# Supplementary material for: Age-related reduction of pyruvate dehydrogenase kinase 1 impairs T cell responses
Source: Front Immunol. 2026 May 11;17:1800870. doi: 10.3389/fimmu.2026.1800870 (PMC13200556; doi:10.3389/fimmu.2026.1800870)
Supplement: Supplementary Table S1 — Details of the total identified 3504 unique proteins across the 4 cell types. [file Table1.xlsx]

## Sheet: YN_S1-3
PG.ProteinGroups	PG.Genes	PG.Organisms	PG.ProteinDescriptions	[1] 1st_001_Kalra01_500ng_T120SW_B2.wiff.PG.Quantity	[2] 2nd_001_Kalra01_500ng_T120SW_B2.wiff.PG.Quantity	[3] 3rd_001_Kalra01_500ng_T120SW_B2.wiff.PG.Quantity
Q6Q477	Atp2b4	Mus musculus	Plasma membrane calcium-transporting ATPase 4	1.94429	1.81128	2.27663
Q9QYL7	Abt1	Mus musculus	Activator of basal transcription 1	2.32349	26.772	29.372
Q8R2Z5	Vwa1	Mus musculus	von Willebrand factor A domain-containing protein 1	2.37557	6.91802	NaN
P62984	Uba52	Mus musculus	Ubiquitin-ribosomal protein eL40 fusion protein	2.38199	NaN	2.00635
Q9JKY5	Hip1r	Mus musculus	Huntingtin-interacting protein 1-related protein	2.80002	12.253	7.40525
Q6PGF7	Exoc8	Mus musculus	Exocyst complex component 8	2.99073	1.46815	NaN
Q8R322	Gle1	Mus musculus	mRNA export factor GLE1	2.9908	6.10842	9.02111
Q8BGB7	Enoph1	Mus musculus	Enolase-phosphatase E1	3.31844	2.59651	4.89642
Q3UY34	Custos	Mus musculus	Protein CUSTOS	3.34517	6.95627	NaN
Q9CQT2	Rbm7	Mus musculus	RNA-binding protein 7	4.30171	7.78277	10.5909
Q7TSG2	Ctdp1	Mus musculus	RNA polymerase II subunit A C-terminal domain phosphatase	4.86402	13.2251	7.9809
Q6P9Q4	Fhod1	Mus musculus	FH1/FH2 domain-containing protein 1	4.97275	25.7149	26.1417
P56183	Rrp1	Mus musculus	Ribosomal RNA processing protein 1 homolog A	5.73314	48.447	41.028
Q8BFV2	Pcid2	Mus musculus	PCI domain-containing protein 2	6.08836	11.5665	9.11624
Q9CQJ2	Pih1d1	Mus musculus	PIH1 domain-containing protein 1	6.25766	8.38739	15.2274
P28667	Marcksl1	Mus musculus	MARCKS-related protein	6.29205	9.76663	5.67447
Q3U0V2	Tradd	Mus musculus	Tumor necrosis factor receptor type 1-associated DEATH domain protein	6.40169	16.681	13.9368
Q3UMB9	Washc4	Mus musculus	WASH complex subunit 4	6.45101	14.4635	NaN
P31266	Rbpj	Mus musculus	Recombining binding protein suppressor of hairless	6.63191	55.9029	34.8904
Q3TNH5	Fam172a	Mus musculus	Cotranscriptional regulator FAM172A	6.63814	43.0955	30.0852
Q8BL66	Eea1	Mus musculus	Early endosome antigen 1	6.69881	26.72	17.7846
Q9D786	Haus5	Mus musculus	HAUS augmin-like complex subunit 5	6.98735	4.66392	NaN
Q3U308	Ctu2	Mus musculus	Cytoplasmic tRNA 2-thiolation protein 2	7.09173	8.86629	6.75693
O70201	Birc5	Mus musculus	Baculoviral IAP repeat-containing protein 5	7.55233	7.05578	4.3419
P58468	Slx9	Mus musculus	Ribosome biogenesis protein SLX9 homolog	7.76768	8.09519	8.22755
Q5SWT3	Slc25a35	Mus musculus	Solute carrier family 25 member 35	7.88951	14.8798	10.2544
Q9CVD2	Atxn3	Mus musculus	Ataxin-3	8.30802	13.007	11.2516
P51949	Mnat1	Mus musculus	CDK-activating kinase assembly factor MAT1	8.59686	9.85328	4.96537
Q9CPR8	Nsmce3	Mus musculus	Non-structural maintenance of chromosomes element 3 homolog	8.9449	18.0129	13.1624
Q6VN19	Ranbp10	Mus musculus	Ran-binding protein 10	8.9645	15.2223	13.9661
P09926	Surf2	Mus musculus	Surfeit locus protein 2	9.25805	8.78139	8.8948
Q9R210	Tfeb	Mus musculus	Transcription factor EB	9.27374	27.2949	11.0553
Q6ZQA0	Nbeal2	Mus musculus	Neurobeachin-like protein 2	9.38833	4.40917	9.03339
P97287	Mcl1	Mus musculus	Induced myeloid leukemia cell differentiation protein Mcl-1 homolog	9.44766	18.1963	NaN
P26323	Fli1	Mus musculus	Friend leukemia integration 1 transcription factor	9.58505	27.3638	13.7864
A3KGV1	Odf2	Mus musculus	Outer dense fiber protein 2	9.5889	14.5155	9.3318
Q8C142	Ldlrap1	Mus musculus	Low density lipoprotein receptor adapter protein 1	9.64608	13.8078	7.91978
Q8BYA0	Tbcd	Mus musculus	Tubulin-specific chaperone D	9.67777	9.65686	NaN
P35123	Usp4	Mus musculus	Ubiquitin carboxyl-terminal hydrolase 4	9.79991	16.4864	7.88402
Q8BYK6	Ythdf3	Mus musculus	YTH domain-containing family protein 3	9.90829	10.0268	9.61592
Q9R099	Tbl2	Mus musculus	Transducin beta-like protein 2	9.91718	21.138	9.43305
P55937	Golga3	Mus musculus	Golgin subfamily A member 3	9.92043	34.8843	NaN
Q9D902	Gtf2e2	Mus musculus	General transcription factor IIE subunit 2	10.0205	13.6218	NaN
Q9ERD8	Parvg	Mus musculus	Gamma-parvin	10.1814	8.21232	8.5482
Q8BIG4	Fbxo28	Mus musculus	F-box only protein 28	10.2025	10.4521	NaN
P07742	Rrm1	Mus musculus	Ribonucleoside-diphosphate reductase large subunit	10.3328	13.5007	13.5227
Q80UK8	Ints2	Mus musculus	Integrator complex subunit 2	10.3384	14.5693	10.5662
Q91VH2	Snx9	Mus musculus	Sorting nexin-9	10.4066	12.2982	NaN
Q63943	Mef2d	Mus musculus	Myocyte-specific enhancer factor 2D	10.4931	NaN	13.8819
Q9ERZ0	Hemgn	Mus musculus	Hemogen	10.5217	11.5425	10.4314
Q9EPJ9	Arfgap1	Mus musculus	ADP-ribosylation factor GTPase-activating protein 1	10.7711	14.8143	13.4991
Q9CQ39	Med21	Mus musculus	Mediator of RNA polymerase II transcription subunit 21	10.7896	18.1674	12.2373
Q8CIZ8	Vwf	Mus musculus	von Willebrand factor	10.8729	10.6854	9.81106
Q61160	Fadd	Mus musculus	FAS-associated death domain protein	11.0202	10.3037	6.92618
Q9QXV1	Cbx8	Mus musculus	Chromobox protein homolog 8	11.12	26.8408	16.6743
Q9JLZ8	Sigirr	Mus musculus	Single Ig IL-1-related receptor	11.1745	31.5829	NaN
Q9JKY0	Cnot9	Mus musculus	CCR4-NOT transcription complex subunit 9	11.5148	23.308	12.0804
Q61831;Q9WTU6	Mapk10;Mapk9	Mus musculus	Mitogen-activated protein kinase 10;Mitogen-activated protein kinase 9	11.5338	12.6978	8.86065
Q8R0J8	Idnk	Mus musculus	Probable gluconokinase	11.729	5.57478	8.33286
Q8VBT6	Apobr	Mus musculus	Apolipoprotein B receptor	11.7939	NaN	9.83486
P34902	Il2rg	Mus musculus	Cytokine receptor common subunit gamma	11.8163	13.8381	17.5834
Q6A0A2	Larp4b	Mus musculus	La-related protein 4B	11.8393	NaN	8.51636
Q8BWM0	Ptges2	Mus musculus	Prostaglandin E synthase 2	11.8639	27.0538	24.4606
P40237	Cd82	Mus musculus	CD82 antigen	11.9091	48.8205	32.9013
P35441	Thbs1	Mus musculus	Thrombospondin-1	11.9192	15.6769	10.6696
Q91YM4	Tbrg4	Mus musculus	FAST kinase domain-containing protein 4	12.0974	15.8953	NaN
Q6ZPV2	Ino80	Mus musculus	Chromatin-remodeling ATPase INO80	12.1439	19.3174	15.33
Q9D706	Rpap3	Mus musculus	RNA polymerase II-associated protein 3	12.1971	15.5384	12.4914
Q9CWY8	Rnaseh2a	Mus musculus	Ribonuclease H2 subunit A	12.2306	20.6765	22.2571
Q9Z1G3	Atp6v1c1	Mus musculus	V-type proton ATPase subunit C 1	12.4047	10.1977	6.61631
Q64337	Sqstm1	Mus musculus	Sequestosome-1	12.4857	17.6912	13.7219
Q9QZ08	Nagk	Mus musculus	N-acetyl-D-glucosamine kinase	12.509	35.2145	64.706
Q3TBW2	Mrpl10	Mus musculus	Large ribosomal subunit protein uL10m	12.642	26.2692	7.59609
E9Q2M9	Wdfy4	Mus musculus	WD repeat- and FYVE domain-containing protein 4	12.6663	8.16931	NaN
G3X9K3	Arfgef1	Mus musculus	Brefeldin A-inhibited guanine nucleotide-exchange protein 1	12.8074	33.7232	25.6925
Q3TC33	Ccdc127	Mus musculus	Coiled-coil domain-containing protein 127	12.8229	14.5874	10.0753
Q03958	Pfdn6	Mus musculus	Prefoldin subunit 6	12.8731	30.8466	15.1839
Q8R3F9	Tut1	Mus musculus	Speckle targeted PIP5K1A-regulated poly(A) polymerase	12.961	21.6761	14.4488
Q8C6G8	Wdr26	Mus musculus	WD repeat-containing protein 26	13.1464	20.4457	NaN
Q9QXV3	Ing1	Mus musculus	Inhibitor of growth protein 1	13.2364	94.3733	18.1973
Q6ZQK5	Acap2	Mus musculus	Arf-GAP with coiled-coil, ANK repeat and PH domain-containing protein 2	13.2391	21.1266	17.6336
Q9D7X8	Ggct	Mus musculus	Gamma-glutamylcyclotransferase	13.2642	10.9053	19.8152
Q80XI3	Eif4g3	Mus musculus	Eukaryotic translation initiation factor 4 gamma 3	13.3422	22.182	18.2702
Q99KB8	Hagh	Mus musculus	Hydroxyacylglutathione hydrolase, mitochondrial	13.4276	16.8025	10.6455
P06795;P21447	Abcb1b;Abcb1a	Mus musculus	ATP-dependent translocase ABCB1	13.524	33.9692	21.9446
Q920E5	Fdps	Mus musculus	Farnesyl pyrophosphate synthase	13.5468	22.8513	20.8691
Q9D3G9	Rhoh	Mus musculus	Rho-related GTP-binding protein RhoH	13.5709	14.7159	22.672
Q9QUM4	Slamf1	Mus musculus	Signaling lymphocytic activation molecule	13.6518	13.3348	NaN
Q8BPZ8	Abraxas1	Mus musculus	BRCA1-A complex subunit Abraxas 1	13.9619	12.2301	11.0597
P97377	Cdk2	Mus musculus	Cyclin-dependent kinase 2	14.0368	32.4636	19.1136
P51912	Slc1a5	Mus musculus	Neutral amino acid transporter B(0)	14.1187	27.9935	15.2525
Q5RJG1	Nol10	Mus musculus	Nucleolar protein 10	14.1663	19.7213	19.1271
Q6ZPY7	Kdm3b	Mus musculus	Lysine-specific demethylase 3B	14.2925	20.3453	23.2331
P01660		Mus musculus	Ig kappa chain V-III region PC 3741/TEPC 111	14.8623	17.0536	NaN
Q6PDL0	Dync1li2	Mus musculus	Cytoplasmic dynein 1 light intermediate chain 2	14.9075	NaN	14.17
Q9Z2X2	Psmd10	Mus musculus	26S proteasome non-ATPase regulatory subunit 10	15.0595	35.7025	43.219
P70158	Smpdl3a	Mus musculus	Acid sphingomyelinase-like phosphodiesterase 3a	15.0705	17.6901	9.56001
Q3TWL2	Pip4p1	Mus musculus	Type 1 phosphatidylinositol 4,5-bisphosphate 4-phosphatase	15.0766	13.8933	17.3532
Q8K352	Sash3	Mus musculus	SAM and SH3 domain-containing protein 3	15.0819	18.6679	16.7636
Q8BU31	Rap2c	Mus musculus	Ras-related protein Rap-2c	15.3717	15.1555	8.00461
Q8BIG7	Comtd1	Mus musculus	Catechol O-methyltransferase domain-containing protein 1	15.4671	8.56261	12.7479
P70704	Atp8a1	Mus musculus	Phospholipid-transporting ATPase IA	15.6712	17.7814	21.7401
P35737	H2-DMb1	Mus musculus	Class II histocompatibility antigen, M beta 1 chain	15.6718	64.8752	32.777
P39429	Traf2	Mus musculus	TNF receptor-associated factor 2	15.7507	16.0558	7.80479
Q9D0D5	Gtf2e1	Mus musculus	General transcription factor IIE subunit 1	15.7904	20.2373	20.9078
Q9Z2G6	Sel1l	Mus musculus	Protein sel-1 homolog 1	15.837	9.32724	14.4047
Q4QRL3	Ccdc88b	Mus musculus	Coiled-coil domain-containing protein 88B	15.8437	22.338	15.7519
Q9D1F4	Akt1s1	Mus musculus	Proline-rich AKT1 substrate 1	15.8877	21.0149	NaN
Q99PU8	Dhx30	Mus musculus	ATP-dependent RNA helicase DHX30	16	20.72	15.8929
Q9CWQ0	Dph5	Mus musculus	Diphthine methyl ester synthase	16.0041	16.6898	NaN
Q8K2I1	Fntb	Mus musculus	Protein farnesyltransferase subunit beta	16.0146	43.0239	17.8627
O88907	Pias1	Mus musculus	E3 SUMO-protein ligase PIAS1	16.1441	31.989	20.0771
O88441	Mtx2	Mus musculus	Metaxin-2	16.171	24.1248	17.2593
Q9WV03	Fam50a	Mus musculus	Protein FAM50A	16.2177	13.1482	12.0069
A6PWY4	Wdr76	Mus musculus	WD repeat-containing protein 76	16.288	14.6428	18.6176
Q61205	Pafah1b3	Mus musculus	Platelet-activating factor acetylhydrolase IB subunit alpha1	16.376	60.4685	42.1962
Q9CQP2	Trappc2	Mus musculus	Trafficking protein particle complex subunit 2	16.5533	21.4604	16.604
P35991	Btk	Mus musculus	Tyrosine-protein kinase BTK	16.8976	NaN	15.4116
Q99K95	Rtf2	Mus musculus	Replication termination factor 2	16.9339	22.5086	NaN
Q6P9J9	Ano6	Mus musculus	Anoctamin-6	17.0288	35.3629	NaN
O88746	Tom1	Mus musculus	Target of Myb1 membrane trafficking protein	17.1007	27.4886	31.5082
Q99KX1	Mlf2	Mus musculus	Myeloid leukemia factor 2	17.1027	20.3156	23.6149
Q80V26	Bpnt2	Mus musculus	Golgi-resident adenosine 3',5'-bisphosphate 3'-phosphatase	17.1215	12.3012	12.278
Q8BZA9	Tigar	Mus musculus	Fructose-2,6-bisphosphatase TIGAR	17.153	21.7184	22.0307
Q61187	Tsg101	Mus musculus	Tumor susceptibility gene 101 protein	17.2412	40.5139	7.90504
Q91VT1	Nsmce2	Mus musculus	E3 SUMO-protein ligase NSE2	17.2691	13.4429	14.362
Q9QZ85	Iigp1	Mus musculus	Interferon-inducible GTPase 1	17.3376	17.6221	16.7474
Q9QXE7	Tbl1x	Mus musculus	F-box-like/WD repeat-containing protein TBL1X	17.3455	19.5597	10.9204
Q6AXF6	Sidt1	Mus musculus	SID1 transmembrane family member 1	17.3736	17.0344	20.3241
Q8BH24	Tm9sf4	Mus musculus	Transmembrane 9 superfamily member 4	17.4786	24.8867	12.9606
P03888	Mtnd1	Mus musculus	NADH-ubiquinone oxidoreductase chain 1	17.504	56.5669	34.0309
Q8BW96	Camk1d	Mus musculus	Calcium/calmodulin-dependent protein kinase type 1D	17.5295	44.1935	18.3169
Q8VCT3	Rnpep	Mus musculus	Aminopeptidase B	17.6587	23.069	22.6572
P48722	Hspa4l	Mus musculus	Heat shock 70 kDa protein 4L	17.7015	20.4844	12.7371
Q9CQL7	Mrfap1	Mus musculus	MORF4 family-associated protein 1	17.7216	19.158	19.1559
Q8K426	Retnlg	Mus musculus	Resistin-like gamma	17.7238	19.0115	15.6615
Q63829	Commd3	Mus musculus	COMM domain-containing protein 3	17.7763	27.0128	22.4759
Q8CCK0	Macroh2a2	Mus musculus	Core histone macro-H2A.2	17.876	32.0819	22.0267
P29533	Vcam1	Mus musculus	Vascular cell adhesion protein 1	17.9678	17.0367	13.2049
Q3URQ0	Tex10	Mus musculus	Testis-expressed protein 10	18.0731	39.8132	17.7407
Q8R2T8	Gtf3c5	Mus musculus	General transcription factor 3C polypeptide 5	18.1934	23.333	18.6881
O09117	Sypl1	Mus musculus	Synaptophysin-like protein 1	18.2129	19.3114	26.4392
O54833	Csnk2a2	Mus musculus	Casein kinase II subunit alpha'	18.3063	21.7329	NaN
Q9WUD1	Stub1	Mus musculus	E3 ubiquitin-protein ligase CHIP	18.351	23.2293	31.7161
Q3UPH1	Prrc1	Mus musculus	Protein PRRC1	18.3657	13.0936	17.761
O88487	Dync1i2	Mus musculus	Cytoplasmic dynein 1 intermediate chain 2	18.3981	34.1398	17.7068
B1AZP2	Dlgap4	Mus musculus	Disks large-associated protein 4	18.5063	24.7353	23.3417
P47856	Gfpt1	Mus musculus	Glutamine--fructose-6-phosphate aminotransferase [isomerizing] 1	18.553	15.0113	8.66935
P10518	Alad	Mus musculus	Delta-aminolevulinic acid dehydratase	18.5736	24.7504	19.0863
Q8R001	Mapre2	Mus musculus	Microtubule-associated protein RP/EB family member 2	18.5849	NaN	18.6371
Q9QXX4	Slc25a13	Mus musculus	Electrogenic aspartate/glutamate antiporter SLC25A13, mitochondrial	18.647	16.6131	18.1503
Q9JLI6	Scly	Mus musculus	Selenocysteine lyase	18.6514	38.876	NaN
Q9DB70	Fundc1	Mus musculus	FUN14 domain-containing protein 1	18.6904	3.6329	NaN
Q4KMM3	Oxr1	Mus musculus	Oxidation resistance protein 1	18.9038	24.0583	21.5645
Q6P5G6	Ubxn7	Mus musculus	UBX domain-containing protein 7	19.0565	36.0333	35.5755
Q9D0B6	Pbdc1	Mus musculus	Protein PBDC1	19.1149	20.3564	18.1612
Q8BK30	Ndufv3	Mus musculus	NADH dehydrogenase [ubiquinone] flavoprotein 3, mitochondrial	19.1472	52.7394	40.2702
Q62431	Arid3a	Mus musculus	AT-rich interactive domain-containing protein 3A	19.2396	22.2719	NaN
P14234	Fgr	Mus musculus	Tyrosine-protein kinase Fgr	19.4082	20.7507	7.44053
Q8BFQ8	Gatd1	Mus musculus	Glutamine amidotransferase-like class 1 domain-containing protein 1	19.5171	32.0937	25.2843
P54310	Lipe	Mus musculus	Hormone-sensitive lipase	19.532	NaN	17.1382
Q80XC2	Trmt61a	Mus musculus	tRNA (adenine(58)-N(1))-methyltransferase catalytic subunit TRMT61A	19.6018	37.8337	28.5844
Q9R078	Prkab1	Mus musculus	5'-AMP-activated protein kinase subunit beta-1	19.606	29.9811	NaN
Q91X52	Dcxr	Mus musculus	L-xylulose reductase	19.6676	21.6858	11.6417
Q91ZW2	Pofut1	Mus musculus	GDP-fucose protein O-fucosyltransferase 1	19.7031	17.3701	16.8876
O70200	Aif1	Mus musculus	Allograft inflammatory factor 1	19.7782	25.9998	21.2797
Q9WVM3	Anapc7	Mus musculus	Anaphase-promoting complex subunit 7	20.0131	30.8194	22.2057
Q9ERS5	Plekha2	Mus musculus	Pleckstrin homology domain-containing family A member 2	20.0471	33.8698	22.8912
Q8VDS8	Stx18	Mus musculus	Syntaxin-18	20.0642	18.4836	12.3478
Q9CY97	Ssu72	Mus musculus	RNA polymerase II subunit A C-terminal domain phosphatase SSU72	20.0656	17.0471	15.5868
Q9DC71	Mrps15	Mus musculus	Small ribosomal subunit protein uS15m	20.0963	13.2023	15.5645
Q922H4	Gmppa	Mus musculus	Mannose-1-phosphate guanyltransferase alpha	20.1147	23.5013	17.7008
Q9Z329	Itpr2	Mus musculus	Inositol 1,4,5-trisphosphate receptor type 2	20.123	20.3092	13.9768
P57725	Samsn1	Mus musculus	SAM domain-containing protein SAMSN-1	20.2358	43.6336	NaN
O88447	Klc1	Mus musculus	Kinesin light chain 1	20.256	51.3596	21.0617
P29352	Ptpn22	Mus musculus	Tyrosine-protein phosphatase non-receptor type 22	20.4642	17.2889	26.6273
Q9QZB7	Actr10	Mus musculus	Actin-related protein 10	20.4762	25.0491	24.7101
Q8BYY4	Ttc39b	Mus musculus	Tetratricopeptide repeat protein 39B	20.5195	20.8525	NaN
Q8BGX2	Timm29	Mus musculus	Mitochondrial import inner membrane translocase subunit Tim29	20.5322	33.0973	20.8746
Q9CQ49	Ncbp2	Mus musculus	Nuclear cap-binding protein subunit 2	20.5805	98.0437	NaN
Q9JJT9	Phax	Mus musculus	Phosphorylated adapter RNA export protein	20.6184	29.6125	23.1306
O35134	Polr1a	Mus musculus	DNA-directed RNA polymerase I subunit RPA1	20.7001	21.55	22.6616
Q9Z1R2	Bag6	Mus musculus	Large proline-rich protein BAG6	20.7624	36.6655	26.8765
Q8BK35	Nop53	Mus musculus	Ribosome biogenesis protein NOP53	20.8742	16.1527	NaN
A2A432	Cul4b	Mus musculus	Cullin-4B	20.8934	30.7332	17.3673
Q91VY9	Znf622	Mus musculus	Cytoplasmic 60S subunit biogenesis factor ZNF622	20.9095	23.8841	NaN
P21812	Mcpt4	Mus musculus	Mast cell protease 4	21.0293	23.4457	26.7741
Q8VI93	Oas3	Mus musculus	2'-5'-oligoadenylate synthase 3	21.1066	20.9792	24.2087
Q62192	Cd180	Mus musculus	CD180 antigen	21.176	25.8576	14.649
Q8CIH5	Plcg2	Mus musculus	1-phosphatidylinositol 4,5-bisphosphate phosphodiesterase gamma-2	21.2925	19.6053	10.5872
Q80TR8	Dcaf1	Mus musculus	DDB1- and CUL4-associated factor 1	21.3227	27.821	32.3965
O88286	Wiz	Mus musculus	Protein Wiz	21.3696	30.1585	40.2312
Q9D8T7	Slirp	Mus musculus	SRA stem-loop-interacting RNA-binding protein, mitochondrial	21.4529	37.1171	20.101
Q9JLT4	Txnrd2	Mus musculus	Thioredoxin reductase 2, mitochondrial	21.5145	33.5738	53.5666
Q924W5	Smc6	Mus musculus	Structural maintenance of chromosomes protein 6	21.5386	26.8691	24.0692
P03921	Mtnd5	Mus musculus	NADH-ubiquinone oxidoreductase chain 5	21.5398	NaN	9.12285
Q8VD65	Pik3r4	Mus musculus	Phosphoinositide 3-kinase regulatory subunit 4	21.5464	45.783	19.6247
Q922L6	Nelfcd	Mus musculus	Negative elongation factor D	21.6909	18.6045	20.0439
O35144	Terf2	Mus musculus	Telomeric repeat-binding factor 2	21.8499	35.503	19.5638
Q8BIJ7	Rufy1	Mus musculus	RUN and FYVE domain-containing protein 1	21.8521	14.4443	10.9796
P29452	Casp1	Mus musculus	Caspase-1	22.1855	31.1403	25.6254
P01843		Mus musculus	Ig lambda-1 chain C region	22.2421	26.126	21.3218
B1AVZ0	Uprt	Mus musculus	Uracil phosphoribosyltransferase homolog	22.3008	28.306	24.6324
Q8C5P7	Tdrp	Mus musculus	Testis development-related protein	22.3595	27.5907	17.9898
Q6ZQ03	Fnbp4	Mus musculus	Formin-binding protein 4	22.4454	43.1545	32.6192
Q8BVE3	Atp6v1h	Mus musculus	V-type proton ATPase subunit H	22.4872	35.6273	40.2691
Q9D7V9	Naaa	Mus musculus	N-acylethanolamine-hydrolyzing acid amidase	22.5387	57.2808	75.1586
E9Q6J5	Bod1l	Mus musculus	Biorientation of chromosomes in cell division protein 1-like 1	22.5542	NaN	25.5783
Q9CR60	Golt1b	Mus musculus	Vesicle transport protein GOT1B	22.5707	45.9881	32.7885
Q8CG50	Rab43	Mus musculus	Ras-related protein Rab-43	22.5902	14.7157	3.97592
Q61107	Gbp3	Mus musculus	Guanylate-binding protein 3	22.6046	NaN	20.6094
Q7TMY8	Huwe1	Mus musculus	E3 ubiquitin-protein ligase HUWE1	22.6189	15.4668	12.0227
Q3UND0	Skap2	Mus musculus	Src kinase-associated phosphoprotein 2	22.6805	26.069	26.7861
P25425	Pou2f1	Mus musculus	POU domain, class 2, transcription factor 1	22.8758	20.6331	15.079
Q80UP5	Ankrd13a	Mus musculus	Ankyrin repeat domain-containing protein 13A	22.8877	14.0481	6.30961
Q9R0X0	Med20	Mus musculus	Mediator of RNA polymerase II transcription subunit 20	22.9936	25.7143	19.9866
Q9D964	Gatm	Mus musculus	Glycine amidinotransferase, mitochondrial	23.0108	24.9188	22.0442
Q60870	Reep5	Mus musculus	Receptor expression-enhancing protein 5	23.1062	16.6763	13.7722
Q6PAV2	Herc4	Mus musculus	Probable E3 ubiquitin-protein ligase HERC4	23.1374	23.1474	20.195
Q91YP3	Dera	Mus musculus	Deoxyribose-phosphate aldolase	23.1539	23.0016	21.6504
Q8R0F6	Ilkap	Mus musculus	Integrin-linked kinase-associated serine/threonine phosphatase 2C	23.2725	37.5055	21.4892
Q60855	Ripk1	Mus musculus	Receptor-interacting serine/threonine-protein kinase 1	23.382	29.6204	23.3666
Q8CHK3	Mboat7	Mus musculus	Lysophospholipid acyltransferase 7	23.4891	24.1675	17.2522
Q91Z49	Fyttd1	Mus musculus	UAP56-interacting factor	23.5577	41.0127	26.7152
Q91WK1	Spryd4	Mus musculus	SPRY domain-containing protein 4	23.7682	46.5116	24.548
Q9CRA5	Golph3	Mus musculus	Golgi phosphoprotein 3	23.8566	24.0403	15.1387
Q9WU56	Pus1	Mus musculus	Pseudouridylate synthase 1 homolog	23.8927	24.4039	20.374
O88665	Brd7	Mus musculus	Bromodomain-containing protein 7	23.9043	24.3335	18.3375
Q8C407	Yipf4	Mus musculus	Protein YIPF4	24.0181	23.9576	32.8954
Q9DBR3	Armc8	Mus musculus	Armadillo repeat-containing protein 8	24.1337	NaN	26.0528
P01634		Mus musculus	Ig kappa chain V-V region MOPC 21	24.2623	28.2606	25.409
Q8VCF0	Mavs	Mus musculus	Mitochondrial antiviral-signaling protein	24.2753	29.6435	24.7688
Q61879	Myh10	Mus musculus	Myosin-10	24.4645	18.7693	27.2726
Q8VE10	Naa40	Mus musculus	N-alpha-acetyltransferase 40	24.4846	37.3116	41.2712
Q80YQ2	Med23	Mus musculus	Mediator of RNA polymerase II transcription subunit 23	24.5461	22.5536	21.7187
Q6ZPZ3	Zc3h4	Mus musculus	Zinc finger CCCH domain-containing protein 4	24.573	20.4487	15.7795
O88738	Birc6	Mus musculus	Baculoviral IAP repeat-containing protein 6	24.5877	26.6937	23.6939
P83741	Wnk1	Mus musculus	Serine/threonine-protein kinase WNK1	24.667	23.8811	30.8468
Q91V08	Clec2d	Mus musculus	C-type lectin domain family 2 member D	24.7807	35.8218	22.6253
P60840	Ensa	Mus musculus	Alpha-endosulfine	24.8505	NaN	34.2778
Q99LL5	Pwp1	Mus musculus	Periodic tryptophan protein 1 homolog	24.8792	NaN	17.0127
P97369	Ncf4	Mus musculus	Neutrophil cytosol factor 4	24.8951	20.5415	23.1003
P28658	Atxn10	Mus musculus	Ataxin-10	24.9504	31.5959	23.4416
P70452	Stx4	Mus musculus	Syntaxin-4	24.9558	33.6636	24.7445
Q71RI9	Kyat3	Mus musculus	Kynurenine--oxoglutarate transaminase 3	25.0191	25.4868	23.3233
Q7TPN9	Prr14	Mus musculus	Proline-rich protein 14	25.0333	38.0455	30.4372
Q09143	Slc7a1	Mus musculus	High affinity cationic amino acid transporter 1	25.1238	25.4445	27.0351
Q9CX60	Lbh	Mus musculus	Protein LBH	25.2026	30.3837	39.7539
Q06138	Cab39	Mus musculus	Calcium-binding protein 39	25.2161	80.3646	40.3151
O54782	Man2b2	Mus musculus	Epididymis-specific alpha-mannosidase	25.2162	33.6677	33.9254
Q8C2B3	Hdac7	Mus musculus	Histone deacetylase 7	25.3453	18.7918	25.2157
P59997	Kdm2a	Mus musculus	Lysine-specific demethylase 2A	25.3897	32.7846	25.7975
Q9D0C4	Trmt5	Mus musculus	tRNA (guanine(37)-N1)-methyltransferase	25.5424	18.0214	26.735
Q91WG8	Gne	Mus musculus	Bifunctional UDP-N-acetylglucosamine 2-epimerase/N-acetylmannosamine kinase	25.5688	29.9916	23.5219
Q9JHK5	Plek	Mus musculus	Pleckstrin	25.6264	25.2479	16.4629
Q9JIG7	Ccdc22	Mus musculus	Coiled-coil domain-containing protein 22	25.6426	36.5352	37.0371
Q9CYK1	Wars2	Mus musculus	Tryptophan--tRNA ligase, mitochondrial	25.7411	16.342	25.0721
Q8C5H8	Nadk2	Mus musculus	NAD kinase 2, mitochondrial	25.7419	48.0468	30.5047
A2AGH6	Med12	Mus musculus	Mediator of RNA polymerase II transcription subunit 12	25.8572	19.5924	20.5575
Q9DBL7	Coasy	Mus musculus	Bifunctional coenzyme A synthase	25.8933	20.2435	29.2937
Q8R1V4	Tmed4	Mus musculus	Transmembrane emp24 domain-containing protein 4	25.9122	20.1165	18.0056
Q80UP3	Dgkz	Mus musculus	Diacylglycerol kinase zeta	25.9237	26.7431	21.0279
Q6PAR5	Gapvd1	Mus musculus	GTPase-activating protein and VPS9 domain-containing protein 1	25.9329	31.8019	29.4045
Q70KY4;Q9R1E0	Foxo6;Foxo1	Mus musculus	Forkhead box protein O6;Forkhead box protein O1	26.0494	36.9032	26.7765
Q7TQK1	Ints7	Mus musculus	Integrator complex subunit 7	26.2077	55.0858	46.8666
Q8K1R3	Pnpt1	Mus musculus	Polyribonucleotide nucleotidyltransferase 1, mitochondrial	26.2351	11.5542	19.4558
Q8C3X8	Lmf2	Mus musculus	Lipase maturation factor 2	26.2411	37.1987	21.1562
Q6A0D4	Rftn1	Mus musculus	Raftlin	26.2443	38.176	28.1103
Q01965	Ly9	Mus musculus	T-lymphocyte surface antigen Ly-9	26.2754	35.3294	32.5296
Q99PW4	Tp53rkb	Mus musculus	EKC/KEOPS complex subunit Tp53rkb	26.2919	46.5295	20.9646
Q8R035	Mrpl58	Mus musculus	Large ribosomal subunit protein mL62	26.4013	41.8909	32.5611
Q9WVL0	Gstz1	Mus musculus	Maleylacetoacetate isomerase	26.4554	18.7226	25.8319
Q9CX99	Grap	Mus musculus	GRB2-related adapter protein	26.4806	36.28	31.7578
Q811D0	Dlg1	Mus musculus	Disks large homolog 1	26.4833	29.7557	20.5378
O35382	Exoc4	Mus musculus	Exocyst complex component 4	26.4914	54.0718	35.6103
Q6PD03	Ppp2r5a	Mus musculus	Serine/threonine-protein phosphatase 2A 56 kDa regulatory subunit alpha isoform	26.5097	54.1427	31.7268
Q6NZA9	Taf9b	Mus musculus	Transcription initiation factor TFIID subunit 9B	26.5229	43.4244	16.6069
Q9D6J3	Yju2	Mus musculus	Splicing factor YJU2	26.5743	32.5391	26.9247
Q62178	Sema4a	Mus musculus	Semaphorin-4A	26.5812	NaN	25.5079
Q80VQ0	Aldh3b1	Mus musculus	Aldehyde dehydrogenase family 3 member B1	26.6048	35.7061	18.5682
Q3TL44	Nlrx1	Mus musculus	NLR family member X1	26.6157	14.5498	25.4354
A2AT37	Upf2	Mus musculus	Regulator of nonsense transcripts 2	26.7033	27.3218	43.35
P70698	Ctps1	Mus musculus	CTP synthase 1	26.7427	36.1937	10.5503
Q9CYL5	Glipr2	Mus musculus	Golgi-associated plant pathogenesis-related protein 1	26.7635	36.7275	34.4496
Q8VDG3	Parn	Mus musculus	Poly(A)-specific ribonuclease PARN	26.8895	40.03	40.9767
P35276	Rab3d	Mus musculus	Ras-related protein Rab-3D	26.9078	37.3941	NaN
Q8CHT3	Ints5	Mus musculus	Integrator complex subunit 5	26.9122	42.9822	17.0792
Q64727	Vcl	Mus musculus	Vinculin	26.9638	40.8599	36.391
Q9CPR5	Mrpl15	Mus musculus	Large ribosomal subunit protein uL15m	27.0293	24.2597	20.1244
Q6PGH2	Jpt2	Mus musculus	Jupiter microtubule associated homolog 2	27.0311	38.5967	26.5897
Q9ER39	Tor1a	Mus musculus	Torsin-1A	27.0434	44.0275	NaN
Q6R891	Ppp1r9b	Mus musculus	Neurabin-2	27.1723	22.8738	13.3684
Q7TSI3	Ppp6r1	Mus musculus	Serine/threonine-protein phosphatase 6 regulatory subunit 1	27.1891	35.1405	22.7438
Q9JL95	Prg3	Mus musculus	Proteoglycan 3	27.2307	26.5322	29.8985
Q09014	Ncf1	Mus musculus	Neutrophil cytosol factor 1	27.2622	19.5925	21.9596
O88983	Stx8	Mus musculus	Syntaxin-8	27.3467	33.8229	30.8251
Q05921	Rnasel	Mus musculus	2-5A-dependent ribonuclease	27.3522	67.4813	NaN
Q5XG71	Utp20	Mus musculus	Small subunit processome component 20 homolog	27.3574	29.0269	30.7368
Q5NCF2	Trappc1	Mus musculus	Trafficking protein particle complex subunit 1	27.3587	44.4624	26.0475
Q8VCY6	Utp6	Mus musculus	U3 small nucleolar RNA-associated protein 6 homolog	27.3721	41.3922	27.3044
Q8CE46	Pus7l	Mus musculus	Pseudouridylate synthase PUS7L	27.4656	17.0587	24.7425
P49135	Ercc3	Mus musculus	General transcription and DNA repair factor IIH helicase subunit XPB	27.4758	16.2489	35.2308
Q8R3C0	Mcmbp	Mus musculus	Mini-chromosome maintenance complex-binding protein	27.4991	26.1902	20.4167
Q8K4F5	Abhd11	Mus musculus	Protein ABHD11	27.5732	32.0427	29.8167
Q8C1D8	Iws1	Mus musculus	Protein IWS1 homolog	27.6158	47.333	25.2694
Q9DB96	Ngdn	Mus musculus	Neuroguidin	27.6194	34.1438	34.0822
O70494	Sp3	Mus musculus	Transcription factor Sp3	27.6352	23.3483	25.0998
O35864	Cops5	Mus musculus	COP9 signalosome complex subunit 5	27.6966	103.008	29.0426
Q61249	Igbp1	Mus musculus	Immunoglobulin-binding protein 1	27.7045	25.8149	32.3158
Q9D4H8	Cul2	Mus musculus	Cullin-2	27.9421	13.8727	15.8157
O54785	Limk2	Mus musculus	LIM domain kinase 2	27.9523	56.7538	32.6051
Q3UIR3	Dtx3l	Mus musculus	E3 ubiquitin-protein ligase DTX3L	27.9808	29.3722	20.3685
Q91YT8	Tmem63a	Mus musculus	CSC1-like protein 1	28.0612	27.0986	33.2208
Q04863	Relb	Mus musculus	Transcription factor RelB	28.0711	NaN	53.686
Q9CXF7	Chd1l	Mus musculus	Chromodomain-helicase-DNA-binding protein 1-like	28.0986	21.1196	NaN
Q9D020	Nt5c3a	Mus musculus	Cytosolic 5'-nucleotidase 3A	28.1036	28.0987	14.5609
Q00519	Xdh	Mus musculus	Xanthine dehydrogenase/oxidase	28.1251	24.6574	24.1252
Q91ZX7	Lrp1	Mus musculus	Prolow-density lipoprotein receptor-related protein 1	28.1596	25.2946	27.9978
Q80VH0	Bank1	Mus musculus	B-cell scaffold protein with ankyrin repeats	28.2103	23.1662	16.5013
P60762	Morf4l1	Mus musculus	Mortality factor 4-like protein 1	28.258	16.6754	20.5698
O54774	Ap3d1	Mus musculus	AP-3 complex subunit delta-1	28.3257	63.4355	20.3717
P08920	Cd2	Mus musculus	T-cell surface antigen CD2	28.3496	40.6181	35.9777
P42567	Eps15	Mus musculus	Epidermal growth factor receptor substrate 15	28.3743	30.8392	19.8145
Q8BH97	Rcn3	Mus musculus	Reticulocalbin-3	28.3851	32.0414	17.4532
Q9D211	Cdkn2aipnl	Mus musculus	CDKN2AIP N-terminal-like protein	28.4018	34.0433	34.6595
Q9D1H7	Get4	Mus musculus	Golgi to ER traffic protein 4 homolog	28.4028	43.0081	33.8607
Q91X78	Erlin1	Mus musculus	Erlin-1	28.4768	21.4631	27.7422
P41216	Acsl1	Mus musculus	Long-chain-fatty-acid--CoA ligase 1	28.5611	28.7684	36.1835
Q6NVG1	Lpcat4	Mus musculus	Lysophospholipid acyltransferase LPCAT4	28.5771	25.6131	31.0195
Q5U5Q9	Uimc1	Mus musculus	BRCA1-A complex subunit RAP80	28.6174	32.4005	NaN
Q91XI1	Dus3l	Mus musculus	tRNA-dihydrouridine(47) synthase [NAD(P)(+)]-like	28.6184	64.0262	NaN
Q6PR54	Rif1	Mus musculus	Telomere-associated protein RIF1	28.6489	24.5586	29.4595
Q99K28	Arfgap2	Mus musculus	ADP-ribosylation factor GTPase-activating protein 2	28.7816	31.3923	31.6376
Q3TWF6	Wdr70	Mus musculus	WD repeat-containing protein 70	28.8488	20.2486	23.7364
P37913	Lig1	Mus musculus	DNA ligase 1	28.8548	20.6557	27.4367
Q62311	Taf6	Mus musculus	Transcription initiation factor TFIID subunit 6	28.8676	32.9126	36.9459
Q8K268	Abcf3	Mus musculus	ATP-binding cassette sub-family F member 3	28.8761	18.4884	13.0512
Q91XU0	Wrnip1	Mus musculus	ATPase WRNIP1	29.0201	NaN	31.5506
P28653	Bgn	Mus musculus	Biglycan	29.1722	27.8505	25.4968
Q91WQ5	Taf5l	Mus musculus	TAF5-like RNA polymerase II p300/CBP-associated factor-associated factor 65 kDa subunit 5L	29.1883	27.1407	28.1894
Q9R059	Fhl3	Mus musculus	Four and a half LIM domains protein 3	29.2798	55.4988	39.3587
Q571E4	Galns	Mus musculus	N-acetylgalactosamine-6-sulfatase	29.4202	25.998	17.4546
Q4FK66	Prpf38a	Mus musculus	Pre-mRNA-splicing factor 38A	29.4368	45.9719	44.5381
Q3TQB2	Foxred1	Mus musculus	FAD-dependent oxidoreductase domain-containing protein 1	29.4436	28.8187	29.3392
Q9JL16	Isg20	Mus musculus	Interferon-stimulated gene 20 kDa protein	29.447	32.4976	26.221
P01635	Igkv12-41	Mus musculus	Immunoglobulin kappa chain variable 12-41 (Fragment)	29.5426	22.8646	26.0102
Q9D1M4	Eef1e1	Mus musculus	Eukaryotic translation elongation factor 1 epsilon-1	29.5717	42.1729	38.4083
O88351	Ikbkb	Mus musculus	Inhibitor of nuclear factor kappa-B kinase subunit beta	29.6068	40.4234	19.3464
Q64287	Irf4	Mus musculus	Interferon regulatory factor 4	29.6093	43.5978	40.8285
Q9CR21	Ndufab1	Mus musculus	Acyl carrier protein, mitochondrial	29.6301	41.4635	30.9433
Q08642	Padi2	Mus musculus	Protein-arginine deiminase type-2	29.6652	47.0355	31.3242
Q3TRM8	Hk3	Mus musculus	Hexokinase-3	29.9	29.9864	22.9812
Q61503	Nt5e	Mus musculus	5'-nucleotidase	30.0684	28.5996	25.5376
P36993	Ppm1b	Mus musculus	Protein phosphatase 1B	30.073	37.6899	31.2526
Q924Z4	Cers2	Mus musculus	Ceramide synthase 2	30.0864	59.247	33.8593
B1AY13	Usp24	Mus musculus	Ubiquitin carboxyl-terminal hydrolase 24	30.0993	19.3454	26.4318
P70388	Rad50	Mus musculus	DNA repair protein RAD50	30.1476	33.2571	21.7098
Q6NXI6	Rprd2	Mus musculus	Regulation of nuclear pre-mRNA domain-containing protein 2	30.1521	43.5761	21.873
Q6ZQF7	Jade2	Mus musculus	E3 ubiquitin-protein ligase Jade-2	30.1558	29.7338	36.3013
Q99PP7	Trim33	Mus musculus	E3 ubiquitin-protein ligase TRIM33	30.1811	31.5175	31.8106
Q8BN21	Vrk2	Mus musculus	Serine/threonine-protein kinase VRK2	30.2477	26.8404	34.198
Q8CG48	Smc2	Mus musculus	Structural maintenance of chromosomes protein 2	30.2588	35.4761	28.3335
Q9CZR8	Tsfm	Mus musculus	Elongation factor Ts, mitochondrial	30.3295	34.7343	30.7568
Q9ES00	Ube4b	Mus musculus	Ubiquitin conjugation factor E4 B	30.3447	43.637	39.0255
Q3UMY5	Eml4	Mus musculus	Echinoderm microtubule-associated protein-like 4	30.4442	34.4406	32.8424
Q7TQK4	Exosc3	Mus musculus	Exosome complex component RRP40	30.5122	32.2807	29.4856
Q6P5D4	Cep135	Mus musculus	Centrosomal protein of 135 kDa	30.5667	31.326	31.4355
Q3TIR3	Ric8a	Mus musculus	Synembryn-A	30.5702	36.8734	31.926
Q8BXA5	Clptm1l	Mus musculus	Lipid scramblase CLPTM1L	30.6634	62.8986	59.4438
O54916	Reps1	Mus musculus	RalBP1-associated Eps domain-containing protein 1	30.7483	27.4508	23.2904
Q9QZL0	Ripk3	Mus musculus	Receptor-interacting serine/threonine-protein kinase 3	30.8079	36.3002	29.5322
O35648	Cetn3	Mus musculus	Centrin-3	30.8417	23.349	31.7092
Q6ZQH8	Nup188	Mus musculus	Nucleoporin NUP188	30.8609	65.6871	40.5026
P97386	Lig3	Mus musculus	DNA ligase 3	30.8619	39.0079	21.1881
Q9DBY8	Nvl	Mus musculus	Nuclear valosin-containing protein-like	30.8901	36.5631	32.3775
Q811S7	Ubp1	Mus musculus	Upstream-binding protein 1	30.8983	30.4372	32.7293
Q91VV4	Dennd2d	Mus musculus	DENN domain-containing protein 2D	30.948	24.7482	NaN
P50543	S100a11	Mus musculus	Protein S100-A11	30.964	51.454	35.3269
Q8R127	Sccpdh	Mus musculus	Saccharopine dehydrogenase-like oxidoreductase	31.036	43.3563	NaN
Q99LD4	Gps1	Mus musculus	COP9 signalosome complex subunit 1	31.058	46.5848	33.5466
Q9R1Q9	Atp6ap1	Mus musculus	V-type proton ATPase subunit S1	31.0654	38.3936	23.6564
Q60974	Ncor1	Mus musculus	Nuclear receptor corepressor 1	31.0905	31.9938	34.0313
P28650	Adss1	Mus musculus	Adenylosuccinate synthetase isozyme 1	31.2131	21.1535	22.044
Q7TNP2	Ppp2r1b	Mus musculus	Serine/threonine-protein phosphatase 2A 65 kDa regulatory subunit A beta isoform	31.2141	21.5564	15.2606
Q7TNG5	Eml2	Mus musculus	Echinoderm microtubule-associated protein-like 2	31.3174	39.1374	21.1496
Q7TNE3	Spag7	Mus musculus	Sperm-associated antigen 7	31.3347	40.4153	19.7508
P10404;P11370	;Fv4	Mus musculus	MLV-related proviral Env polyprotein;Retrovirus-related Env polyprotein from Fv-4 locus	31.4669	10.4864	NaN
Q60875	Arhgef2	Mus musculus	Rho guanine nucleotide exchange factor 2	31.4725	31.5454	32.1179
Q9QXZ0	Macf1	Mus musculus	Microtubule-actin cross-linking factor 1, isoforms 1/2/3/4	31.5618	37.8898	35.0411
Q9DBX6	Cyp2s1	Mus musculus	Cytochrome P450 2S1	31.6038	49.7437	29.3309
Q810B6	Ankfy1	Mus musculus	Rabankyrin-5	31.606	44.2917	40.0509
A2AIV2	Virma	Mus musculus	Protein virilizer homolog	31.6105	26.8271	26.3445
P63328	Ppp3ca	Mus musculus	Protein phosphatase 3 catalytic subunit alpha	31.6639	37.09	22.5437
Q80W00	Ppp1r10	Mus musculus	Serine/threonine-protein phosphatase 1 regulatory subunit 10	31.8241	28.7887	26.6123
Q8C0P5	Coro2a	Mus musculus	Coronin-2A	31.8415	29.4407	30.8094
Q91ZV0	Mia2	Mus musculus	Melanoma inhibitory activity protein 2	31.9212	49.6128	34.2584
Q6P2B1	Tnpo3	Mus musculus	Transportin-3	31.9465	42.472	26.4038
Q61152	Ptpn18	Mus musculus	Tyrosine-protein phosphatase non-receptor type 18	31.9494	57.0786	55.9004
Q8CBE3	Wdr37	Mus musculus	WD repeat-containing protein 37	31.9792	26.5878	19.3974
Q8BFW4	Trim65	Mus musculus	E3 ubiquitin-protein ligase TRIM65	31.988	14.9913	31.0639
E9Q1P8	Irf2bp2	Mus musculus	Interferon regulatory factor 2-binding protein 2	31.9898	31.5232	50.8521
Q922D4	Ppp6r3	Mus musculus	Serine/threonine-protein phosphatase 6 regulatory subunit 3	31.9948	18.4698	28.1158
P42232	Stat5b	Mus musculus	Signal transducer and activator of transcription 5B	32.0276	41.9108	44.0632
Q922E4	Pcyt2	Mus musculus	Ethanolamine-phosphate cytidylyltransferase	32.0352	56.0056	33.9087
Q8BM55	Tmem214	Mus musculus	Transmembrane protein 214	32.0498	43.5202	28.2462
Q91VE0	Slc27a4	Mus musculus	Long-chain fatty acid transport protein 4	32.064	32.4939	15.5435
Q61462	Cyba	Mus musculus	Cytochrome b-245 light chain	32.0894	44.467	41.3177
Q6ZWR6	Syne1	Mus musculus	Nesprin-1	32.1407	22.6929	22.9985
Q8CD15	Riox2	Mus musculus	Ribosomal oxygenase 2	32.1517	15.5511	NaN
Q91VT4	Cbr4	Mus musculus	3-oxoacyl-[acyl-carrier-protein] reductase	32.1678	66.8491	39.8359
P30882	Ccl5	Mus musculus	C-C motif chemokine 5	32.1853	NaN	39.0179
O88307	Sorl1	Mus musculus	Sortilin-related receptor	32.3642	NaN	48.4791
Q8K1L5	Ppp1r11	Mus musculus	E3 ubiquitin-protein ligase PPP1R11	32.4504	24.266	29.427
Q9JI13	Utp3	Mus musculus	Something about silencing protein 10	32.6118	46.844	44.0271
O54788	Dffb	Mus musculus	DNA fragmentation factor subunit beta	32.6393	49.0952	37.4973
P23298	Prkch	Mus musculus	Protein kinase C eta type	32.6912	46.4047	36.4837
P70218	Map4k1	Mus musculus	Mitogen-activated protein kinase kinase kinase kinase 1	32.713	50.5959	NaN
P97797	Sirpa	Mus musculus	Tyrosine-protein phosphatase non-receptor type substrate 1	32.7176	21.4643	19.1952
Q8K2I4	Manba	Mus musculus	Beta-mannosidase	32.995	43.2142	28.2442
Q80VJ2	Sra1	Mus musculus	Steroid receptor RNA activator 1	33.0254	27.4559	15.3855
Q9D5V5	Cul5	Mus musculus	Cullin-5	33.1229	35.4505	25.4575
Q6P1Y8	Inpp4b	Mus musculus	Type II inositol 3,4-bisphosphate 4-phosphatase	33.2358	27.2389	25.8851
Q8BRN9	Cc2d1b	Mus musculus	Coiled-coil and C2 domain-containing protein 1B	33.2706	42.7281	29.4146
Q921E2	Rab31	Mus musculus	Ras-related protein Rab-31	33.283	52.6637	28.6089
Q9CYZ8;Q9D032	Ssbp2;Ssbp3	Mus musculus	Single-stranded DNA-binding protein 2;Single-stranded DNA-binding protein 3	33.2898	62.2922	40.199
Q922S4	Pde2a	Mus musculus	cGMP-dependent 3',5'-cyclic phosphodiesterase	33.3481	46.2804	28.3517
Q8BZ21	Kat6a	Mus musculus	Histone acetyltransferase KAT6A	33.3642	34.312	13.5779
E9Q634	Myo1e	Mus musculus	Unconventional myosin-Ie	33.4031	17.2655	11.9819
Q9R111	Gda	Mus musculus	Guanine deaminase	33.4063	27.0859	12.0912
Q8CI32	Bag5	Mus musculus	BAG family molecular chaperone regulator 5	33.418	27.6748	35.6255
O89098	Cst7	Mus musculus	Cystatin-F	33.4685	39.1277	NaN
Q8C163	Exog	Mus musculus	Nuclease EXOG, mitochondrial	33.4964	29.9178	46.367
Q3U2A8	Vars2	Mus musculus	Valine--tRNA ligase, mitochondrial	33.525	27.2337	33.3452
P04230	H2-Eb1	Mus musculus	H-2 class II histocompatibility antigen, E-B beta chain	33.5396	12.3344	22.9679
P01844	Iglc2	Mus musculus	Ig lambda-2 chain C region	33.5459	25.2486	24.015
Q8C5L7	Rbm34	Mus musculus	RNA-binding protein 34	33.575	29.2688	20.9852
O35972	Mrpl23	Mus musculus	Large ribosomal subunit protein uL23m	33.6519	32.6091	29.4193
P42228	Stat4	Mus musculus	Signal transducer and activator of transcription 4	33.7223	31.5562	39.7848
Q80ZS3	Mrps26	Mus musculus	Small ribosomal subunit protein mS26	33.7383	NaN	59.7382
Q8C7E9	Cstf2t	Mus musculus	Cleavage stimulation factor subunit 2 tau variant	33.7465	54.2022	58.8629
O88559	Men1	Mus musculus	Menin	33.7677	36.724	33.0354
Q9QUJ7	Acsl4	Mus musculus	Long-chain-fatty-acid--CoA ligase 4	33.8312	26.984	25.6353
Q8K3X4	Irf2bpl	Mus musculus	Probable E3 ubiquitin-protein ligase IRF2BPL	33.8473	20.9191	NaN
Q8BJ64	Chdh	Mus musculus	Choline dehydrogenase, mitochondrial	33.881	40.367	47.7034
O54988	Slk	Mus musculus	STE20-like serine/threonine-protein kinase	33.9504	31.049	34.3182
Q5SVQ0	Kat7	Mus musculus	Histone acetyltransferase KAT7	33.9771	30.507	22.9569
Q8C156	Ncaph	Mus musculus	Condensin complex subunit 2	33.9781	12.1555	22.0208
Q8BYU6	Tor1aip2	Mus musculus	Torsin-1A-interacting protein 2	34.0489	30.816	40.3895
Q8BQZ5	Cpsf4	Mus musculus	Cleavage and polyadenylation specificity factor subunit 4	34.0863	31.063	18.7023
Q8VDF2	Uhrf1	Mus musculus	E3 ubiquitin-protein ligase UHRF1	34.1144	22.2315	12.4776
P53702	Hccs	Mus musculus	Holocytochrome c-type synthase	34.173	24.7586	31.5858
Q80X32		Mus musculus	UPF0461 protein C5orf24 homolog	34.2138	32.2671	30.361
Q9D338	Mrpl19	Mus musculus	Large ribosomal subunit protein bL19m	34.2492	25.9679	30.7777
Q9ESP1	Sdf2l1	Mus musculus	Stromal cell-derived factor 2-like protein 1	34.3454	49.5578	44.3731
Q9QZM0	Ubqln2	Mus musculus	Ubiquilin-2	34.4095	30.2594	26.6037
Q0GUM3	Gm12250	Mus musculus	Interferon-gamma-inducible GTPase 10	34.4313	36.4533	24.7739
Q9DCZ4	Apoo	Mus musculus	MICOS complex subunit Mic26	34.4415	32.8536	20.628
B7ZMP1	Xpnpep3	Mus musculus	Xaa-Pro aminopeptidase 3	34.4428	24.6898	47.3078
Q61838	Pzp	Mus musculus	Pregnancy zone protein	34.4429	36.0166	42.3874
Q8R3C6	Rbm19	Mus musculus	Probable RNA-binding protein 19	34.52	36.2589	37.5799
Q9EPK2	Rp2	Mus musculus	Protein XRP2	34.5902	38.8556	36.3838
P52293	Kpna2	Mus musculus	Importin subunit alpha-1	34.6638	37.0906	21.758
Q8K1E0	Stx5	Mus musculus	Syntaxin-5	34.744	40.8944	44.1946
Q99KK9	Hars2	Mus musculus	Histidine--tRNA ligase, mitochondrial	34.775	26.1926	22.1759
P0CG14	Derpc	Mus musculus	Decreased expression in renal and prostate cancer protein	34.9997	46.1589	51.2146
Q5EBH1	Rassf5	Mus musculus	Ras association domain-containing protein 5	34.9998	58.6908	61.0373
P49817	Cav1	Mus musculus	Caveolin-1	35.0222	38.3179	41.1876
Q8BHZ0	Cyria	Mus musculus	CYFIP-related Rac1 interactor A	35.0504	41.2233	34.8214
Q8VD76	Gtf2h3	Mus musculus	General transcription factor IIH subunit 3	35.1095	27.2984	17.3392
Q3UJU9	Rmdn3	Mus musculus	Regulator of microtubule dynamics protein 3	35.1401	35.0149	19.331
Q9D5D8	Cdyl2	Mus musculus	Chromodomain Y-like protein 2	35.1663	39.3071	38.6779
Q9JHS4	Clpx	Mus musculus	ATP-dependent Clp protease ATP-binding subunit clpX-like, mitochondrial	35.1882	49.4979	43.6593
Q9CQV4	Retreg3	Mus musculus	Reticulophagy regulator 3	35.2531	27.2035	34.3876
Q9ERB0	Snap29	Mus musculus	Synaptosomal-associated protein 29	35.3205	34.3694	33.3845
Q3UXZ9	Kdm5a	Mus musculus	Lysine-specific demethylase 5A	35.4458	38.0652	40.0526
Q9DBL1	Acadsb	Mus musculus	Short/branched chain specific acyl-CoA dehydrogenase, mitochondrial	35.4907	33.0813	44.2489
P35329	Cd22	Mus musculus	B-cell receptor CD22	35.4913	24.1732	34.256
Q99P72	Rtn4	Mus musculus	Reticulon-4	35.5357	101.271	60.9775
Q61183;Q9WVP6	Papola;Papolb	Mus musculus	Poly(A) polymerase alpha;Poly(A) polymerase beta	35.536	36.4132	31.7538
Q8BGR9	Ublcp1	Mus musculus	Ubiquitin-like domain-containing CTD phosphatase 1	35.607	54.3896	51.8465
Q8VDQ1	Ptgr2	Mus musculus	Prostaglandin reductase 2	35.6445	37.2864	25.7229
Q8K124	Plekho2	Mus musculus	Pleckstrin homology domain-containing family O member 2	35.7183	47.1245	40.5913
Q9QUR7	Pin1	Mus musculus	Peptidyl-prolyl cis-trans isomerase NIMA-interacting 1	35.7921	33.7301	29.7864
Q61466	Smarcd1	Mus musculus	SWI/SNF-related matrix-associated actin-dependent regulator of chromatin subfamily D member 1	35.8158	52.3494	25.826
Q3TCJ1	Abraxas2	Mus musculus	BRISC complex subunit Abraxas 2	35.8318	29.521	25.8898
Q8R4N0	Clybl	Mus musculus	Citramalyl-CoA lyase, mitochondrial	35.9685	35.0179	34.9195
Q8VE99	Ccdc115	Mus musculus	Coiled-coil domain-containing protein 115	35.9731	39.4963	27.8616
P53569	Cebpz	Mus musculus	CCAAT/enhancer-binding protein zeta	36.011	49.9614	24.711
Q9ER69	Wtap	Mus musculus	Pre-mRNA-splicing regulator WTAP	36.0511	45.3371	53.4202
Q9QZD8	Slc25a10	Mus musculus	Mitochondrial dicarboxylate carrier	36.0554	23.1963	28.2631
P52431	Pold1	Mus musculus	DNA polymerase delta catalytic subunit	36.0825	33.1122	35.4957
Q922M5	Cdca7l	Mus musculus	Cell division cycle-associated 7-like protein	36.0841	14.7824	34.0032
Q62448	Eif4g2	Mus musculus	Eukaryotic translation initiation factor 4 gamma 2	36.1017	45.5906	40.6576
P49117	Nr2c2	Mus musculus	Nuclear receptor subfamily 2 group C member 2	36.1133	54.5171	53.2202
P01868;P01869	Ighg1	Mus musculus	Ig gamma-1 chain C region secreted form;Ig gamma-1 chain C region, membrane-bound form	36.1498	70.938	34.7956
Q8CAS9	Parp9	Mus musculus	Protein mono-ADP-ribosyltransferase PARP9	36.1502	38.5568	26.7761
Q80U63	Mfn2	Mus musculus	Mitofusin-2	36.1723	54.2789	28.7376
O08788	Dctn1	Mus musculus	Dynactin subunit 1	36.2196	44.8716	40.1107
Q80X85	Mrps7	Mus musculus	Small ribosomal subunit protein uS7m	36.2869	29.053	39.2885
P08103	Hck	Mus musculus	Tyrosine-protein kinase HCK	36.3028	31.3542	37.4178
Q9D071	Mms19	Mus musculus	MMS19 nucleotide excision repair protein homolog	36.3515	36.9651	31.7929
Q9D6U8	Fam162a	Mus musculus	Protein FAM162A	36.4993	23.3859	26.4822
Q91XV3	Basp1	Mus musculus	Brain acid soluble protein 1	36.6237	48.4637	38.9745
Q8BYZ1	Abi3	Mus musculus	ABI gene family member 3	36.6827	42.3349	36.0236
Q8BHG1	Nrdc	Mus musculus	Nardilysin	36.8176	47.5394	41.129
Q99PG2	Ogfr	Mus musculus	Opioid growth factor receptor	36.8186	25.7057	43.0674
P61219	Polr2f	Mus musculus	DNA-directed RNA polymerases I, II, and III subunit RPABC2	36.8978	43.7939	40.1029
Q05816	Fabp5	Mus musculus	Fatty acid-binding protein 5	36.9032	63.9135	32.5796
Q8VBW6	Nae1	Mus musculus	NEDD8-activating enzyme E1 regulatory subunit	37.1587	52.8694	35.612
Q99J72	Apobec3	Mus musculus	DNA dC->dU-editing enzyme APOBEC-3	37.1675	31.0652	53.3838
Q9JIB4	Gtf2h2	Mus musculus	General transcription factor IIH subunit 2	37.3968	236.479	35.5739
Q8VCD5	Med17	Mus musculus	Mediator of RNA polymerase II transcription subunit 17	37.4336	31.0945	24.8145
Q8C0I1	Agps	Mus musculus	Alkyldihydroxyacetonephosphate synthase, peroxisomal	37.4475	39.4988	36.4956
Q9JJ80	Rpf2	Mus musculus	Ribosome production factor 2 homolog	37.4678	37.2623	32.1587
Q8BYK4	Rdh12	Mus musculus	Retinol dehydrogenase 12	37.48	62.7707	58.5595
P70362	Ufd1	Mus musculus	Ubiquitin recognition factor in ER-associated degradation protein 1	37.5496	32.9659	22.3504
Q6A0A9	FAM120A	Mus musculus	Constitutive coactivator of PPAR-gamma-like protein 1	37.5576	71.872	42.3479
Q8K3Z9	Pom121	Mus musculus	Nuclear envelope pore membrane protein POM 121	37.6566	67.5964	59.5768
Q9D7M1	Gid8	Mus musculus	Glucose-induced degradation protein 8 homolog	37.6878	37.3149	27.6488
P12367	Prkar2a	Mus musculus	cAMP-dependent protein kinase type II-alpha regulatory subunit	37.6917	35.5167	40.1384
Q9CR51	Atp6v1g1	Mus musculus	V-type proton ATPase subunit G 1	37.7541	46.9274	43.4924
Q61017	Gngt2	Mus musculus	Guanine nucleotide-binding protein G(I)/G(S)/G(O) subunit gamma-T2	37.7792	28.6655	NaN
Q9CXG3	Ppil4	Mus musculus	Peptidyl-prolyl cis-trans isomerase-like 4	37.8817	36.3893	37.1741
Q02614	Sap30bp	Mus musculus	SAP30-binding protein	37.9288	68.312	43.8492
Q91YR1	Twf1	Mus musculus	Twinfilin-1	37.9436	23.5429	32.0947
Q8K3D3	Swi5	Mus musculus	DNA repair protein SWI5 homolog	37.9708	35.6328	24.9221
Q9WTK5	Nfkb2	Mus musculus	Nuclear factor NF-kappa-B p100 subunit	38.0022	35.6295	37.5703
Q924D0	Rtn4ip1	Mus musculus	Reticulon-4-interacting protein 1, mitochondrial	38.0646	54.2652	45.1262
G5E829	Atp2b1	Mus musculus	Plasma membrane calcium-transporting ATPase 1	38.0882	29.0679	36.2458
Q3URS9	Ccdc51	Mus musculus	Mitochondrial potassium channel	38.1423	36.6024	28.7053
Q8R180	Ero1a	Mus musculus	ERO1-like protein alpha	38.1919	42.8704	31.6816
Q8K157	Galm	Mus musculus	Galactose mutarotase	38.2228	NaN	28.8458
O88673	Dgka	Mus musculus	Diacylglycerol kinase alpha	38.2251	89.1886	71.3462
Q8CAY6	Acat2	Mus musculus	Acetyl-CoA acetyltransferase, cytosolic	38.3056	23.671	30.5931
P43430	Mcpt8	Mus musculus	Mast cell protease 8	38.3062	63.0684	38.7577
Q9JHS9	Cwc15	Mus musculus	Spliceosome-associated protein CWC15 homolog	38.3636	111.049	81.7483
P16332	Mmut	Mus musculus	Methylmalonyl-CoA mutase, mitochondrial	38.3721	28.9922	21.9983
Q8BU33	Ilvbl	Mus musculus	2-hydroxyacyl-CoA lyase 2	38.4576	31.8185	37.0891
P70398	Usp9x	Mus musculus	Probable ubiquitin carboxyl-terminal hydrolase FAF-X	38.4941	44.7915	42.677
Q6PGH1	Bud31	Mus musculus	Protein BUD31 homolog	38.521	40.3847	33.5829
Q80Y81	Elac2	Mus musculus	Zinc phosphodiesterase ELAC protein 2	38.5258	31.1864	33.5294
Q9DBG7	Srpra	Mus musculus	Signal recognition particle receptor subunit alpha	38.5751	39.8745	37.4738
Q9CY21	Bud23	Mus musculus	Probable 18S rRNA (guanine-N(7))-methyltransferase	38.7084	26.5989	12.9717
Q9DBS2	Tprg1l	Mus musculus	Tumor protein p63-regulated gene 1-like protein	38.759	41.0537	43.946
Q9QY06	Myo9b	Mus musculus	Unconventional myosin-IXb	38.7841	29.5224	36.1929
Q8CE96	Trmt6	Mus musculus	tRNA (adenine(58)-N(1))-methyltransferase non-catalytic subunit TRM6	38.8002	43.6732	39.3803
Q99MR8	Mccc1	Mus musculus	Methylcrotonoyl-CoA carboxylase subunit alpha, mitochondrial	38.8493	33.9694	36.8777
Q91YD3	Dcp1a	Mus musculus	mRNA-decapping enzyme 1A	38.9168	36.4826	36.944
Q9ESE1	Lrba	Mus musculus	Lipopolysaccharide-responsive and beige-like anchor protein	38.9388	54.7085	43.5809
P58044	Idi1	Mus musculus	Isopentenyl-diphosphate Delta-isomerase 1	38.9438	42.7868	28.2517
Q8BH51	Cox14	Mus musculus	Cytochrome c oxidase assembly protein COX14	39.0104	79.2264	58.6457
Q7TMI3	Uhrf2	Mus musculus	E3 ubiquitin-protein ligase UHRF2	39.0677	40.1087	51.1026
Q9Z2G9	Htatip2	Mus musculus	Oxidoreductase HTATIP2	39.1359	36.3306	24.3309
Q9D0M1	Prpsap1	Mus musculus	Phosphoribosyl pyrophosphate synthase-associated protein 1	39.136	50.3832	49.7628
Q9CRA9	Fgfr1op2	Mus musculus	FGFR1 oncogene partner 2 homolog	39.1537	43.491	33.2483
Q6PGG2	Gmip	Mus musculus	GEM-interacting protein	39.1648	39.0513	NaN
Q3V3E1	Ubash3a	Mus musculus	Ubiquitin-associated and SH3 domain-containing protein A	39.1722	49.902	57.0137
Q91XC9	Pex16	Mus musculus	Peroxisomal membrane protein PEX16	39.2422	29.7538	26.7641
Q9CQN7	Mrpl41	Mus musculus	Large ribosomal subunit protein mL41	39.3156	39.866	39.4232
Q80X90	Flnb	Mus musculus	Filamin-B	39.3638	40.6482	47.6572
Q9DC50	Crot	Mus musculus	Peroxisomal carnitine O-octanoyltransferase	39.421	25.8144	34.718
Q6PEB6	Mob4	Mus musculus	MOB-like protein phocein	39.4618	54.8936	65.1242
Q61048	Wbp4	Mus musculus	WW domain-binding protein 4	39.5772	41.2685	32.1878
Q8BJW6	Eif2a	Mus musculus	Eukaryotic translation initiation factor 2A	39.6081	54.05	41.8393
Q6ZQB6	Ppip5k2	Mus musculus	Inositol hexakisphosphate and diphosphoinositol-pentakisphosphate kinase 2	39.8803	53.4602	NaN
Q9DBE8	Alg2	Mus musculus	Alpha-1,3/1,6-mannosyltransferase ALG2	39.8838	54.1775	42.4413
Q8BHC4	Dcakd	Mus musculus	Dephospho-CoA kinase domain-containing protein	39.9214	32.9795	29.0585
O35459	Ech1	Mus musculus	Delta(3,5)-Delta(2,4)-dienoyl-CoA isomerase, mitochondrial	40.0106	63.5602	57.0519
Q8BX90	Fndc3a	Mus musculus	Fibronectin type-III domain-containing protein 3A	40.0551	16.4573	48.1891
Q9WV80	Snx1	Mus musculus	Sorting nexin-1	40.1556	53.3114	39.4457
Q8K4P0	Wdr33	Mus musculus	pre-mRNA 3' end processing protein WDR33	40.2542	50.0145	53.1087
Q8BFU3	Rnf214	Mus musculus	RING finger protein 214	40.3164	39.9184	47.2616
Q69ZQ2	Isy1	Mus musculus	Pre-mRNA-splicing factor ISY1 homolog	40.402	53.8536	57.1322
Q8R1G6	Pdlim2	Mus musculus	PDZ and LIM domain protein 2	40.5313	83.8919	59.4232
P23906	Irf2	Mus musculus	Interferon regulatory factor 2	40.5472	46.4442	57.2758
Q9D8X2	Ccdc124	Mus musculus	Coiled-coil domain-containing protein 124	40.7259	44.5093	26.7061
Q04857	Col6a1	Mus musculus	Collagen alpha-1(VI) chain	40.8041	54.0333	43.0432
Q8BYC6	Taok3	Mus musculus	Serine/threonine-protein kinase TAO3	40.8043	60.3713	43.9249
Q9DB29	Iah1	Mus musculus	Isoamyl acetate-hydrolyzing esterase 1 homolog	40.9105	55.2028	41.1367
Q91VH6	Memo1	Mus musculus	Protein MEMO1	40.9175	28.3553	29.6556
Q62018	Ctr9	Mus musculus	RNA polymerase-associated protein CTR9 homolog	40.9586	43.8258	45.7498
Q8CFX1	H6pd	Mus musculus	GDH/6PGL endoplasmic bifunctional protein	40.9668	33.9115	38.3439
Q9JJD0	Thap11	Mus musculus	THAP domain-containing protein 11	41.0963	78.8541	56.5205
Q3UYC0;Q8BU27	Ppm1h;Ppm1m	Mus musculus	Protein phosphatase 1H;Protein phosphatase 1M	41.1358	78.7864	34.0185
P49443	Ppm1a	Mus musculus	Protein phosphatase 1A	41.1598	67.7531	52.4677
Q8BFY6	Pef1	Mus musculus	Peflin	41.1872	44.6122	31.5819
Q9Z0M6	Adgre5	Mus musculus	Adhesion G protein-coupled receptor E5	41.323	46.6492	34.9174
P17563;Q63836	Selenbp1;Selenbp2	Mus musculus	Methanethiol oxidase;Selenium-binding protein 2	41.3492	53.8702	14.1578
P27782	Lef1	Mus musculus	Lymphoid enhancer-binding factor 1	41.3738	36.6388	26.2816
P00375	Dhfr	Mus musculus	Dihydrofolate reductase	41.4113	40.0622	24.4162
Q99M51	Nck1	Mus musculus	Cytoplasmic protein NCK1	41.4375	63.4862	62.9798
Q922J9	Far1	Mus musculus	Fatty acyl-CoA reductase 1	41.5752	49.582	40.9385
Q9Z2Q5	Mrpl40	Mus musculus	Large ribosomal subunit protein mL40	41.594	39.0528	37.6561
Q9ER88	Dap3	Mus musculus	Small ribosomal subunit protein mS29	41.6301	48.6726	41.2703
Q9JMH9	Myo18a	Mus musculus	Unconventional myosin-XVIIIa	41.6617	49.9454	43.1004
Q8BG48	Stk17b	Mus musculus	Serine/threonine-protein kinase 17B	41.7221	71.3584	57.8236
Q6NVE8	Wdr44	Mus musculus	WD repeat-containing protein 44	41.7472	30.3062	26.7363
Q8VBZ3	Clptm1	Mus musculus	Putative lipid scramblase CLPTM1	41.8407	32.0985	29.6738
Q62393	Tpd52	Mus musculus	Tumor protein D52	41.8473	53.605	53.6131
Q78JE5	Fbxo22	Mus musculus	F-box only protein 22	41.9432	47.8441	28.9653
P14094	Atp1b1	Mus musculus	Sodium/potassium-transporting ATPase subunit beta-1	41.9948	63.3792	39.597
Q9QXK3	Copg2	Mus musculus	Coatomer subunit gamma-2	42.0324	46.3392	31.6269
Q91YT7	Ythdf2	Mus musculus	YTH domain-containing family protein 2	42.1165	41.8253	41.9948
Q9DCR2	Ap3s1	Mus musculus	AP-3 complex subunit sigma-1	42.3121	47.6828	38.6436
Q61189	Clns1a	Mus musculus	Methylosome subunit pICln	42.3183	47.3709	33.9404
Q9JK38	Gnpnat1	Mus musculus	Glucosamine 6-phosphate N-acetyltransferase	42.4014	34.3379	60.621
Q8BMC4	Nop9	Mus musculus	Nucleolar protein 9	42.6242	30.2584	29.0906
Q6PDI5	Ecpas	Mus musculus	Proteasome adapter and scaffold protein ECM29	42.6563	33.8686	32.4087
Q9QUG9	Rasgrp2	Mus musculus	RAS guanyl-releasing protein 2	42.6723	39.3228	41.7138
O09044	Snap23	Mus musculus	Synaptosomal-associated protein 23	42.7405	29.6514	19.9494
Q61739	Itga6	Mus musculus	Integrin alpha-6	42.7959	NaN	59.4131
P97492	Rgs14	Mus musculus	Regulator of G-protein signaling 14	42.8377	43.0975	35.0486
Q8R2Q4	Gfm2	Mus musculus	Ribosome-releasing factor 2, mitochondrial	42.8426	34.5534	34.3843
Q9DCM2	Gstk1	Mus musculus	Glutathione S-transferase kappa 1	43.0199	50.4992	41.4667
P97765	Wbp2	Mus musculus	WW domain-binding protein 2	43.0216	80.6002	46.441
Q8BU88	Mrpl22	Mus musculus	Large ribosomal subunit protein uL22m	43.0216	130.841	30.4882
Q8VDD9	Phip	Mus musculus	PH-interacting protein	43.0327	54.1224	53.6481
Q8C3P7	Mettl3	Mus musculus	N6-adenosine-methyltransferase subunit METTL3	43.2398	30.8117	25.8476
Q9D666	Sun1	Mus musculus	SUN domain-containing protein 1	43.2559	41.8772	38.2118
O70293	Grk6	Mus musculus	G protein-coupled receptor kinase 6	43.2832	40.7097	25.9778
Q3U2S8	Hvcn1	Mus musculus	Voltage-gated hydrogen channel 1	43.4672	62.7891	43.0108
Q61127	Nab2	Mus musculus	NGFI-A-binding protein 2	43.5932	32.783	43.2542
Q5SWD9	Tsr1	Mus musculus	Pre-rRNA-processing protein TSR1 homolog	43.6207	41.327	41.9373
Q8K558	Treml1	Mus musculus	Trem-like transcript 1 protein	43.6617	46.3959	27.4919
Q3TIU4	Pde12	Mus musculus	2',5'-phosphodiesterase 12	43.6745	47.6389	43.2499
P0DOV1;Q8CGE8	Mnda;Ifi205a	Mus musculus	Interferon-activable protein 205-B;Interferon-activable protein 205-A	43.713	42.5242	23.1068
Q9D2V8	Mfsd10	Mus musculus	Major facilitator superfamily domain-containing protein 10	43.7657	62.1454	38.319
Q8BG30	Nelfa	Mus musculus	Negative elongation factor A	43.7832	53.8469	39.4308
Q920Q6	Msi2	Mus musculus	RNA-binding protein Musashi homolog 2	43.7952	44.6904	49.5089
Q9WVJ3	Cpq	Mus musculus	Carboxypeptidase Q	43.815	42.0214	36.4169
Q9QZH6	Ecsit	Mus musculus	Evolutionarily conserved signaling intermediate in Toll pathway, mitochondrial	43.832	39.6023	NaN
Q9WV60	Gsk3b	Mus musculus	Glycogen synthase kinase-3 beta	43.8581	54.1396	52.9967
Q8VDK1	Nit1	Mus musculus	Deaminated glutathione amidase	43.9892	28.5992	29.6495
Q8C8T8	Tsr2	Mus musculus	Pre-rRNA-processing protein TSR2 homolog	44.0529	NaN	45.1057
Q9Z1K5	Arih1	Mus musculus	E3 ubiquitin-protein ligase ARIH1	44.0876	53.5447	37.2679
Q8BJF9	Chmp2b	Mus musculus	Charged multivesicular body protein 2b	44.2325	38.9482	57.0044
Q3TLH4	Prrc2c	Mus musculus	Protein PRRC2C	44.2557	43.6748	40.235
Q9D8Y7	Tnfaip8l2	Mus musculus	Tumor necrosis factor alpha-induced protein 8-like protein 2	44.2886	54.0423	38.1083
Q3SXD3	Hddc2	Mus musculus	5'-deoxynucleotidase HDDC2	44.3363	68.9686	59.5944
Q6P2K6	Ppp4r3a	Mus musculus	Serine/threonine-protein phosphatase 4 regulatory subunit 3A	44.3715	47.0794	46.9533
Q9CQ86	Mien1	Mus musculus	Migration and invasion enhancer 1	44.5994	64.5091	32.6369
Q9DCT5	Sdf2	Mus musculus	Stromal cell-derived factor 2	44.7933	33.4862	61.5516
Q61687	Atrx	Mus musculus	Transcriptional regulator ATRX	44.7986	30.0449	42.2609
O54890	Itgb3	Mus musculus	Integrin beta-3	44.8519	26.3624	45.8022
Q8CDM1	Atad2	Mus musculus	ATPase family AAA domain-containing protein 2	44.8586	37.942	44.3483
Q9CZP5	Bcs1l	Mus musculus	Mitochondrial chaperone BCS1	44.9014	49.805	35.6839
Q9QXK7	Cpsf3	Mus musculus	Cleavage and polyadenylation specificity factor subunit 3	44.9126	104.49	88.6634
Q9WVK4	Ehd1	Mus musculus	EH domain-containing protein 1	44.9787	47.6032	34.6706
Q91YE6	Ipo9	Mus musculus	Importin-9	45.1567	47.6001	39.6908
Q8R2N0	Ccdc59	Mus musculus	Thyroid transcription factor 1-associated protein 26	45.1965	39.1881	51.9513
Q14C51	Ptcd3	Mus musculus	Small ribosomal subunit protein mS39	45.2014	40.4353	40.1935
Q80SZ7	Gng5	Mus musculus	Guanine nucleotide-binding protein G(I)/G(S)/G(O) subunit gamma-5	45.283	66.4805	63.4653
Q8BYB9	Poglut1	Mus musculus	Protein O-glucosyltransferase 1	45.3043	46.0945	62.1797
Q9ER72	Cars1	Mus musculus	Cysteine--tRNA ligase, cytoplasmic	45.3196	54.6035	27.7248
Q9QYS9	Qki	Mus musculus	KH domain-containing RNA-binding protein QKI	45.5336	52.6601	47.7957
Q9Z2E2	Mbd1	Mus musculus	Methyl-CpG-binding domain protein 1	45.555	61.0996	39.146
Q6WVG3	Kctd12	Mus musculus	BTB/POZ domain-containing protein KCTD12	45.5822	50.8763	40.9432
Q91UZ5	Impa2	Mus musculus	Inositol monophosphatase 2	45.6288	41.4323	47.7092
Q62384	Zpr1	Mus musculus	Zinc finger protein ZPR1	45.6385	39.6514	28.6946
Q6PB93	Galnt2	Mus musculus	Polypeptide N-acetylgalactosaminyltransferase 2	45.7273	33.3237	37.439
Q9EPK7	Xpo7	Mus musculus	Exportin-7	45.7711	48.1775	44.4355
Q64282	Ifit1	Mus musculus	Interferon-induced protein with tetratricopeptide repeats 1	45.801	36.5052	15.8971
P48377	Rfx1	Mus musculus	MHC class II regulatory factor RFX1	45.8562	64.8314	48.9569
Q8K2F8	Lsm14a	Mus musculus	Protein LSM14 homolog A	45.8718	42.8554	52.6177
Q9WUL7	Arl3	Mus musculus	ADP-ribosylation factor-like protein 3	45.9163	49.8352	47.481
Q9QUM0	Itga2b	Mus musculus	Integrin alpha-IIb	45.9452	41.2454	44.4074
Q9CQJ4	Rnf2	Mus musculus	E3 ubiquitin-protein ligase RING2	45.9918	46.3926	27.9285
P61211	Arl1	Mus musculus	ADP-ribosylation factor-like protein 1	46.0772	78.3703	41.6372
P22892	Ap1g1	Mus musculus	AP-1 complex subunit gamma-1	46.1346	46.9188	41.4716
P48193	Epb41	Mus musculus	Protein 4.1	46.1716	37.1866	32.9874
Q9D1P0	Mrpl13	Mus musculus	Large ribosomal subunit protein uL13m	46.1874	49.1703	51.6436
Q9ET01	Pygl	Mus musculus	Glycogen phosphorylase, liver form	46.1975	59.8604	49.706
Q9QYB1	Clic4	Mus musculus	Chloride intracellular channel protein 4	46.2244	66.1729	38.5569
Q6PF93	Pik3c3	Mus musculus	Phosphatidylinositol 3-kinase catalytic subunit type 3	46.2504	NaN	37.7234
Q3TIV5	Zc3h15	Mus musculus	Zinc finger CCCH domain-containing protein 15	46.2813	40.4854	37.0106
Q5XJE5	Leo1	Mus musculus	RNA polymerase-associated protein LEO1	46.2818	51.2327	58.4656
O88384	Vti1b	Mus musculus	Vesicle transport through interaction with t-SNAREs homolog 1B	46.3462	52.5144	48.2343
Q80UZ2	Sdad1	Mus musculus	Protein SDA1 homolog	46.642	50.3093	34.8006
Q64520	Guk1	Mus musculus	Guanylate kinase	46.7781	99.783	91.6904
O55242	Sigmar1	Mus musculus	Sigma non-opioid intracellular receptor 1	46.7854	99.9203	50.2789
Q8CI33	Cwf19l1	Mus musculus	CWF19-like protein 1	46.7921	48.1389	45.3829
P70288	Hdac2	Mus musculus	Histone deacetylase 2	46.8173	48.1602	46.046
O08992	Sdcbp	Mus musculus	Syntenin-1	46.8402	NaN	31.2388
Q8CHI8	Ep400	Mus musculus	E1A-binding protein p400	46.8501	48.731	51.5262
O08917	Flot1	Mus musculus	Flotillin-1	46.8833	26.3323	17.0541
Q6ZQ58	Larp1	Mus musculus	La-related protein 1	46.9598	52.6584	41.1494
O35166	Gosr2	Mus musculus	Golgi SNAP receptor complex member 2	46.9656	59.912	44.0345
P08414	Camk4	Mus musculus	Calcium/calmodulin-dependent protein kinase type IV	47.0495	42.026	43.3979
P58404	Strn4	Mus musculus	Striatin-4	47.0727	38.9189	43.6369
Q80XP8	Fam76b	Mus musculus	Protein FAM76B	47.0819	48.7305	49.6721
Q99N96	Mrpl1	Mus musculus	Large ribosomal subunit protein uL1m	47.0887	47.5105	42.8081
Q9D011	Mplkip	Mus musculus	M-phase-specific PLK1-interacting protein	47.1528	NaN	42.6851
Q8C1B7	Septin11	Mus musculus	Septin-11	47.2955	40.5633	41.7171
Q8K4B0	Mta1	Mus musculus	Metastasis-associated protein MTA1	47.3039	38.5607	38.7481
P97770	Thumpd3	Mus musculus	tRNA (guanine(6)-N2)-methyltransferase THUMP3	47.3085	74.7641	51.5722
Q62048	Pea15	Mus musculus	Astrocytic phosphoprotein PEA-15	47.3087	60.9537	52.7963
Q6IRU5	Cltb	Mus musculus	Clathrin light chain B	47.3978	37.399	40.7018
P42208	Septin2	Mus musculus	Septin-2	47.4506	33.5152	34.9264
P27046	Man2a1	Mus musculus	Alpha-mannosidase 2	47.4562	49.098	42.3263
Q6KCD5	Nipbl	Mus musculus	Nipped-B-like protein	47.4772	48.591	36.9416
P04187	Gzmb	Mus musculus	Granzyme B(G,H)	47.5045	44.8132	44.7747
Q9D0Q7	Mrpl45	Mus musculus	Large ribosomal subunit protein mL45	47.5187	48.5983	39.6694
Q3TCN2	Plbd2	Mus musculus	Putative phospholipase B-like 2	47.7024	58.8984	40.0159
Q9JMG3	Tmub1	Mus musculus	Transmembrane and ubiquitin-like domain-containing protein 1	47.737	54.8826	39.0755
Q9D8V7	Sec11c	Mus musculus	Signal peptidase complex catalytic subunit SEC11C	47.7821	64.4443	40.4818
P00688	Amy2a5	Mus musculus	Pancreatic alpha-amylase 2a5	47.7893	34.7529	28.3149
Q8C5N3	Cwc22	Mus musculus	Pre-mRNA-splicing factor CWC22 homolog	47.8443	49.0345	45.7932
Q99N92	Mrpl27	Mus musculus	Large ribosomal subunit protein bL27m	47.9271	53.9973	29.662
Q8R344	Ccdc12	Mus musculus	Coiled-coil domain-containing protein 12	48.0087	31.5641	35.4168
Q9WVE8	Pacsin2	Mus musculus	Protein kinase C and casein kinase substrate in neurons protein 2	48.054	67.2952	48.1695
Q8BL74	Gtf3c2	Mus musculus	General transcription factor 3C polypeptide 2	48.1581	NaN	41.6347
Q99KY4	Gak	Mus musculus	Cyclin-G-associated kinase	48.1649	47.2297	43.4826
Q8C0E2	Vps26b	Mus musculus	Vacuolar protein sorting-associated protein 26B	48.2389	60.1052	53.6805
Q8BWZ3	Naa25	Mus musculus	N-alpha-acetyltransferase 25, NatB auxiliary subunit	48.267	44.6837	52.1255
Q9CQD1	Rab5a	Mus musculus	Ras-related protein Rab-5A	48.2861	28.1165	41.4831
Q5DTM8	Rnf20	Mus musculus	E3 ubiquitin-protein ligase BRE1A	48.3369	57.9891	43.0435
Q05512	Mark2	Mus musculus	Serine/threonine-protein kinase MARK2	48.3448	66.1872	36.4447
Q8VDP2	Steep1	Mus musculus	STING ER exit protein	48.4797	34.5119	26.49
Q8VI36	Pxn	Mus musculus	Paxillin	48.5555	43.1556	52.387
Q9D820	Prorsd1	Mus musculus	Prolyl-tRNA synthetase associated domain-containing protein 1	48.6283	32.8265	49.7154
P06537	Nr3c1	Mus musculus	Glucocorticoid receptor	48.8511	76.144	64.4668
P56394	Cox17	Mus musculus	Cytochrome c oxidase copper chaperone	48.9352	64.3859	36.4085
Q6PGA0;Q8CFE3	Rcor3;Rcor1	Mus musculus	REST corepressor 3;REST corepressor 1	49.0397	52.3585	53.4313
Q62086	Pon2	Mus musculus	Serum paraoxonase/arylesterase 2	49.0959	36.4892	53.441
Q8K2T1	Nmral1	Mus musculus	NmrA-like family domain-containing protein 1	49.0988	41.3206	40.3774
Q9CWZ7	Napg	Mus musculus	Gamma-soluble NSF attachment protein	49.0989	43.786	40.0809
Q8K3A9	Mepce	Mus musculus	7SK snRNA methylphosphate capping enzyme	49.1484	78.668	21.9705
P47802	Mtx1	Mus musculus	Metaxin-1	49.2918	46.8802	47.5219
Q3ULD5	Mccc2	Mus musculus	Methylcrotonoyl-CoA carboxylase beta chain, mitochondrial	49.323	43.8374	47.9018
Q921H9	Coa7	Mus musculus	Cytochrome c oxidase assembly factor 7	49.3301	61.2645	44.1213
P28740	Kif2a	Mus musculus	Kinesin-like protein KIF2A	49.448	34.1447	37.3829
P35294	Rab19	Mus musculus	Ras-related protein Rab-19	49.5472	45.1642	35.9405
Q9EPL9	Acox3	Mus musculus	Peroxisomal acyl-coenzyme A oxidase 3	49.6223	28.9515	44.6992
Q68FH4	Galk2	Mus musculus	N-acetylgalactosamine kinase	49.6394	54.1823	42.4059
Q9D0D4	Dimt1	Mus musculus	Probable dimethyladenosine transferase	49.7386	39.3897	40.4542
Q8C4B4	Unc119b	Mus musculus	Protein unc-119 homolog B	49.782	41.4701	50.3474
D3Z4S3	Ptrhd1	Mus musculus	Putative peptidyl-tRNA hydrolase PTRHD1	49.8025	43.9036	49.8106
Q04207	Rela	Mus musculus	Transcription factor p65	49.8369	54.6945	56.1463
Q3TDN2	Faf2	Mus musculus	FAS-associated factor 2	49.8513	57.6272	55.2731
Q9CQ80	Vps25	Mus musculus	Vacuolar protein-sorting-associated protein 25	49.926	85.6489	41.28
P97494	Gclc	Mus musculus	Glutamate--cysteine ligase catalytic subunit	50.0398	35.9378	37.2845
Q8CAK1	Iba57	Mus musculus	Putative transferase CAF17 homolog, mitochondrial	50.0902	28.864	29.3406
Q9DBG5	Plin3	Mus musculus	Perilipin-3	50.1111	61.2951	55.567
Q9D7Z3	Nol7	Mus musculus	Nucleolar protein 7	50.1388	54.3716	57.107
Q59J78	Ndufaf2	Mus musculus	NADH dehydrogenase [ubiquinone] 1 alpha subcomplex assembly factor 2	50.1822	36.4112	37.537
O70145	Ncf2	Mus musculus	Neutrophil cytosol factor 2	50.2608	38.29	39.4993
Q9CZ42	Naxd	Mus musculus	ATP-dependent (S)-NAD(P)H-hydrate dehydratase	50.2974	51.4039	42.9034
Q924M7	Mpi	Mus musculus	Mannose-6-phosphate isomerase	50.3115	64.4359	57.3166
Q9ERA6	Tfip11	Mus musculus	Tuftelin-interacting protein 11	50.3955	65.1149	58.0303
Q8K3W0	Babam2	Mus musculus	BRISC and BRCA1-A complex member 2	50.4244	51.4	56.48
Q8C0L6	Paox	Mus musculus	Peroxisomal N(1)-acetyl-spermine/spermidine oxidase	50.4523	65.2826	60.6768
Q5DU31	Ipcef1	Mus musculus	Interactor protein for cytohesin exchange factors 1	50.4551	48.5579	48.4223
Q3TNL8	Itprip	Mus musculus	Inositol 1,4,5-trisphosphate receptor-interacting protein	50.4946	24.933	31.7911
P17012;P23607	Zfx;Zfa	Mus musculus	Zinc finger X-chromosomal protein;Zinc finger autosomal protein	50.5942	47.6228	55.2286
O08740	Polr2j	Mus musculus	DNA-directed RNA polymerase II subunit RPB11	50.5977	129.346	NaN
O35250	Exoc7	Mus musculus	Exocyst complex component 7	50.6566	68.5997	31.9486
Q9D787	Ppil2	Mus musculus	RING-type E3 ubiquitin-protein ligase PPIL2	50.6828	69.2938	53.0031
Q9CR59	Gadd45gip1	Mus musculus	Large ribosomal subunit protein mL64	50.6844	48.7306	44.1831
Q8VE22	Mrps23	Mus musculus	Small ribosomal subunit protein mS23	50.7166	51.942	65.51
Q924L1	Letmd1	Mus musculus	LETM1 domain-containing protein 1	50.7225	53.3752	69.3225
Q6ZQ88	Kdm1a	Mus musculus	Lysine-specific histone demethylase 1A	50.8029	42.1794	46.2687
Q9ERN0	Scamp2	Mus musculus	Secretory carrier-associated membrane protein 2	50.8489	42.9944	45.131
Q8BIH0	Sap130	Mus musculus	Histone deacetylase complex subunit SAP130	50.9844	42.021	44.5854
Q62511	Zfp91	Mus musculus	E3 ubiquitin-protein ligase ZFP91	50.99	58.1678	42.6047
G5E8V9	Arfip1	Mus musculus	Arfaptin-1	51.0409	78.5889	79.4247
P31938	Map2k1	Mus musculus	Dual specificity mitogen-activated protein kinase kinase 1	51.066	52.7517	50.529
Q9JLQ0	Cd2ap	Mus musculus	CD2-associated protein	51.0848	46.9021	52.1687
Q62465	Vat1	Mus musculus	Synaptic vesicle membrane protein VAT-1 homolog	51.0854	56.3159	36.4996
P01027	C3	Mus musculus	Complement C3	51.185	56.838	59.6672
Q8BGC0	Htatsf1	Mus musculus	HIV Tat-specific factor 1 homolog	51.3697	51.9558	60.5542
O88796	Rpp30	Mus musculus	Ribonuclease P protein subunit p30	51.3868	57.7687	38.7601
P62627	Dynlrb1	Mus musculus	Dynein light chain roadblock-type 1	51.4022	43.8673	49.2804
Q9WTX6	Cul1	Mus musculus	Cullin-1	51.4643	74.1217	46.0905
Q64525	Hist2h2bb	Mus musculus	Histone H2B type 2-B	51.5343	37.561	46.7414
Q9CQF0	Mrpl11	Mus musculus	Large ribosomal subunit protein uL11m	51.5887	55.9565	53.0807
P49962	Srp9	Mus musculus	Signal recognition particle 9 kDa protein	51.6145	57.8664	36.3943
Q9Z0L8	Ggh	Mus musculus	Gamma-glutamyl hydrolase	51.6235	39.5439	40.7933
P70290	Mpp1	Mus musculus	55 kDa erythrocyte membrane protein	51.6907	41.9481	30.1793
Q7TMY4	Thoc7	Mus musculus	THO complex subunit 7 homolog	51.7412	38.9658	26.7963
Q8BGS0	Mak16	Mus musculus	Protein MAK16 homolog	51.7451	46.2523	40.6243
P32233	Drg1	Mus musculus	Developmentally-regulated GTP-binding protein 1	51.7914	47.5954	49.2375
O35465	Fkbp8	Mus musculus	Peptidyl-prolyl cis-trans isomerase FKBP8	51.9145	42.4968	50.3589
Q60949	Tbc1d1	Mus musculus	TBC1 domain family member 1	52.076	45.4011	42.3145
Q8K183	Pdxk	Mus musculus	Pyridoxal kinase	52.1612	55.9036	64.0793
Q61464	Znf638	Mus musculus	Zinc finger protein 638	52.2242	43.8357	47.2465
Q60960	Kpna1	Mus musculus	Importin subunit alpha-5	52.3617	54.4688	47.5808
Q6NZQ2	Ddx31	Mus musculus	Probable ATP-dependent RNA helicase DDX31	52.4303	42.4386	49.4316
Q8BK72	Mrps27	Mus musculus	Small ribosomal subunit protein mS27	52.4377	51.7854	75.4287
Q9D1I2	Card19	Mus musculus	Caspase recruitment domain-containing protein 19	52.5896	50.2601	54.759
Q9D5V6	Syap1	Mus musculus	Synapse-associated protein 1	52.7413	59.4774	71.0993
Q8VDQ9	Kri1	Mus musculus	Protein KRI1 homolog	52.9506	50.486	64.0539
Q3UHX2	Pdap1	Mus musculus	28 kDa heat- and acid-stable phosphoprotein	52.977	54.3941	40.4018
Q925N2	Sfxn2	Mus musculus	Sideroflexin-2	53.0856	47.2658	51.6929
Q80YD1	Supv3l1	Mus musculus	ATP-dependent RNA helicase SUPV3L1, mitochondrial	53.117	43.9248	36.0272
Q9D898	Arpc5l	Mus musculus	Actin-related protein 2/3 complex subunit 5-like protein	53.2752	147.898	119.595
P20444	Prkca	Mus musculus	Protein kinase C alpha type	53.2942	63.1541	57.4953
Q61003	Cd6	Mus musculus	T-cell differentiation antigen CD6	53.3409	63.999	42.656
Q8BYL4	Yars2	Mus musculus	Tyrosine--tRNA ligase, mitochondrial	53.3599	33.1214	NaN
Q9D720	Nsmce1	Mus musculus	Non-structural maintenance of chromosomes element 1 homolog	53.3895	63.5029	39.934
Q9D7A8	Armc1	Mus musculus	Armadillo repeat-containing protein 1	53.4519	44.5118	42.0591
Q6P9R4	Arhgef18	Mus musculus	Rho guanine nucleotide exchange factor 18	53.4717	50.5156	46.8947
Q03147	Cdk7	Mus musculus	Cyclin-dependent kinase 7	53.4871	57.0625	55.3685
Q6ZPL9	Ddx55	Mus musculus	ATP-dependent RNA helicase DDX55	53.5014	45.9038	41.2156
Q8VCB1	Ndc1	Mus musculus	Nucleoporin NDC1	53.5208	48.9859	56.323
Q9CPS7	Pno1	Mus musculus	RNA-binding protein PNO1	53.6215	64.9973	69.5089
Q924C1	Xpo5	Mus musculus	Exportin-5	53.6596	51.5018	47.9407
O54950	Prkag1	Mus musculus	5'-AMP-activated protein kinase subunit gamma-1	53.6682	22.4892	35.1227
Q9CQ40	Mrpl49	Mus musculus	Large ribosomal subunit protein mL49	53.7143	38.0561	37.2342
A1L314	Mpeg1	Mus musculus	Macrophage-expressed gene 1 protein	53.7577	61.941	48.4252
O54825	Bysl	Mus musculus	Bystin	53.8097	66.0845	51.8806
Q9JKX4	Aatf	Mus musculus	Protein AATF	53.8298	43.5341	52.9652
Q8K199	Cmc2	Mus musculus	COX assembly mitochondrial protein 2 homolog	53.9803	56.2116	45.7271
Q9QVP9	Ptk2b	Mus musculus	Protein-tyrosine kinase 2-beta	54.052	66.1605	49.4503
P48453	Ppp3cb	Mus musculus	Serine/threonine-protein phosphatase 2B catalytic subunit beta isoform	54.0742	76.9875	59.5279
Q99N87	Mrps5	Mus musculus	Small ribosomal subunit protein uS5m	54.077	53.5967	41.8902
P35601	Rfc1	Mus musculus	Replication factor C subunit 1	54.1177	52.5377	58.3086
Q9CZB0	Sdhc	Mus musculus	Succinate dehydrogenase cytochrome b560 subunit, mitochondrial	54.2613	65.4494	40.8884
Q9WU40	Lemd3	Mus musculus	Inner nuclear membrane protein Man1	54.2673	52.93	27.5955
P60898	Polr2i	Mus musculus	DNA-directed RNA polymerase II subunit RPB9	54.2963	36.6755	27.568
O70469	Dok2	Mus musculus	Docking protein 2	54.3732	43.1198	47.8699
Q9DB42	Znf593	Mus musculus	Zinc finger protein 593	54.4047	49.7425	57.9793
Q9QUR6	Prep	Mus musculus	Prolyl endopeptidase	54.4406	68.4633	40.264
Q60591	Nfatc2	Mus musculus	Nuclear factor of activated T-cells, cytoplasmic 2	54.4566	37.7552	51.5471
Q9CY73	Mrpl44	Mus musculus	Large ribosomal subunit protein mL44	54.4789	114.125	115.639
Q923G2	Polr2h	Mus musculus	DNA-directed RNA polymerases I, II, and III subunit RPABC3	54.5827	65.3141	49.7519
P62257	Ube2h	Mus musculus	Ubiquitin-conjugating enzyme E2 H	54.6275	55.222	55.3623
Q810V0	Mphosph10	Mus musculus	U3 small nucleolar ribonucleoprotein protein MPP10	54.7014	54.7678	56.1951
Q9D1M0	Sec13	Mus musculus	Protein SEC13 homolog	54.8941	57.6687	61.5047
Q6PGB6	Naa50	Mus musculus	N-alpha-acetyltransferase 50	54.8942	79.1488	64.8672
Q9DC48	Cdc40	Mus musculus	Pre-mRNA-processing factor 17	54.9211	64.1438	57.1704
Q9ERG2	Strn3	Mus musculus	Striatin-3	54.9544	56.092	54.3439
Q8C7R4	Uba6	Mus musculus	Ubiquitin-like modifier-activating enzyme 6	55.0341	64.7524	54.102
P57716	Ncstn	Mus musculus	Nicastrin	55.0399	58.278	55.4664
Q9JJL8	Sars2	Mus musculus	Serine--tRNA ligase, mitochondrial	55.0452	41.6631	52.9331
O88545	Cops6	Mus musculus	COP9 signalosome complex subunit 6	55.0684	76.0864	74.3361
O35609	Scamp3	Mus musculus	Secretory carrier-associated membrane protein 3	55.1569	50.6499	45.9617
P17879;Q61696	Hspa1b;Hspa1a	Mus musculus	Heat shock 70 kDa protein 1B;Heat shock 70 kDa protein 1A	55.1636	39.9232	59.3324
Q9Z1B8	Phf1	Mus musculus	PHD finger protein 1	55.2472	155.954	32.0153
Q8K3A0	Hscb	Mus musculus	Iron-sulfur cluster co-chaperone protein HscB	55.2759	60.6707	50.9748
Q8K297	Colgalt1	Mus musculus	Procollagen galactosyltransferase 1	55.287	35.9222	44.4746
Q8BHG2	Czib	Mus musculus	CXXC motif containing zinc binding protein	55.3767	54.1982	50.6833
P62322	Lsm5	Mus musculus	U6 snRNA-associated Sm-like protein LSm5	55.4266	84.2324	67.7708
P48410	Abcd1	Mus musculus	ATP-binding cassette sub-family D member 1	55.4353	59.4894	52.9757
Q8BRG8	Tmem209	Mus musculus	Transmembrane protein 209	55.4376	75.3537	48.3431
Q9D024	Ccdc47	Mus musculus	PAT complex subunit CCDC47	55.4466	57.0894	53.9356
Q99J45	Nrbp1	Mus musculus	Nuclear receptor-binding protein	55.6099	62.9588	56.9381
P40336	Vps26a	Mus musculus	Vacuolar protein sorting-associated protein 26A	55.8697	73.2593	79.7795
Q8BGC4	Ptgr3	Mus musculus	Prostaglandin reductase-3	55.9839	65.0678	58.8643
Q8K2T4	Uqcc3	Mus musculus	Ubiquinol-cytochrome-c reductase complex assembly factor 3	56.0211	53.4811	41.1478
Q9D9V3	Echdc1	Mus musculus	Ethylmalonyl-CoA decarboxylase	56.0985	76.1742	48.6392
Q3TDQ1	Stt3b	Mus musculus	Dolichyl-diphosphooligosaccharide--protein glycosyltransferase subunit STT3B	56.1054	47.3348	49.5981
Q8CEC6	Ppwd1	Mus musculus	Peptidylprolyl isomerase domain and WD repeat-containing protein 1	56.141	66.8597	58.4318
P13745;P24472;P30115	Gsta1;Gsta4;Gsta3	Mus musculus	Glutathione S-transferase A1;Glutathione S-transferase A4;Glutathione S-transferase A3	56.1838	88.9811	58.1338
Q91V81	Rbm42	Mus musculus	RNA-binding protein 42	56.2262	60.3831	42.5986
O55028	Bckdk	Mus musculus	[3-methyl-2-oxobutanoate dehydrogenase [lipoamide]] kinase, mitochondrial	56.2375	33.7946	42.2854
Q99J47	Dhrs7b	Mus musculus	Dehydrogenase/reductase SDR family member 7B	56.2751	77.8135	66.0872
Q9JJU8	Sh3bgrl	Mus musculus	Adapter Sh3bgrl	56.3038	104.914	70.8176
Q6P3D0	Nudt16	Mus musculus	U8 snoRNA-decapping enzyme	56.3601	55.8591	34.9806
Q8BU14	Sec62	Mus musculus	Translocation protein SEC62	56.4685	73.9543	70.6848
Q9CR41	Hypk	Mus musculus	Huntingtin-interacting protein K	56.4724	47.5639	63.176
Q8VD58	Evi2b	Mus musculus	Protein EVI2B	56.5163	54.3226	32.1445
Q3UIA2	Arhgap17	Mus musculus	Rho GTPase-activating protein 17	56.5611	59.292	48.4099
P97429	Anxa4	Mus musculus	Annexin A4	56.6095	61.6192	54.7861
Q7TT37	Elp1	Mus musculus	Elongator complex protein 1	56.7428	75.4317	51.7497
O88892;P84102	Serf1;Serf2	Mus musculus	Small EDRK-rich factor 1;Small EDRK-rich factor 2	56.749	27.4754	51.8052
Q8CG46	Smc5	Mus musculus	Structural maintenance of chromosomes protein 5	56.7669	49.7429	49.5653
Q9CZS1	Aldh1b1	Mus musculus	Aldehyde dehydrogenase X, mitochondrial	56.8249	51.2121	41.141
Q9CYH6	Rrs1	Mus musculus	Ribosome biogenesis regulatory protein homolog	56.838	57.1251	51.6752
P70303	Ctps2	Mus musculus	CTP synthase 2	56.9721	59.8986	41.3987
Q571I9	Aldh16a1	Mus musculus	Aldehyde dehydrogenase family 16 member A1	57.0129	48.4645	46.5167
A2BE28	Las1l	Mus musculus	Ribosomal biogenesis protein LAS1L	57.1394	51.1416	59.4865
Q80WW9	Ddrgk1	Mus musculus	DDRGK domain-containing protein 1	57.2953	59.7778	36.3164
Q8VCX5	Micu1	Mus musculus	Calcium uptake protein 1, mitochondrial	57.37	62.1751	NaN
P58059	Mrps21	Mus musculus	Small ribosomal subunit protein bS21m	57.6789	56.8276	51.1583
Q8BGZ4	Cdc23	Mus musculus	Cell division cycle protein 23 homolog	57.7119	81.5307	58.7303
P46062	Sipa1	Mus musculus	Signal-induced proliferation-associated protein 1	57.7968	45.2045	48.9591
P0DOV2	Ifi204	Mus musculus	Interferon-activable protein 204	57.8762	44.0875	69.9314
Q64324	Stxbp2	Mus musculus	Syntaxin-binding protein 2	58.3729	67.1837	67.1379
Q8VE88	Fam114a2	Mus musculus	Protein FAM114A2	58.4134	26.1699	39.0316
Q922J3	Clip1	Mus musculus	CAP-Gly domain-containing linker protein 1	58.4582	64.4876	55.3492
Q5SUF2	Luc7l3	Mus musculus	Luc7-like protein 3	58.4638	106.003	41.1085
Q99M87	Dnaja3	Mus musculus	DnaJ homolog subfamily A member 3, mitochondrial	58.5471	54.4364	76.7015
Q80ZK0	Mrps10	Mus musculus	Small ribosomal subunit protein uS10m	58.6265	43.1483	53.1046
Q8BQ30	Ppp1r18	Mus musculus	Phostensin	58.7518	55.5293	55.4453
P62342	Selenot	Mus musculus	Thioredoxin reductase-like selenoprotein T	58.9209	156.517	85.2861
Q9JK48	Sh3glb1	Mus musculus	Endophilin-B1	58.9437	67.0779	52.5131
P18337	Sell	Mus musculus	L-selectin	58.9586	67.1862	49.1731
P46414	Cdkn1b	Mus musculus	Cyclin-dependent kinase inhibitor 1B	58.9823	85.6081	68.5792
Q6ZPR5	Smpd4	Mus musculus	Sphingomyelin phosphodiesterase 4	59.0003	96.1627	90.8675
Q8BMA6	Srp68	Mus musculus	Signal recognition particle subunit SRP68	59.0527	99.6576	75.9749
P70335	Rock1	Mus musculus	Rho-associated protein kinase 1	59.0629	62.002	54.1499
P41245	Mmp9	Mus musculus	Matrix metalloproteinase-9	59.129	63.5979	58.2379
Q91VJ4	Stk38	Mus musculus	Serine/threonine-protein kinase 38	59.1435	91.8644	52.8609
O88942	Nfatc1	Mus musculus	Nuclear factor of activated T-cells, cytoplasmic 1	59.1501	54.2669	43.2156
Q11136	Pepd	Mus musculus	Xaa-Pro dipeptidase	59.241	55.6141	60.3534
P17427	Ap2a2	Mus musculus	AP-2 complex subunit alpha-2	59.3028	81.6164	75.2791
A2AGT5	Ckap5	Mus musculus	Cytoskeleton-associated protein 5	59.3337	54.7022	46.4321
P22682	Cbl	Mus musculus	E3 ubiquitin-protein ligase CBL	59.3785	92.9385	62.8295
Q9Z103	Adnp	Mus musculus	Activity-dependent neuroprotector homeobox protein	59.4034	117.179	44.6329
Q9EST4	Psmg2	Mus musculus	Proteasome assembly chaperone 2	59.5291	64.1527	60.5426
Q3UGP8	Alg10b	Mus musculus	Putative Dol-P-Glc:Glc(2)Man(9)GlcNAc(2)-PP-Dol alpha-1,2-glucosyltransferase	59.6775	57.3503	44.7895
Q80VP0	Tecpr1	Mus musculus	Tectonin beta-propeller repeat-containing protein 1	59.6956	46.2023	40.8417
P35330	Icam2	Mus musculus	Intercellular adhesion molecule 2	59.7673	63.5435	65.9232
Q8R3G1	Ppp1r8	Mus musculus	Nuclear inhibitor of protein phosphatase 1	59.7781	75.5055	56.0707
P35235	Ptpn11	Mus musculus	Tyrosine-protein phosphatase non-receptor type 11	59.7892	76.6509	66.8396
Q61390	Cct6b	Mus musculus	T-complex protein 1 subunit zeta-2	59.801	46.8266	37.8883
P02468	Lamc1	Mus musculus	Laminin subunit gamma-1	59.9996	NaN	61.6159
Q60596	Xrcc1	Mus musculus	DNA repair protein XRCC1	60.0825	65.7138	43.5538
Q6DVA0	Lemd2	Mus musculus	LEM domain-containing protein 2	60.0993	45.2215	54.0946
Q9Z1T1	Ap3b1	Mus musculus	AP-3 complex subunit beta-1	60.1136	47.5121	79.1752
Q9ERF3	Skic8	Mus musculus	Superkiller complex protein 8	60.1501	66.6656	49.6809
O88522	Ikbkg	Mus musculus	NF-kappa-B essential modulator	60.1659	63.5366	63.0261
E9PVA8	Gcn1	Mus musculus	Stalled ribosome sensor GCN1	60.1702	64.8254	59.101
P61759	Vbp1	Mus musculus	Prefoldin subunit 3	60.1793	78.953	65.4543
Q91XD6	Vps36	Mus musculus	Vacuolar protein-sorting-associated protein 36	60.2342	63.5161	56.3122
Q9JLV5	Cul3	Mus musculus	Cullin-3	60.2981	53.7987	30.7986
A2ADY9	Ddi2	Mus musculus	Protein DDI1 homolog 2	60.4688	75.6023	61.817
Q64191	Aga	Mus musculus	N(4)-(beta-N-acetylglucosaminyl)-L-asparaginase	60.5037	54.7803	87.8492
O88508	Dnmt3a	Mus musculus	DNA (cytosine-5)-methyltransferase 3A	60.5192	54.7738	48.8335
Q8BUI3	LRWD1	Mus musculus	Leucine-rich repeat and WD repeat-containing protein 1	60.7563	50.3185	35.7789
P15105	Glul	Mus musculus	Glutamine synthetase	60.774	45.9139	58.7603
P04202	Tgfb1	Mus musculus	Transforming growth factor beta-1 proprotein	60.8199	31.5153	42.4429
Q91VA6	Poldip2	Mus musculus	Polymerase delta-interacting protein 2	60.9564	75.8615	76.875
O08914	Faah	Mus musculus	Fatty-acid amide hydrolase 1	60.9992	66.6444	53.0323
Q8R1F0	D8Ertd738e	Mus musculus	Leydig cell tumor 10 kDa protein homolog	61.053	51.8648	61.2665
P61021	Rab5b	Mus musculus	Ras-related protein Rab-5B	61.0549	88.1863	67.1032
P22437	Ptgs1	Mus musculus	Prostaglandin G/H synthase 1	61.1857	61.1977	53.0684
Q9CYI4	Luc7l	Mus musculus	Putative RNA-binding protein Luc7-like 1	61.203	73.0615	49.2854
Q9CZJ1	Utp11	Mus musculus	Probable U3 small nucleolar RNA-associated protein 11	61.3646	80.5156	53.8728
Q91VY6	Cytip	Mus musculus	Cytohesin-interacting protein	61.4918	61.134	42.2801
P10417	Bcl2	Mus musculus	Apoptosis regulator Bcl-2	61.5086	52.0234	34.3867
Q8CFE2	Hpf1	Mus musculus	Histone PARylation factor 1	61.5146	61.8108	78.4076
P56203	Ctsw	Mus musculus	Cathepsin W	61.5366	65.8189	61.6041
O88456	Capns1	Mus musculus	Calpain small subunit 1	61.5401	123.174	86.1872
Q8CF66	Lamtor4	Mus musculus	Ragulator complex protein LAMTOR4	61.5533	NaN	84.9965
Q9QX11	Cyth1	Mus musculus	Cytohesin-1	61.7291	82.5116	67.1372
Q9D110	Mthfs	Mus musculus	5-formyltetrahydrofolate cyclo-ligase	61.733	76.6101	55.993
Q9D1E6	Tbcb	Mus musculus	Tubulin-folding cofactor B	61.7766	57.9787	69.6722
Q9CRA8	Exosc5	Mus musculus	Exosome complex component RRP46	61.8134	57.0187	47.9114
O08663	Metap2	Mus musculus	Methionine aminopeptidase 2	61.9063	63.8594	49.721
Q8K284	Gtf3c1	Mus musculus	General transcription factor 3C polypeptide 1	61.9235	38.9564	45.9999
P28293	Ctsg	Mus musculus	Cathepsin G	62.0812	67.2743	50.7645
O70310	Nmt1	Mus musculus	Glycylpeptide N-tetradecanoyltransferase 1	62.106	58.8153	62.4114
P63213	Gng2	Mus musculus	Guanine nucleotide-binding protein G(I)/G(S)/G(O) subunit gamma-2	62.1202	106.858	49.2823
Q9Z0Y1	Dctn3	Mus musculus	Dynactin subunit 3	62.165	90.2114	41.7923
Q8CIH9	Ppat	Mus musculus	Amidophosphoribosyltransferase	62.2501	64.4222	72.8715
O88532	Zfr	Mus musculus	Zinc finger RNA-binding protein	62.2754	55.7049	57.1566
Q6P1B1	Xpnpep1	Mus musculus	Xaa-Pro aminopeptidase 1	62.4202	60.2523	56.4863
Q60739	Bag1	Mus musculus	BAG family molecular chaperone regulator 1	62.4517	36.9867	58.3144
Q8K0Z7	Taco1	Mus musculus	Translational activator of cytochrome c oxidase 1	62.5558	73.245	67.7434
O70318	Epb41l2	Mus musculus	Band 4.1-like protein 2	62.7652	77.6805	63.387
Q80Y14	Glrx5	Mus musculus	Glutaredoxin-related protein 5, mitochondrial	62.8005	62.3548	53.3716
Q61543	Glg1	Mus musculus	Golgi apparatus protein 1	62.8957	69.0198	71.7061
Q9DC51	Gnai3	Mus musculus	Guanine nucleotide-binding protein G(i) subunit alpha-3	62.9552	116.518	84.3842
Q3UP87	Elane	Mus musculus	Neutrophil elastase	62.9738	67.444	75.9399
P97762	rp9	Mus musculus	Retinitis pigmentosa 9 protein homolog	63.3852	77.9177	88.4884
Q99P81	Abcg3	Mus musculus	ATP-binding cassette sub-family G member 3	63.4475	65.3601	56.0894
P16110	Lgals3	Mus musculus	Galectin-3	63.4634	77.694	46.2439
Q3UHX9	Spout1	Mus musculus	Putative methyltransferase C9orf114 homolog	63.5033	69.5866	51.329
Q8BWR2	Pithd1	Mus musculus	PITH domain-containing protein 1	63.5378	87.814	60.0254
P97825	Jpt1	Mus musculus	Jupiter microtubule associated homolog 1	63.547	71.0684	79.8017
Q9QX60	Dguok	Mus musculus	Deoxyguanosine kinase, mitochondrial	63.6401	52.5283	34.3277
Q61133	Gstt2	Mus musculus	Glutathione S-transferase theta-2	63.6865	89.8849	57.3454
Q9CZE3	Rab32	Mus musculus	Ras-related protein Rab-32	63.7179	68.4457	34.8493
P05555	Itgam	Mus musculus	Integrin alpha-M	63.7379	70.3058	55.4848
P27808	Mgat1	Mus musculus	Alpha-1,3-mannosyl-glycoprotein 2-beta-N-acetylglucosaminyltransferase	64.1503	NaN	63.6598
A2AF47	Dock11	Mus musculus	Dedicator of cytokinesis protein 11	64.2126	75.3611	69.0985
F8VPQ2	Arid4a	Mus musculus	AT-rich interactive domain-containing protein 4A	64.3579	40.3952	45.9738
Q8CG47	Smc4	Mus musculus	Structural maintenance of chromosomes protein 4	64.5219	88.5365	51.6216
P97355	Sms	Mus musculus	Spermine synthase	64.5466	43.6681	59.6587
Q62176	Rbm38	Mus musculus	RNA-binding protein 38	64.6153	59.3068	36.4996
Q8CHP5	Pym1	Mus musculus	Partner of Y14 and mago	64.6646	65.4224	69.0553
Q8R2U0	Seh1l	Mus musculus	Nucleoporin SEH1	64.7589	82.259	71.3036
Q8R3Q0	Saraf	Mus musculus	Store-operated calcium entry-associated regulatory factor	64.7949	25.1429	44.6642
Q8CIM8	Ints4	Mus musculus	Integrator complex subunit 4	64.8031	65.5002	58.1436
Q5U4D9	Thoc6	Mus musculus	THO complex subunit 6 homolog	64.8102	88.9981	63.1899
O70230;Q8BMU0	Znf143;Znf76	Mus musculus	Zinc finger protein 143;Zinc finger protein 76	64.9125	58.7854	NaN
Q9D892	Itpa	Mus musculus	Inosine triphosphate pyrophosphatase	64.9518	51.7433	52.6814
Q9DAS9	Gng12	Mus musculus	Guanine nucleotide-binding protein G(I)/G(S)/G(O) subunit gamma-12	65.0096	35.6788	42.418
P13634	Ca1	Mus musculus	Carbonic anhydrase 1	65.0949	85.2656	63.2856
D3Z6P0	Pdia2	Mus musculus	Protein disulfide-isomerase A2	65.1469	42.5604	45.8902
Q99LI9	Clp1	Mus musculus	Polyribonucleotide 5'-hydroxyl-kinase Clp1	65.2001	57.4444	68.4377
P50096	Impdh1	Mus musculus	Inosine-5'-monophosphate dehydrogenase 1	65.2407	73.7311	55.9009
Q8BJU0	Sgta	Mus musculus	Small glutamine-rich tetratricopeptide repeat-containing protein alpha	65.3105	68.1148	57.643
P97452	Bop1	Mus musculus	Ribosome biogenesis protein BOP1	65.3573	69.8305	67.8248
Q9QYI3	Dnajc7	Mus musculus	DnaJ homolog subfamily C member 7	65.3642	67.2161	59.7089
Q8CHY6	Gatad2a	Mus musculus	Transcriptional repressor p66 alpha	65.3992	80.7158	68.4354
Q99KP3	Cryl1	Mus musculus	Lambda-crystallin homolog	65.4891	64.1207	64.0647
P97930	Dtymk	Mus musculus	Thymidylate kinase	65.5281	108.034	68.3065
Q8VCM7	Fgg	Mus musculus	Fibrinogen gamma chain	65.5364	45.4816	43.4322
P70399	Tp53bp1	Mus musculus	TP53-binding protein 1	65.5737	66.6629	52.2235
Q60759	Gcdh	Mus musculus	Glutaryl-CoA dehydrogenase, mitochondrial	65.5753	54.1441	48.0942
Q9QY36	Naa10	Mus musculus	N-alpha-acetyltransferase 10	65.5862	69.6905	76.5436
O35074	Ptgis	Mus musculus	Prostacyclin synthase	65.6238	80.3296	71.3083
E9Q912	Rap1gds1	Mus musculus	Rap1 GTPase-GDP dissociation stimulator 1	65.669	97.2055	75.1277
P23506	Pcmt1	Mus musculus	Protein-L-isoaspartate(D-aspartate) O-methyltransferase	65.844	58.2437	66.6395
P70248	Myo1f	Mus musculus	Unconventional myosin-If	65.9615	76.2882	93.0294
Q99M31	Hspa14	Mus musculus	Heat shock 70 kDa protein 14	66.1031	63.859	55.0534
P61963	Dcaf7	Mus musculus	DDB1- and CUL4-associated factor 7	66.1683	62.5262	56.3066
Q8CC88	Vwa8	Mus musculus	von Willebrand factor A domain-containing protein 8	66.1694	55.9788	58.2466
P56528	Cd38	Mus musculus	ADP-ribosyl cyclase/cyclic ADP-ribose hydrolase 1	66.3693	111.339	80.4817
Q9EPU0	Upf1	Mus musculus	Regulator of nonsense transcripts 1	66.391	67.275	67.1757
Q8K2K6	Agfg1	Mus musculus	Arf-GAP domain and FG repeat-containing protein 1	66.4524	77.1578	80.011
Q8K273	Mmgt1	Mus musculus	ER membrane protein complex subunit 5	66.4935	58.3719	47.7179
Q8K2Y7	Mrpl47	Mus musculus	Large ribosomal subunit protein uL29m	66.5521	62.8633	NaN
P61514	Rpl37a	Mus musculus	Large ribosomal subunit protein eL43	66.5763	67.991	65.2321
Q9D7S7	Rpl22l1	Mus musculus	Large ribosomal subunit protein eL22-like 1	66.5859	54.3845	56.2793
Q3TQI7		Mus musculus	Splicing factor C9orf78 homolog	66.61	38.1927	42.3141
P49442	Inpp1	Mus musculus	Inositol polyphosphate 1-phosphatase	66.6932	83.37	71.7313
Q3UUQ7	Pgap1	Mus musculus	GPI inositol-deacylase	66.7381	57.2863	66.2388
Q8BTV2	Cpsf7	Mus musculus	Cleavage and polyadenylation specificity factor subunit 7	66.811	86.3531	74.4359
Q68FL4	Ahcyl2	Mus musculus	Putative adenosylhomocysteinase 3	66.9167	69.4913	62.3669
Q9WV85	Nme3	Mus musculus	Nucleoside diphosphate kinase 3	66.9229	51.2913	62.5646
Q9Z0S1	Bpnt1	Mus musculus	3'(2'),5'-bisphosphate nucleotidase 1	66.9405	66.7694	57.6327
Q9D8T2	Gsdmd	Mus musculus	Gasdermin-D	66.9927	66.5159	55.1533
B9EJ86	Osbpl8	Mus musculus	Oxysterol-binding protein-related protein 8	67.0084	95.8628	78.0197
Q9CZX0	Elp3	Mus musculus	Elongator complex protein 3	67.0546	58.2453	88.9893
P63168	Dynll1	Mus musculus	Dynein light chain 1, cytoplasmic	67.1021	77.9921	62.7388
P61028	Rab8b	Mus musculus	Ras-related protein Rab-8B	67.1339	57.8504	60.1586
Q9Z2D8	Mbd3	Mus musculus	Methyl-CpG-binding domain protein 3	67.2064	60.4988	61.5013
Q9CPW2	Fdx2	Mus musculus	Ferredoxin-2, mitochondrial	67.3675	42.9973	70.5736
Q9CXW2	Mrps22	Mus musculus	Small ribosomal subunit protein mS22	67.5146	61.9741	65.2372
Q8R3N1	Nop14	Mus musculus	Nucleolar protein 14	67.5601	64.6065	62.6161
P70268	Pkn1	Mus musculus	Serine/threonine-protein kinase N1	67.5778	75.808	57.6648
Q9QZS3	Numb	Mus musculus	Protein numb homolog	67.6107	NaN	227.892
Q9D023	Mpc2	Mus musculus	Mitochondrial pyruvate carrier 2	67.6625	90.9794	47.7192
Q6A028	Swap70	Mus musculus	Switch-associated protein 70	67.6816	23.5891	29.5264
P04919	Slc4a1	Mus musculus	Band 3 anion transport protein	67.6892	63.27	67.0244
Q8BWU5	Osgep	Mus musculus	tRNA N6-adenosine threonylcarbamoyltransferase	67.7674	81.4903	70.8599
Q3UQ84	Tars2	Mus musculus	Threonine--tRNA ligase, mitochondrial	67.8227	60.6996	49.5411
P83940	Eloc	Mus musculus	Elongin-C	67.828	104.417	72.8558
Q60823	Akt2	Mus musculus	RAC-beta serine/threonine-protein kinase	67.8575	88.6514	63.2429
Q9CXP8	Gng10	Mus musculus	Guanine nucleotide-binding protein G(I)/G(S)/G(O) subunit gamma-10	67.8945	96.5036	92.8588
Q80U70	Suz12	Mus musculus	Polycomb protein Suz12	67.9558	69.6791	67.4645
Q7TMR0	Prcp	Mus musculus	Lysosomal Pro-X carboxypeptidase	67.9954	68.5614	65.5392
P59017	Bcl2l13	Mus musculus	Bcl-2-like protein 13	68.0315	58.4242	57.1655
Q9CQF9	Pcyox1	Mus musculus	Prenylcysteine oxidase 1	68.0344	85.4779	85.719
Q8BMJ3	Eif1ax	Mus musculus	Eukaryotic translation initiation factor 1A, X-chromosomal	68.058	69.0818	69.0056
Q8BH61	F13a1	Mus musculus	Coagulation factor XIII A chain	68.1284	107.147	78.096
Q9CXF4	Tbc1d15	Mus musculus	TBC1 domain family member 15	68.2336	79.4209	82.3949
P28271	Aco1	Mus musculus	Cytoplasmic aconitate hydratase	68.2385	79.0304	74.7725
Q791T5	Mtch1	Mus musculus	Mitochondrial carrier homolog 1	68.2773	84.4625	84.5395
E9PZM4	Chd2	Mus musculus	Chromodomain-helicase-DNA-binding protein 2	68.3194	51.1062	52.483
Q80WQ2	Vac14	Mus musculus	Protein VAC14 homolog	68.3883	67.7106	65.9533
Q99JX3	Gorasp2	Mus musculus	Golgi reassembly-stacking protein 2	68.5376	86.3338	61.0791
Q8BHY2	Noc4l	Mus musculus	Nucleolar complex protein 4 homolog	68.6307	69.2832	31.9407
Q9CR00	Psmd9	Mus musculus	26S proteasome non-ATPase regulatory subunit 9	68.7245	79.1699	73.0449
Q8K3J1	Ndufs8	Mus musculus	NADH dehydrogenase [ubiquinone] iron-sulfur protein 8, mitochondrial	68.8201	45.1118	55.2826
Q6PAQ4	Rexo4	Mus musculus	RNA exonuclease 4	68.8716	66.6898	53.1738
Q03347	Runx1	Mus musculus	Runt-related transcription factor 1	68.8735	77.5897	79.8936
P26645	Marcks	Mus musculus	Myristoylated alanine-rich C-kinase substrate	68.9228	104.67	68.1442
P51125	Cast	Mus musculus	Calpastatin	68.947	87.716	84.0516
Q91YK2	Rrp1b	Mus musculus	Ribosomal RNA processing protein 1 homolog B	69.013	58.1003	59.6388
Q8BKC5	Ipo5	Mus musculus	Importin-5	69.0238	83.0142	67.2084
Q9EPL8	Ipo7	Mus musculus	Importin-7	69.04	22.2578	25.2714
Q8K2Y9	Ccm2	Mus musculus	Cerebral cavernous malformations protein 2 homolog	69.202	49.8887	46.2459
Q7JJ13	Brd2	Mus musculus	Bromodomain-containing protein 2	69.229	94.2826	91.6508
E9Q394	Akap13	Mus musculus	A-kinase anchor protein 13	69.3193	64.4227	64.7377
Q9Z0H1	Wdr46	Mus musculus	WD repeat-containing protein 46	69.3268	58.0918	61.6984
P57746	Atp6v1d	Mus musculus	V-type proton ATPase subunit D	69.4364	70.4783	69.6865
Q8R5K4	Nol6	Mus musculus	Nucleolar protein 6	69.532	88.3056	69.3108
Q8BMJ2	Lars1	Mus musculus	Leucine--tRNA ligase, cytoplasmic	69.5953	78.9255	67.9885
Q9DCC4	Pycr3	Mus musculus	Pyrroline-5-carboxylate reductase 3	69.6536	61.4796	61.933
Q9D8M4	Rpl7l1	Mus musculus	Large ribosomal subunit protein uL30-like 1	69.7014	77.9596	77.3081
P47811	Mapk14	Mus musculus	Mitogen-activated protein kinase 14	69.7599	89.607	69.6774
Q7TQH0	Atxn2l	Mus musculus	Ataxin-2-like protein	69.782	69.0076	51.613
Q921F4	Hnrnpll	Mus musculus	Heterogeneous nuclear ribonucleoprotein L-like	69.9223	68.9961	67.6563
Q8VI63	Mob2	Mus musculus	MOB kinase activator 2	69.9645	65.2839	58.4395
A2A4P0	Dhx8	Mus musculus	ATP-dependent RNA helicase DHX8	70.045	50.6197	58.5668
Q9Z126	Pf4	Mus musculus	Platelet factor 4	70.0454	92.0928	88.4571
Q61001	Lama5	Mus musculus	Laminin subunit alpha-5	70.0937	13.825	NaN
Q9QYJ3	Dnajb1	Mus musculus	DnaJ homolog subfamily B member 1	70.1075	116.422	101.114
Q8BHI7	Elovl5	Mus musculus	Elongation of very long chain fatty acids protein 5	70.118	47.3361	39.3029
Q9CXV1	Sdhd	Mus musculus	Succinate dehydrogenase [ubiquinone] cytochrome b small subunit, mitochondrial	70.2114	28.5512	69.5834
Q8CIG8	Prmt5	Mus musculus	Protein arginine N-methyltransferase 5	70.2306	77.3745	74.951
P04627	Araf	Mus musculus	Serine/threonine-protein kinase A-Raf	70.231	70.4421	61.9574
O35309	Nmi	Mus musculus	N-myc-interactor	70.2746	84.5351	53.6235
Q5SUC9	Sco1	Mus musculus	Protein SCO1 homolog, mitochondrial	70.2996	63.8932	71.2646
Q8BP48	Metap1	Mus musculus	Methionine aminopeptidase 1	70.3099	48.9143	45.5094
Q8BVQ5	Ppme1	Mus musculus	Protein phosphatase methylesterase 1	70.3791	63.6577	63.7063
Q3V0T4	Itgad	Mus musculus	Integrin alpha-D	70.4284	87.6366	89.7121
Q80ZV0	Rnaseh2b	Mus musculus	Ribonuclease H2 subunit B	70.4329	NaN	83.0819
Q9D7H3	RtcA	Mus musculus	RNA 3'-terminal phosphate cyclase	70.695	86.8077	63.9038
Q99JX4	Eif3m	Mus musculus	Eukaryotic translation initiation factor 3 subunit M	70.7443	102.395	76.5587
Q6P9Q6	Fkbp15	Mus musculus	FK506-binding protein 15	70.7561	31.5737	39.1636
Q9CYA6	Zcchc8	Mus musculus	Zinc finger CCHC domain-containing protein 8	70.8129	55.1885	57.3835
Q9CQ10	Chmp3	Mus musculus	Charged multivesicular body protein 3	70.8134	62.3308	51.8997
Q9CWK3	Cd2bp2	Mus musculus	CD2 antigen cytoplasmic tail-binding protein 2	70.8414	65.4527	67.4974
Q6P9R2	Oxsr1	Mus musculus	Serine/threonine-protein kinase OSR1	70.9065	111.719	76.8193
Q91Z40	Gbp7	Mus musculus	Guanylate-binding protein 7	70.979	59.5031	56.7585
Q9D0G0	Mrps30	Mus musculus	Large ribosomal subunit protein mL65	71.0109	81.4506	67.1671
O54879	Hmgb3	Mus musculus	High mobility group protein B3	71.096	86.6127	70.9839
Q8VEJ4	Nle1	Mus musculus	Notchless protein homolog 1	71.4468	61.7895	60.5866
Q8VDP3	Mical1	Mus musculus	[F-actin]-monooxygenase MICAL1	71.5669	72.8632	57.2569
Q8VHN8	Nudt16l1	Mus musculus	Tudor-interacting repair regulator protein	71.595	90.4624	68.1626
Q9DCB8	Isca2	Mus musculus	Iron-sulfur cluster assembly 2 homolog, mitochondrial	71.6346	66.8728	59.9053
Q80U93	Nup214	Mus musculus	Nuclear pore complex protein Nup214	71.6957	80.1656	83.0545
Q3UDE2	Ttll12	Mus musculus	Tubulin--tyrosine ligase-like protein 12	71.7325	80.9551	61.5904
Q924T2	Mrps2	Mus musculus	Small ribosomal subunit protein uS2m	71.917	61.8988	73.6054
Q8K194	Snrnp27	Mus musculus	U4/U6.U5 small nuclear ribonucleoprotein 27 kDa protein	72.0932	52.1579	77.5396
Q8WUR0		Mus musculus	Protein C19orf12 homolog	72.1497	91.3428	84.7187
Q9CRD2	Emc2	Mus musculus	ER membrane protein complex subunit 2	72.3133	47.3712	52.6691
P08226	Apoe	Mus musculus	Apolipoprotein E	72.3766	62.1239	69.4575
Q99J62	Rfc4	Mus musculus	Replication factor C subunit 4	72.4371	65.5962	43.1807
Q3TW96	Uap1l1	Mus musculus	UDP-N-acetylhexosamine pyrophosphorylase-like protein 1	72.4763	78.2439	65.9038
Q8K2H4	Acap1	Mus musculus	Arf-GAP with coiled-coil, ANK repeat and PH domain-containing protein 1	72.5242	88.2222	73.4064
P97425	Ear2	Mus musculus	Eosinophil cationic protein 2	72.6163	79.5254	68.9453
Q8K0E8	Fgb	Mus musculus	Fibrinogen beta chain	72.8457	62.9386	80.7082
Q9R1K9	Cetn2	Mus musculus	Centrin-2	72.8683	75.5402	79.7108
P50431	Shmt1	Mus musculus	Serine hydroxymethyltransferase, cytosolic	72.9203	47.2063	75.2329
Q80YV3	Trrap	Mus musculus	Transformation/transcription domain-associated protein	72.9414	57.3066	66.8443
P58501	Paxbp1	Mus musculus	PAX3- and PAX7-binding protein 1	72.9427	62.3526	46.5413
Q640N3	Arhgap30	Mus musculus	Rho GTPase-activating protein 30	72.9437	110.52	82.146
Q8C4Y3	Nelfb	Mus musculus	Negative elongation factor B	73.0402	67.1746	71.8818
P54923	Adprh	Mus musculus	ADP-ribosylhydrolase ARH1	73.0896	113.8	65.2878
Q06180	Ptpn2	Mus musculus	Tyrosine-protein phosphatase non-receptor type 2	73.2067	56.7132	70.4955
Q8BK58	Hspbap1	Mus musculus	HSPB1-associated protein 1	73.2358	NaN	85.2967
Q9ERG0	Lima1	Mus musculus	LIM domain and actin-binding protein 1	73.3555	84.8486	NaN
Q8VHR5	Gatad2b	Mus musculus	Transcriptional repressor p66-beta	73.3742	80.9099	82.0329
Q8BFQ4	Wdr82	Mus musculus	WD repeat-containing protein 82	73.3851	76.5162	48.9617
Q8C2K1	Def6	Mus musculus	Differentially expressed in FDCP 6	73.4334	77.2476	80.9198
P52825	Cpt2	Mus musculus	Carnitine O-palmitoyltransferase 2, mitochondrial	73.5053	81.7057	71.8378
P70227	Itpr3	Mus musculus	Inositol 1,4,5-trisphosphate receptor type 3	73.5607	73.1266	82.0004
Q8K409	Polb	Mus musculus	DNA polymerase beta	73.6044	91.4128	80.999
Q9CR20	Ier3ip1	Mus musculus	Immediate early response 3-interacting protein 1	73.6134	104.303	84.4262
Q99PT3	Ino80b	Mus musculus	INO80 complex subunit B	73.6324	50.8473	53.9503
Q9ESV0	Ddx24	Mus musculus	ATP-dependent RNA helicase DDX24	73.6402	101.537	73.1417
Q9CQ48	Nudcd2	Mus musculus	NudC domain-containing protein 2	73.6469	43.3859	73.3052
P50427	Sts	Mus musculus	Steryl-sulfatase	73.6777	59.3388	56.1644
Q91XC8	Dap	Mus musculus	Death-associated protein 1	73.7098	30.7831	44.0182
Q8K2A7	Ints10	Mus musculus	Integrator complex subunit 10	73.7551	110.472	72.7817
Q02111	Prkcq	Mus musculus	Protein kinase C theta type	73.9044	68.165	64.9645
O09172	Gclm	Mus musculus	Glutamate--cysteine ligase regulatory subunit	74.0426	52.1557	82.3754
O88967	Yme1l1	Mus musculus	ATP-dependent zinc metalloprotease YME1L1	74.2542	58.1202	75.805
P53996	Cnbp	Mus musculus	CCHC-type zinc finger nucleic acid binding protein	74.344	79.7771	55.8896
P52623	Uck1	Mus musculus	Uridine-cytidine kinase 1	74.4932	77.636	61.5504
Q91VS7	Mgst1	Mus musculus	Microsomal glutathione S-transferase 1	74.5818	83.4735	37.6741
P58462	Foxp1	Mus musculus	Forkhead box protein P1	74.674	54.1605	51.9597
Q8C0M9	Asrgl1	Mus musculus	Isoaspartyl peptidase/L-asparaginase	74.6928	66.7028	75.4124
Q9CPZ8	Cmc1	Mus musculus	COX assembly mitochondrial protein homolog	74.7049	74.5005	66.8756
P43247	Msh2	Mus musculus	DNA mismatch repair protein Msh2	74.7633	62.2518	78.6803
Q9JIQ3	Diablo	Mus musculus	Diablo IAP-binding mitochondrial protein	74.9534	60.9623	59.5297
Q8CHW4	Eif2b5	Mus musculus	Translation initiation factor eIF-2B subunit epsilon	74.9737	60.8513	57.7347
Q62523	Zyx	Mus musculus	Zyxin	74.9858	96.5343	89.9145
Q99LY9	Ndufs5	Mus musculus	NADH dehydrogenase [ubiquinone] iron-sulfur protein 5	75.0081	91.7003	67.9616
Q8K0V4	Cnot3	Mus musculus	CCR4-NOT transcription complex subunit 3	75.1806	112.464	95.6194
Q8C052	Map1s	Mus musculus	Microtubule-associated protein 1S	75.2332	73.4364	79.5146
Q99JB2	Stoml2	Mus musculus	Stomatin-like protein 2, mitochondrial	75.2805	100.834	81.2061
O70551	Srpk1	Mus musculus	SRSF protein kinase 1	75.3247	59.6227	60.1543
Q8BX09	Rbbp5	Mus musculus	Retinoblastoma-binding protein 5	75.338	58.7921	71.7789
Q9DBC3	Cmtr1	Mus musculus	Cap-specific mRNA (nucleoside-2'-O-)-methyltransferase 1	75.3636	69.1418	71.7277
P07091	S100a4	Mus musculus	Protein S100-A4	75.3873	85.3307	62.4453
P31230	Aimp1	Mus musculus	Aminoacyl tRNA synthase complex-interacting multifunctional protein 1	75.3935	113.256	78.6643
Q8C050	Rps6ka5	Mus musculus	Ribosomal protein S6 kinase alpha-5	75.4063	44.9359	38.4444
Q00651	Itga4	Mus musculus	Integrin alpha-4	75.4116	36.8186	NaN
Q640M1	Utp14a	Mus musculus	U3 small nucleolar RNA-associated protein 14 homolog A	75.4374	89.5459	69.8898
Q99N69	Lpxn	Mus musculus	Leupaxin	75.4463	69.6177	78.2015
P45377	Akr1b8	Mus musculus	Aldose reductase-related protein 2	75.4544	49.2855	66.939
Q9DC33	Hmg20a	Mus musculus	High mobility group protein 20A	75.5622	44.1558	36.7707
E9PV24	Fga	Mus musculus	Fibrinogen alpha chain	75.5931	67.5863	71.216
Q9CRC9	Gnpda2	Mus musculus	Glucosamine-6-phosphate isomerase 2	75.5972	63.7135	83.3914
O88271	Cfdp1	Mus musculus	Craniofacial development protein 1	75.7824	92.826	51.7401
Q8CG76	Akr7a2	Mus musculus	Aflatoxin B1 aldehyde reductase member 2	75.8134	73.4382	69.4574
Q80WR5		Mus musculus	UPF0688 protein C1orf174 homolog	75.89	63.0854	86.711
Q3UFY7	Nt5c3b	Mus musculus	7-methylguanosine phosphate-specific 5'-nucleotidase	75.9012	91.5531	93.3118
Q99L43	Cds2	Mus musculus	Phosphatidate cytidylyltransferase 2	75.9654	44.9793	50.9966
Q8VHE0	Sec63	Mus musculus	Translocation protein SEC63 homolog	76.0075	63.4288	57.4799
O55029	Copb2	Mus musculus	Coatomer subunit beta'	76.1586	99.7428	84.4219
P39654	Alox15	Mus musculus	Polyunsaturated fatty acid lipoxygenase ALOX15	76.3001	26.2198	89.0281
Q8R0A0	Gtf2f2	Mus musculus	General transcription factor IIF subunit 2	76.3257	76.3724	79.726
Q9CQW9	Ifitm3	Mus musculus	Interferon-induced transmembrane protein 3	76.3435	74.9108	65.8482
P70677	Casp3	Mus musculus	Caspase-3	76.4358	72.533	63.8176
Q9JK23	Psmg1	Mus musculus	Proteasome assembly chaperone 1	76.4921	63.64	75.7426
Q9D6S7	Mrrf	Mus musculus	Ribosome-recycling factor, mitochondrial	76.8176	63.3244	60.8299
Q08122	Tle3	Mus musculus	Transducin-like enhancer protein 3	76.8975	81.9278	58.1929
O70138	Mmp8	Mus musculus	Neutrophil collagenase	76.9298	28.6776	84.7262
Q9R0N0	Galk1	Mus musculus	Galactokinase	77.0941	91.1721	87.1721
P54276	Msh6	Mus musculus	DNA mismatch repair protein Msh6	77.2332	93.6205	79.4384
P97379	G3bp2	Mus musculus	Ras GTPase-activating protein-binding protein 2	77.2505	37.2515	33.1987
Q8CHP8	Pgp	Mus musculus	Glycerol-3-phosphate phosphatase	77.2524	98.7667	79.7613
Q61164	Ctcf	Mus musculus	Transcriptional repressor CTCF	77.3407	59.7039	67.4288
Q3U821	Wdr75	Mus musculus	WD repeat-containing protein 75	77.3464	65.7317	67.1007
Q9CYH2	Prxl2a	Mus musculus	Peroxiredoxin-like 2A	77.3533	104.992	85.7226
Q9EPV8	Ubl5	Mus musculus	Ubiquitin-like protein 5	77.4053	79.5727	101.128
O70439	Stx7	Mus musculus	Syntaxin-7	77.5065	94.6113	70.0333
Q02788	Col6a2	Mus musculus	Collagen alpha-2(VI) chain	77.6181	90.2429	76.188
Q9D0M0	Exosc7	Mus musculus	Exosome complex exonuclease RRP42	77.829	105.542	100.808
Q8BT60	Cpne3	Mus musculus	Copine-3	77.9473	108.612	92.5642
Q8BY89	Slc44a2	Mus musculus	Choline transporter-like protein 2	78.1425	55.2855	40.6586
Q64131	Runx3	Mus musculus	Runt-related transcription factor 3	78.1919	72.4978	68.6397
A2A8Z1	Osbpl9	Mus musculus	Oxysterol-binding protein-related protein 9	78.2517	56.5582	68.2712
Q8CGZ0	Cherp	Mus musculus	Calcium homeostasis endoplasmic reticulum protein	78.3126	102.807	72.9051
P70700	Polr1b	Mus musculus	DNA-directed RNA polymerase I subunit RPA2	78.3137	36.57	40.3449
Q9D115	Znf706	Mus musculus	Zinc finger protein 706	78.3526	91.9159	110.924
Q2VPQ9	Meaf6	Mus musculus	Chromatin modification-related protein MEAF6	78.3536	97.0436	89.0814
Q4LDD4	Arap1	Mus musculus	Arf-GAP with Rho-GAP domain, ANK repeat and PH domain-containing protein 1	78.4087	68.4936	63.5656
Q9CWU9	Nup37	Mus musculus	Nucleoporin Nup37	78.5373	96.3489	61.2964
O08600	Endog	Mus musculus	Endonuclease G, mitochondrial	78.6214	75.4444	89.0057
P19324	Serpinh1	Mus musculus	Serpin H1	78.6875	58.2746	89.3411
Q99LR1	Abhd12	Mus musculus	Lysophosphatidylserine lipase ABHD12	79.0461	113.934	104.342
Q9JKF7	Mrpl39	Mus musculus	Large ribosomal subunit protein mL39	79.1869	46.1357	39.2382
Q61818	Rai1	Mus musculus	Retinoic acid-induced protein 1	79.2078	83.7645	80.3452
Q9JHW4	Eefsec	Mus musculus	Selenocysteine-specific elongation factor	79.2314	89.6572	97.8301
O35704	Sptlc1	Mus musculus	Serine palmitoyltransferase 1	79.3175	64.1454	79.1148
P53395	Dbt	Mus musculus	Lipoamide acyltransferase component of branched-chain alpha-keto acid dehydrogenase complex, mitochondrial	79.3284	75.4803	80.7783
P56213	Gfer	Mus musculus	FAD-linked sulfhydryl oxidase ALR	79.3285	43.1581	84.7116
Q9R0I7	Ylpm1	Mus musculus	YLP motif-containing protein 1	79.3363	79.5496	93.1643
P24638	Acp2	Mus musculus	Lysosomal acid phosphatase	79.3899	NaN	66.661
Q9WUU9	Mcm3ap	Mus musculus	Germinal-center associated nuclear protein	79.4808	68.125	66.6975
P50396	Gdi1	Mus musculus	Rab GDP dissociation inhibitor alpha	79.5132	107.177	80.7385
P62073	Timm10	Mus musculus	Mitochondrial import inner membrane translocase subunit Tim10	79.6768	102.496	70.7636
Q9D2C7	Tmbim6	Mus musculus	Bax inhibitor 1	79.6936	85.69	82.0542
O88543	Cops3	Mus musculus	COP9 signalosome complex subunit 3	79.858	69.723	76.8151
P63044	Vamp2	Mus musculus	Vesicle-associated membrane protein 2	79.8695	66.0618	64.9744
Q6NZQ6	Znf740	Mus musculus	Zinc finger protein 740	79.9226	82.3355	111.466
Q8VCW4	Unc93b1	Mus musculus	Protein unc-93 homolog B1	80.0793	84.9825	80.9875
Q6P9R1	Ddx51	Mus musculus	ATP-dependent RNA helicase DDX51	80.3055	56.8974	88.5174
O35114	Scarb2	Mus musculus	Lysosome membrane protein 2	80.3622	64.3046	41.8446
Q9CWM4	Pfdn1	Mus musculus	Prefoldin subunit 1	80.4019	68.1046	50.4653
Q01405	Sec23a	Mus musculus	Protein transport protein Sec23A	80.4782	50.2824	49.1896
Q8BTW3	Exosc6	Mus musculus	Exosome complex component MTR3	80.5094	90.5119	95.9501
O88379	Baz1a	Mus musculus	Bromodomain adjacent to zinc finger domain protein 1A	80.5171	72.2645	82.0977
P26011	Itgb7	Mus musculus	Integrin beta-7	80.6959	93.6444	86.1113
Q6PFR5	Tra2a	Mus musculus	Transformer-2 protein homolog alpha	80.7538	95.5966	88.0884
Q9DB27	Mcts1	Mus musculus	Malignant T-cell-amplified sequence 1	80.7561	92.0591	80.8784
Q9D0F6	Rfc5	Mus musculus	Replication factor C subunit 5	81.013	101.398	87.1233
Q9D6K5	Synj2bp	Mus musculus	Synaptojanin-2-binding protein	81.0449	98.0863	87.2789
P47968	Rpia	Mus musculus	Ribose-5-phosphate isomerase	81.1594	55.6243	54.7277
Q62432;Q8BUN5;Q9JIW5	Smad2;Smad3;Smad9	Mus musculus	Mothers against decapentaplegic homolog 2;Mothers against decapentaplegic homolog 3;Mothers against decapentaplegic homolog 9	81.2358	75.806	94.3309
Q9CR64	Tmem167a	Mus musculus	Protein kish-A	81.264	166.043	104.708
Q61733	Mrps31	Mus musculus	Small ribosomal subunit protein mS31	81.3261	82.636	75.5995
Q8BI84	Mia3	Mus musculus	Transport and Golgi organization protein 1 homolog	81.3406	47.8021	59.0732
Q8CGC6	Rbm28	Mus musculus	RNA-binding protein 28	81.5762	88.1303	88.5694
Q9JI44	Dmap1	Mus musculus	DNA methyltransferase 1-associated protein 1	81.5785	64.7436	70.0802
Q9CR80	Fam32a	Mus musculus	Protein FAM32A	81.7269	32.113	64.6125
Q4FZC9	Syne3	Mus musculus	Nesprin-3	82.1107	61.4016	64.1746
Q99KC8	Vwa5a	Mus musculus	von Willebrand factor A domain-containing protein 5A	82.1221	78.2472	82.7162
Q9R0P5	Dstn	Mus musculus	Destrin	82.2035	125.086	76.3311
Q61263	Soat1	Mus musculus	Sterol O-acyltransferase 1	82.4466	58.6603	75.3653
Q9JIY5	Htra2	Mus musculus	Serine protease HTRA2, mitochondrial	82.5961	61.6275	53.7749
Q921I1	Tf	Mus musculus	Serotransferrin	82.6577	86.6558	77.7327
Q3UHJ0	Aak1	Mus musculus	AP2-associated protein kinase 1	82.7089	90.5648	80.9878
Q8R4X3	Rbm12	Mus musculus	RNA-binding protein 12	82.8941	86.1659	74.9364
Q6DID3	Scaf8	Mus musculus	SR-related and CTD-associated factor 8	82.907	111.94	74.197
Q7TPD0	Ints3	Mus musculus	Integrator complex subunit 3	82.9695	65.6115	83.236
Q9D6K8	Fundc2	Mus musculus	FUN14 domain-containing protein 2	82.9714	69.9307	132.479
Q8CBA2	Slfn5	Mus musculus	Schlafen family member 5	83.2193	80.3572	78.857
Q9CR61	Ndufb7	Mus musculus	NADH dehydrogenase [ubiquinone] 1 beta subcomplex subunit 7	83.3246	76.8729	95.1861
Q99N85	Mrps18a	Mus musculus	Large ribosomal subunit protein mL66	83.4929	89.3845	84.1424
P59110	Senp1	Mus musculus	Sentrin-specific protease 1	83.5084	44.3869	60.6322
Q9D0L8	Rnmt	Mus musculus	mRNA cap guanine-N7 methyltransferase	83.5558	66.4071	76.0734
P70271	Pdlim4	Mus musculus	PDZ and LIM domain protein 4	83.6053	65.1029	72.6795
Q9EQ80	Nif3l1	Mus musculus	NIF3-like protein 1	83.6967	69.2112	81.956
E9Q4N7	Arid1b	Mus musculus	AT-rich interactive domain-containing protein 1B	83.8127	120.739	59.3663
E9Q555	Rnf213	Mus musculus	E3 ubiquitin-protein ligase RNF213	83.8403	101.634	83.4003
Q8VE47	Uba5	Mus musculus	Ubiquitin-like modifier-activating enzyme 5	83.8676	56.8213	105.744
Q9WV70	Noc2l	Mus musculus	Nucleolar complex protein 2 homolog	83.8771	74.8736	88.3846
Q99JI6	Rap1b	Mus musculus	Ras-related protein Rap-1b	83.8849	109.918	95.9296
Q8BZN6	Dock10	Mus musculus	Dedicator of cytokinesis protein 10	83.9869	61.6417	54.208
Q99LB6	Mat2b	Mus musculus	Methionine adenosyltransferase 2 subunit beta	83.9974	107.629	98.8337
Q8R3U1	Plaat3	Mus musculus	Phospholipase A and acyltransferase 3	84.1244	47.1159	75.1882
O35613	Daxx	Mus musculus	Death domain-associated protein 6	84.1457	61.1694	59.1179
Q8BH93	Mapk1ip1l	Mus musculus	MAPK-interacting and spindle-stabilizing protein-like	84.2869	82.7617	81.6179
Q9Z1Z0	Uso1	Mus musculus	General vesicular transport factor p115	84.3086	84.3094	87.6783
Q8BU30	Iars1	Mus musculus	Isoleucine--tRNA ligase, cytoplasmic	84.3391	110.662	80.0086
Q9DCS2	Mettl26	Mus musculus	Methyltransferase-like 26	84.3492	79.9465	87.0306
Q8K0D5	Gfm1	Mus musculus	Elongation factor G, mitochondrial	84.3515	78.1102	81.0354
Q9CXK8	Nip7	Mus musculus	60S ribosome subunit biogenesis protein NIP7 homolog	84.3901	90.1741	97.0735
Q91W50	Csde1	Mus musculus	Cold shock domain-containing protein E1	84.4997	102.718	80.6954
P08207	S100a10	Mus musculus	Protein S100-A10	84.5704	78.1227	85.614
Q75N62	Gimap8	Mus musculus	GTPase IMAP family member 8	84.7307	112.972	75.733
Q9WTX8	Mad1l1	Mus musculus	Mitotic spindle assembly checkpoint protein MAD1	84.758	75.5757	75.3463
E9Q5K9	Ythdc1	Mus musculus	YTH domain-containing protein 1	84.8861	72.2636	78.6504
P18181	Cd48	Mus musculus	CD48 antigen	84.9017	60.2495	69.5575
Q8BG51	Rhot1	Mus musculus	Mitochondrial Rho GTPase 1	85.0199	83.3041	84.7175
Q9WUK4	Rfc2	Mus musculus	Replication factor C subunit 2	85.0836	59.4694	60.1418
Q80TJ7	Phf8	Mus musculus	Histone lysine demethylase PHF8	85.1007	85.0352	86.2005
P36552	Cpox	Mus musculus	Oxygen-dependent coproporphyrinogen-III oxidase, mitochondrial	85.1946	97.7255	64.8743
Q9JJT0	Rcl1	Mus musculus	RNA 3'-terminal phosphate cyclase-like protein	85.2353	78.2292	79.0951
Q9D1N9	Mrpl21	Mus musculus	Large ribosomal subunit protein bL21m	85.4646	63.1189	63.6681
Q61584	Fxr1	Mus musculus	RNA-binding protein FXR1	85.5444	78.5117	74.6217
Q3UFS4	Gpatch11	Mus musculus	G patch domain-containing protein 11	85.582	110.553	99.3951
Q9JMH6	Txnrd1	Mus musculus	Thioredoxin reductase 1, cytoplasmic	85.7533	97.9527	69.7855
P68373	Tuba1c	Mus musculus	Tubulin alpha-1C chain	86.3715	74.3666	57.912
Q9CQ85	Timm22	Mus musculus	Mitochondrial import inner membrane translocase subunit Tim22	86.5001	56.5746	80.8741
Q62077	Plcg1	Mus musculus	1-phosphatidylinositol 4,5-bisphosphate phosphodiesterase gamma-1	86.5347	97.2656	85.7151
Q9DC16	Ergic1	Mus musculus	Endoplasmic reticulum-Golgi intermediate compartment protein 1	86.5795	65.1735	85.6073
P63094;Q6R0H7	Gnas	Mus musculus	Guanine nucleotide-binding protein G(s) subunit alpha isoforms short;Guanine nucleotide-binding protein G(s) subunit alpha isoforms XLas	86.5806	83.6464	112.906
Q61142	Spin1	Mus musculus	Spindlin-1	86.6015	140.566	132.094
Q8BH86	Dglucy	Mus musculus	D-glutamate cyclase, mitochondrial	86.7657	77.363	84.1531
Q8K1M6	Dnm1l	Mus musculus	Dynamin-1-like protein	86.8994	132.946	101.623
Q9EQS3	Mycbp	Mus musculus	c-Myc-binding protein	86.9041	57.986	75.7994
Q8BQ47	Cnpy4	Mus musculus	Protein canopy homolog 4	86.9216	57.8972	32.0147
Q8BZR9	Ncbp3	Mus musculus	Nuclear cap-binding protein subunit 3	86.9302	71.1823	81.2527
P13597	Icam1	Mus musculus	Intercellular adhesion molecule 1	86.947	49.5044	85.8347
Q9WUP7	Uchl5	Mus musculus	Ubiquitin carboxyl-terminal hydrolase isozyme L5	86.9667	98.4756	90.1185
P15307	Rel	Mus musculus	Proto-oncogene c-Rel	87.1491	72.1884	83.4107
Q9CQW1	Ykt6	Mus musculus	Synaptobrevin homolog YKT6	87.1578	84.6221	90.5282
P25911	Lyn	Mus musculus	Tyrosine-protein kinase Lyn	87.3041	92.5351	69.9345
Q9D8B4	Ndufa11	Mus musculus	NADH dehydrogenase [ubiquinone] 1 alpha subcomplex subunit 11	87.4441	34.5192	60.07
Q8K301	Ddx52	Mus musculus	Probable ATP-dependent RNA helicase DDX52	87.4588	65.5129	63.61
Q9CZL5	Pcbd2	Mus musculus	Pterin-4-alpha-carbinolamine dehydratase 2	87.4595	104.256	80.5556
P63154	Crnkl1	Mus musculus	Crooked neck-like protein 1	87.4745	87.5865	97.0516
Q9DCM0	Ethe1	Mus musculus	Persulfide dioxygenase ETHE1, mitochondrial	87.5664	112.223	88.4412
O35098	Dpysl4	Mus musculus	Dihydropyrimidinase-related protein 4	87.5788	119.04	87.3008
Q497V5	Srbd1	Mus musculus	S1 RNA-binding domain-containing protein 1	87.6919	51.3947	112.203
Q08857	Cd36	Mus musculus	Platelet glycoprotein 4	87.6984	75.4163	80.5143
Q9DCD2	Xab2	Mus musculus	Pre-mRNA-splicing factor SYF1	87.7031	115.389	79.0584
P32921	Wars1	Mus musculus	Tryptophan--tRNA ligase, cytoplasmic	87.7628	102.816	99.4852
P99028	Uqcrh	Mus musculus	Cytochrome b-c1 complex subunit 6, mitochondrial	87.9276	61.1771	76.8114
Q61096	Prtn3	Mus musculus	Myeloblastin	87.9678	132.319	98.9966
Q6NZF1	Zc3h11a	Mus musculus	Zinc finger CCCH domain-containing protein 11A	87.9955	75.2185	72.0147
Q99KG3	Rbm10	Mus musculus	RNA-binding protein 10	88.0957	116.363	104.184
Q8R332	Nup58	Mus musculus	Nucleoporin p58/p45	88.1373	59.5912	71.3571
P00397	Mtco1	Mus musculus	Cytochrome c oxidase subunit 1	88.1653	153.729	90.8116
Q8VBV7	Cops8	Mus musculus	COP9 signalosome complex subunit 8	88.1886	73.663	82.7399
Q08024	Cbfb	Mus musculus	Core-binding factor subunit beta	88.2481	115.648	90.9009
P12815	Pdcd6	Mus musculus	Programmed cell death protein 6	88.3182	164.942	106.98
Q8BUH8	Senp7	Mus musculus	Sentrin-specific protease 7	88.3516	104.195	80.7606
Q8VHZ7	Imp4	Mus musculus	U3 small nucleolar ribonucleoprotein protein IMP4	88.3722	112.782	59.1992
Q3THK7	Gmps	Mus musculus	GMP synthase [glutamine-hydrolyzing]	88.4132	111.658	76.4653
Q99J95	Cdk9	Mus musculus	Cyclin-dependent kinase 9	88.6161	74.5466	82.1087
Q9DC61	Pmpca	Mus musculus	Mitochondrial-processing peptidase subunit alpha	88.7616	106.659	81.6746
Q8K1Z0	Coq9	Mus musculus	Ubiquinone biosynthesis protein COQ9, mitochondrial	88.8346	97.9607	93.0564
Q9D4J7	Phf6	Mus musculus	PHD finger protein 6	88.8592	89.5629	79.9709
Q9DAU1	Cnpy3	Mus musculus	Protein canopy homolog 3	88.8872	127.545	116.147
Q9CQE3	Mrps17	Mus musculus	Small ribosomal subunit protein uS17m	89.0649	68.2098	72.2216
Q8R2N2	Utp4	Mus musculus	U3 small nucleolar RNA-associated protein 4 homolog	89.5397	107.436	67.1443
P22315	Fech	Mus musculus	Ferrochelatase, mitochondrial	89.7358	89.7789	101.135
Q78IS1	Tmed3	Mus musculus	Transmembrane emp24 domain-containing protein 3	89.859	76.4803	86.1778
Q99KV1	Dnajb11	Mus musculus	DnaJ homolog subfamily B member 11	90.0319	83.6707	100.099
O88874	Ccnk	Mus musculus	Cyclin-K	90.048	85.6932	100.815
Q9ESY9	Ifi30	Mus musculus	Gamma-interferon-inducible lysosomal thiol reductase	90.1652	50.7351	48.6681
P56400	Gp1bb	Mus musculus	Platelet glycoprotein Ib beta chain	90.1783	96.1138	104.203
Q9CPX8	Uqcr11	Mus musculus	Cytochrome b-c1 complex subunit 10	90.2463	193.176	140.747
Q8BG15	Ctdspl2	Mus musculus	CTD small phosphatase-like protein 2	90.2631	116.343	92.6227
Q9QXB9	Drg2	Mus musculus	Developmentally-regulated GTP-binding protein 2	90.2766	61.3762	74.0454
Q3UMR5	Mcu	Mus musculus	Calcium uniporter protein, mitochondrial	90.3893	82.799	85.8896
P19437	Ms4a1	Mus musculus	B-lymphocyte antigen CD20	90.6235	104.831	95.2536
Q8R404	Micos13	Mus musculus	MICOS complex subunit MIC13	90.6715	71.0344	72.6427
Q9D757	Dapl1	Mus musculus	Death-associated protein-like 1	91.0292	78.5188	96.0434
Q6ZQM8	Ugt1a7	Mus musculus	UDP-glucuronosyltransferase 1A7	91.0872	76.9755	97.3709
P70295	Aup1	Mus musculus	Lipid droplet-regulating VLDL assembly factor AUP1	91.1163	85.3821	82.4951
Q8K212	Pacs1	Mus musculus	Phosphofurin acidic cluster sorting protein 1	91.3162	88.1658	89.3738
Q61644	Pacsin1	Mus musculus	Protein kinase C and casein kinase substrate in neurons protein 1	91.3419	91.2999	79.3916
O35218	Cpsf2	Mus musculus	Cleavage and polyadenylation specificity factor subunit 2	91.3668	107.614	84.1569
Q9CX13	Cnih4	Mus musculus	Protein cornichon homolog 4	91.3738	117.566	112.616
Q8R2Y8	Ptrh2	Mus musculus	Peptidyl-tRNA hydrolase 2, mitochondrial	91.4133	53.1375	44.5688
Q6PD26	Pigs	Mus musculus	GPI transamidase component PIG-S	91.4228	103.175	89.6691
Q9CX11	Utp23	Mus musculus	rRNA-processing protein UTP23 homolog	91.5339	104.506	88.8335
Q6P1F6	Ppp2r2a	Mus musculus	Serine/threonine-protein phosphatase 2A 55 kDa regulatory subunit B alpha isoform	91.543	80.5458	103.43
Q60790	Rasa3	Mus musculus	Ras GTPase-activating protein 3	91.6971	89.4886	97.2256
Q9DAT2	Mrgbp	Mus musculus	MRG/MORF4L-binding protein	91.7091	76.5159	85.9279
Q8C7V3	Utp15	Mus musculus	U3 small nucleolar RNA-associated protein 15 homolog	91.7619	55.1323	74.0551
Q8BHL8	Psmf1	Mus musculus	Proteasome inhibitor PI31 subunit	91.8716	53.0083	70.565
Q8BGA5	Krr1	Mus musculus	KRR1 small subunit processome component homolog	91.8848	92.5601	90.3196
Q99J99	Mpst	Mus musculus	3-mercaptopyruvate sulfurtransferase	91.9417	89.0829	88.0863
Q8BFR4	Gns	Mus musculus	N-acetylglucosamine-6-sulfatase	92.0107	105.711	90.2045
Q61033	Tmpo	Mus musculus	Lamina-associated polypeptide 2, isoforms alpha/zeta	92.0467	99.9208	90.2015
Q9DBZ5	Eif3k	Mus musculus	Eukaryotic translation initiation factor 3 subunit K	92.1344	101.019	73.3899
Q9R112	Sqor	Mus musculus	Sulfide:quinone oxidoreductase, mitochondrial	92.1714	90.5848	74.5882
Q6P8X1	Snx6	Mus musculus	Sorting nexin-6	92.1813	85.4013	76.2993
P97426	Ear1	Mus musculus	Eosinophil cationic protein 1	92.2221	77.8341	75.041
Q8CI51	Pdlim5	Mus musculus	PDZ and LIM domain protein 5	92.2284	85.2081	83.398
P42128	Foxk1	Mus musculus	Forkhead box protein K1	92.3836	107.569	89.7671
P50429	Arsb	Mus musculus	Arylsulfatase B	92.4298	106.784	91.5667
P62488	Polr2g	Mus musculus	DNA-directed RNA polymerase II subunit RPB7	92.4874	98.186	121.565
Q8K2T8	Paf1	Mus musculus	RNA polymerase II-associated factor 1 homolog	92.49	62.2595	78.492
Q5EG47	Prkaa1	Mus musculus	5'-AMP-activated protein kinase catalytic subunit alpha-1	92.6415	76.531	86.0012
Q6PAC3	Dcaf13	Mus musculus	DDB1- and CUL4-associated factor 13	92.8064	77.9225	86.2632
Q9R0M6	Rab9a	Mus musculus	Ras-related protein Rab-9A	92.9841	122.839	72.6042
Q8K114	Ints9	Mus musculus	Integrator complex subunit 9	93.0126	65.2012	89.8889
O55106	Strn	Mus musculus	Striatin	93.0566	119.392	88.3367
Q3UMU9	Hdgfl2	Mus musculus	Hepatoma-derived growth factor-related protein 2	93.1093	125.444	90.4377
Q8VDJ3	Hdlbp	Mus musculus	Vigilin	93.1421	99.7649	87.7259
Q8K1X4	Nckap1l	Mus musculus	Nck-associated protein 1-like	93.1897	112.171	87.9989
A2A8U2	Tmem201	Mus musculus	Transmembrane protein 201	93.2269	150.276	109.277
Q9CZX9	Emc4	Mus musculus	ER membrane protein complex subunit 4	93.2319	99.7232	76.5428
Q8BJ05	Zc3h14	Mus musculus	Zinc finger CCCH domain-containing protein 14	93.5572	80.694	74.2604
Q9CPR7	Sike1	Mus musculus	Suppressor of IKBKE 1	93.7073	59.0544	75.9677
Q3UYV9	Ncbp1	Mus musculus	Nuclear cap-binding protein subunit 1	93.73	117.57	96.2803
Q9EPB4	Pycard	Mus musculus	Apoptosis-associated speck-like protein containing a CARD	93.7355	219.24	126.357
Q3THK3	Gtf2f1	Mus musculus	General transcription factor IIF subunit 1	93.7845	100.165	94.6731
P24788	Cdk11b	Mus musculus	Cyclin-dependent kinase 11B	93.7876	126.303	95.9082
Q9CSH3	Dis3	Mus musculus	Exosome complex exonuclease RRP44	93.8007	107.584	106.241
O88653	Lamtor3	Mus musculus	Ragulator complex protein LAMTOR3	93.8523	68.7131	66.092
P51437	Camp	Mus musculus	Cathelicidin antimicrobial peptide	93.8589	94.9842	90.2641
Q99LE6	Abcf2	Mus musculus	ATP-binding cassette sub-family F member 2	93.9448	83.2106	68.2999
P54729	Nub1	Mus musculus	NEDD8 ultimate buster 1	93.9507	91.5711	57.7882
Q9Z1B5	Mad2l1	Mus musculus	Mitotic spindle assembly checkpoint protein MAD2A	94.0619	NaN	97.5073
Q6PIU9		Mus musculus	Uncharacterized protein FLJ45252 homolog	94.3078	95.3721	75.5134
P14576	Srp54	Mus musculus	Signal recognition particle subunit SRP54	94.4248	110.011	85.262
Q9ES74	Nek7	Mus musculus	Serine/threonine-protein kinase Nek7	94.4504	102.428	74.889
Q6QD59	Bnip1	Mus musculus	Vesicle transport protein SEC20	94.4733	81.9208	91.9547
P97364	Sephs2	Mus musculus	Selenide, water dikinase 2	94.4894	83.0076	93.4024
Q3U1G5	Isg20l2	Mus musculus	Interferon-stimulated 20 kDa exonuclease-like 2	94.5506	96.9749	85.3733
O08808	Diaph1	Mus musculus	Protein diaphanous homolog 1	94.5595	116.861	105.153
Q99JW4	Lims1	Mus musculus	LIM and senescent cell antigen-like-containing domain protein 1	94.7832	89.0953	109.355
O08734	Bak1	Mus musculus	Bcl-2 homologous antagonist/killer	94.8	87.8481	87.5042
Q921E6	Eed	Mus musculus	Polycomb protein EED	94.8317	94.7751	93.8216
Q6ZQE4	Nemp1	Mus musculus	Nuclear envelope integral membrane protein 1	94.9007	86.3031	91.3396
Q3U3I9	Znf865	Mus musculus	Zinc finger protein 865	94.9331	83.3313	64.7385
Q8BKJ9	Sirt7	Mus musculus	NAD-dependent protein deacetylase sirtuin-7	94.9338	145.313	98.8836
Q05793	Hspg2	Mus musculus	Basement membrane-specific heparan sulfate proteoglycan core protein	94.9932	86.3686	87.7344
Q99LC2	Cstf1	Mus musculus	Cleavage stimulation factor subunit 1	95.0171	97.8876	91.419
Q8BTZ7	Gmppb	Mus musculus	Mannose-1-phosphate guanyltransferase beta	95.0557	91.2708	100.793
P58742	Aaas	Mus musculus	Aladin	95.0646	106.776	82.8501
Q8BUM3	Ptpn7	Mus musculus	Tyrosine-protein phosphatase non-receptor type 7	95.546	74.8502	64.3968
Q8VBV3	Exosc2	Mus musculus	Exosome complex component RRP4	95.5669	62.6299	73.222
Q3UUV5	Skap1	Mus musculus	Src kinase-associated phosphoprotein 1	95.575	115.776	96.7273
Q8R010	Aimp2	Mus musculus	Aminoacyl tRNA synthase complex-interacting multifunctional protein 2	95.6257	80.0126	90.2024
Q9CW46	Raver1	Mus musculus	Ribonucleoprotein PTB-binding 1	95.6621	121.745	109.784
Q8C9V1	Tbc1d10c	Mus musculus	Carabin	95.7165	98.8097	107.826
Q01730	Rsu1	Mus musculus	Ras suppressor protein 1	95.7236	77.4238	76.9669
O35857	Timm44	Mus musculus	Mitochondrial import inner membrane translocase subunit TIM44	96.1203	149.268	110.357
Q62351	Tfrc	Mus musculus	Transferrin receptor protein 1	96.1802	110.479	87.9877
Q9D8X1	Cutc	Mus musculus	Copper homeostasis protein cutC homolog	96.3503	48.9392	78.9803
Q8BHD7	Ptbp3	Mus musculus	Polypyrimidine tract-binding protein 3	96.5831	113.142	101.614
Q9Z0V7	Timm17b	Mus musculus	Mitochondrial import inner membrane translocase subunit Tim17-B	96.6155	97.5498	102.72
Q05D44	Eif5b	Mus musculus	Eukaryotic translation initiation factor 5B	96.6306	116.213	100.876
P23475	Xrcc6	Mus musculus	X-ray repair cross-complementing protein 6	96.7137	90.5706	105.597
Q9DBR7	Ppp1r12a	Mus musculus	Protein phosphatase 1 regulatory subunit 12A	96.8889	110.4	106.442
Q9CYZ2	Tpd52l2	Mus musculus	Tumor protein D54	97.0188	93.595	95.1759
Q99LH1	Gnl2	Mus musculus	Nucleolar GTP-binding protein 2	97.0867	77.5838	107.396
P21995	Emb	Mus musculus	Embigin	97.1393	96.3385	83.1979
Q9D6T0	Nosip	Mus musculus	Nitric oxide synthase-interacting protein	97.1851	57.4432	72.0891
P56812	Pdcd5	Mus musculus	Programmed cell death protein 5	97.3232	111.635	97.5059
P13439	Umps	Mus musculus	Uridine 5'-monophosphate synthase	97.3461	98.8645	87.3549
Q9DCC8	Tomm20	Mus musculus	Mitochondrial import receptor subunit TOM20 homolog	97.3753	92.0969	113.387
Q3U5Q7	Cmpk2	Mus musculus	UMP-CMP kinase 2, mitochondrial	97.528	100.832	89.7165
Q9EQ61	Pes1	Mus musculus	Pescadillo homolog	97.5398	110.515	108.442
Q8C0C7	Farsa	Mus musculus	Phenylalanine--tRNA ligase alpha subunit	97.6205	92.1062	87.1682
Q80X82	Sympk	Mus musculus	Symplekin	97.6585	136.918	128.849
P03958	Ada	Mus musculus	Adenosine deaminase	97.7651	90.9327	102.784
Q9D168	Ints12	Mus musculus	Integrator complex subunit 12	97.8743	199.288	86.3797
Q3UE37	Ube2z	Mus musculus	Ubiquitin-conjugating enzyme E2 Z	97.8759	69.9654	78.4144
P63073	Eif4e	Mus musculus	Eukaryotic translation initiation factor 4E	97.9886	95.5933	110.233
Q8BTS4	Nup54	Mus musculus	Nuclear pore complex protein Nup54	98.0593	144.233	105.94
P26450	Pik3r1	Mus musculus	Phosphatidylinositol 3-kinase regulatory subunit alpha	98.1472	100.734	84.2022
P62331	Arf6	Mus musculus	ADP-ribosylation factor 6	98.1567	106.538	80.9897
P02463	Col4a1	Mus musculus	Collagen alpha-1(IV) chain	98.3367	98.0156	84.7068
Q9QYE3	Bcl11a	Mus musculus	B-cell lymphoma/leukemia 11A	98.3721	86.9146	79.6021
Q8C0L0	Tmx4	Mus musculus	Thioredoxin-related transmembrane protein 4	98.3795	98.8336	65.0074
Q8BMK4	Ckap4	Mus musculus	Cytoskeleton-associated protein 4	98.3879	124.269	102.84
Q8C079	Strip1	Mus musculus	Striatin-interacting protein 1	98.6575	79.7062	93.7462
A6X919	Dpy19l1	Mus musculus	Probable C-mannosyltransferase DPY19L1	99.0959	121.062	102.929
Q8QZV7	IntS13	Mus musculus	Integrator complex subunit 13	99.1507	82.1505	83.8732
Q8R317	Ubqln1	Mus musculus	Ubiquilin-1	99.3258	102.346	99.5803
Q9D662	Sec23b	Mus musculus	Protein transport protein Sec23B	99.3314	109.968	107.447
P03911	Mtnd4	Mus musculus	NADH-ubiquinone oxidoreductase chain 4	99.3711	126.112	91.5412
Q6NZJ6	Eif4g1	Mus musculus	Eukaryotic translation initiation factor 4 gamma 1	99.3806	121.276	117.311
P01633	Igkv6-17	Mus musculus	Immunoglobulin kappa chain variable 6-17	99.4857	127.703	102.029
Q80U78	Pum1	Mus musculus	Pumilio homolog 1	99.6756	83.3405	85.0479
P46718	Pdcd2	Mus musculus	Programmed cell death protein 2	99.7049	77.432	98.5923
P40240	Cd9	Mus musculus	CD9 antigen	99.7399	44.7267	29.1174
Q8R1Q8	Dync1li1	Mus musculus	Cytoplasmic dynein 1 light intermediate chain 1	99.9062	90.3513	105.602
Q8R3N6	Thoc1	Mus musculus	THO complex subunit 1	99.9374	100.058	77.0435
Q8BHG9	Cggbp1	Mus musculus	CGG triplet repeat-binding protein 1	100.046	124.808	100.639
Q3TGF2	Fam107b	Mus musculus	Protein FAM107B	100.184	145.252	105.977
Q3UZ39	Lrrfip1	Mus musculus	Leucine-rich repeat flightless-interacting protein 1	100.29	90.2977	82.8376
Q9EP72	Emc7	Mus musculus	ER membrane protein complex subunit 7	100.466	110.139	89.7542
O35601	Fyb1	Mus musculus	FYN-binding protein 1	100.549	96.5278	104.178
O35943	Fxn	Mus musculus	Frataxin, mitochondrial	100.571	90.0919	81.9098
Q61735	Cd47	Mus musculus	Leukocyte surface antigen CD47	100.598	141.032	102.685
Q923T9	Camk2g	Mus musculus	Calcium/calmodulin-dependent protein kinase type II subunit gamma	100.661	35.9186	48.215
P00920	Ca2	Mus musculus	Carbonic anhydrase 2	100.742	114.956	96.3349
P28867	Prkcd	Mus musculus	Protein kinase C delta type	100.817	84.9786	90.0457
Q8BW10	Nob1	Mus musculus	RNA-binding protein NOB1	101.074	48.5653	93.5775
P97315	Csrp1	Mus musculus	Cysteine and glycine-rich protein 1	101.164	139.799	102.451
O88627	Slc28a2	Mus musculus	Sodium/nucleoside cotransporter 2	101.306	165.761	78.797
Q9CQP0	Mrpl33	Mus musculus	Large ribosomal subunit protein bL33m	101.402	76.1249	NaN
Q91YI4	Arrb2	Mus musculus	Beta-arrestin-2	101.503	93.0057	94.638
Q9JHI7	Exosc9	Mus musculus	Exosome complex component RRP45	101.506	104.221	100.619
P49717	Mcm4	Mus musculus	DNA replication licensing factor MCM4	101.524	94.7917	99.2329
Q91YI0	Asl	Mus musculus	Argininosuccinate lyase	101.629	104.879	96.1101
Q60634	Flot2	Mus musculus	Flotillin-2	101.663	64.8329	51.7241
O88890	Sh2d1a	Mus musculus	SH2 domain-containing protein 1A	101.723	143.49	113.072
Q8VEH3	Arl8a	Mus musculus	ADP-ribosylation factor-like protein 8A	101.768	108.161	99.5242
Q63932	Map2k2	Mus musculus	Dual specificity mitogen-activated protein kinase kinase 2	102.002	109.286	124.761
O88587	Comt	Mus musculus	Catechol O-methyltransferase	102.195	97.2403	98.2776
Q91WD5	Ndufs2	Mus musculus	NADH dehydrogenase [ubiquinone] iron-sulfur protein 2, mitochondrial	102.407	143.241	113.248
Q9DBR0	Akap8	Mus musculus	A-kinase anchor protein 8	102.417	98.1023	109.551
Q05CL8	Larp7	Mus musculus	La-related protein 7	102.594	107.554	91.0287
Q8CG72	Adprs	Mus musculus	ADP-ribosylhydrolase ARH3	102.653	105.274	109.54
Q9JJ28	Flii	Mus musculus	Protein flightless-1 homolog	102.656	99.2865	95.5833
Q922K7	Nop2	Mus musculus	Probable 28S rRNA (cytosine-C(5))-methyltransferase	102.901	95.1599	109.332
Q8BKS9	Pum3	Mus musculus	Pumilio homolog 3	102.944	88.0187	92.261
Q5U458	Dnajc11	Mus musculus	DnaJ homolog subfamily C member 11	103.007	99.3627	83.3351
Q9D6Y7	Msra	Mus musculus	Mitochondrial peptide methionine sulfoxide reductase	103.053	91.7847	99.4382
Q8C1A5	Thop1	Mus musculus	Thimet oligopeptidase	103.082	73.0411	81.0859
O55126	Nipsnap2	Mus musculus	Protein NipSnap homolog 2	103.173	135.609	109.897
Q9D1H6	Ndufaf4	Mus musculus	NADH dehydrogenase [ubiquinone] 1 alpha subcomplex assembly factor 4	103.221	71.5274	59.8496
Q8BHE8	Maip1	Mus musculus	m-AAA protease-interacting protein 1, mitochondrial	103.33	37.3104	66.876
A2AQ19	Rtf1	Mus musculus	RNA polymerase-associated protein RTF1 homolog	103.332	105.129	110.241
Q91YH5	Atl3	Mus musculus	Atlastin-3	103.369	139.949	103.125
Q64705	Usf2	Mus musculus	Upstream stimulatory factor 2	103.45	86.4812	75.2844
Q5M8N4	Sdr39u1	Mus musculus	Epimerase family protein SDR39U1	103.525	126.404	116.669
P52633	Stat6	Mus musculus	Signal transducer and transcription activator 6	103.705	93.9272	98.4672
Q9D903	Ebna1bp2	Mus musculus	Probable rRNA-processing protein EBP2	103.74	97.6332	97.951
Q922Y1	Ubxn1	Mus musculus	UBX domain-containing protein 1	103.764	67.6698	68.7578
Q07133	H1-6	Mus musculus	Histone H1t	103.825	150.817	71.53
Q8C0G2	Traf3ip3	Mus musculus	TRAF3-interacting JNK-activating modulator	103.894	79.8172	84.5266
Q9D154	Serpinb1a	Mus musculus	Leukocyte elastase inhibitor A	103.986	98.5627	101.559
P58021	Tm9sf2	Mus musculus	Transmembrane 9 superfamily member 2	104.422	127.277	130.564
O88512	Ap1g2	Mus musculus	AP-1 complex subunit gamma-like 2	104.428	85.8211	123.091
Q9ES52	Inpp5d	Mus musculus	Phosphatidylinositol 3,4,5-trisphosphate 5-phosphatase 1	104.429	134.568	118.938
Q8K327	Champ1	Mus musculus	Chromosome alignment-maintaining phosphoprotein 1	104.544	111.841	121.092
Q9D0R4	Ddx56	Mus musculus	Probable ATP-dependent RNA helicase DDX56	104.559	93.0809	90.2848
Q9QYF1	Rdh11	Mus musculus	Retinol dehydrogenase 11	104.604	70.9911	88.7423
Q8BP47	NARS1	Mus musculus	Asparagine--tRNA ligase, cytoplasmic	104.609	102.084	105.224
Q3UZA1	Rcsd1	Mus musculus	CapZ-interacting protein	104.922	77.4416	93.122
P29037;Q6SJ95	Tbp;Tbpl2	Mus musculus	TATA-box-binding protein;TATA box-binding protein-like 2	105.013	77.3268	78.7495
P81117	Nucb2	Mus musculus	Nucleobindin-2	105.036	88.0403	66.4193
Q8BP92	Rcn2	Mus musculus	Reticulocalbin-2	105.261	63.5563	85.3803
Q9D6M3	Slc25a22	Mus musculus	Mitochondrial glutamate carrier 1	105.317	105.127	114.151
P54103	Dnajc2	Mus musculus	DnaJ homolog subfamily C member 2	105.362	93.0526	71.6841
Q2TPA8	Hsdl2	Mus musculus	Hydroxysteroid dehydrogenase-like protein 2	105.495	98.9741	98.2604
Q9CR67	Tmem33	Mus musculus	Transmembrane protein 33	105.792	160.72	120.056
Q91VU0	Fam3c	Mus musculus	Protein FAM3C	105.86	103.864	100.116
O89079	Cope	Mus musculus	Coatomer subunit epsilon	105.906	132.533	105.717
Q5SVD0	Rflnb	Mus musculus	Refilin-B	105.944	98.0718	61.8176
Q80X95	Rraga	Mus musculus	Ras-related GTP-binding protein A	105.958	86.625	112.264
Q505B7	Zbtb8os	Mus musculus	Protein archease	106.01	223.749	61.0077
Q80VD1	Fam98b	Mus musculus	Protein FAM98B	106.034	133.936	120.14
Q63870	Col7a1	Mus musculus	Collagen alpha-1(VII) chain	106.058	115.323	NaN
Q91ZJ5	Ugp2	Mus musculus	UTP--glucose-1-phosphate uridylyltransferase	106.651	123.689	107.374
Q9DCS3	Mecr	Mus musculus	Enoyl-[acyl-carrier-protein] reductase, mitochondrial	106.79	75.2628	88.9785
Q8BHJ5	Tbl1xr1	Mus musculus	F-box-like/WD repeat-containing protein TBL1XR1	106.827	112.874	97.6595
Q9D1P4	Chordc1	Mus musculus	Cysteine and histidine-rich domain-containing protein 1	107.14	138.511	113.257
Q99KN9	Clint1	Mus musculus	Clathrin interactor 1	107.206	111.367	115.27
Q9CYR0	Ssbp1	Mus musculus	Single-stranded DNA-binding protein, mitochondrial	107.366	95.3773	110.216
G3X8U3	QNG1	Mus musculus	Queuosine 5'-phosphate N-glycosylase/hydrolase	107.371	109.931	100.802
Q8BGQ7	Aars1	Mus musculus	Alanine--tRNA ligase, cytoplasmic	107.546	110.969	120.158
O70378	Emc8	Mus musculus	ER membrane protein complex subunit 8	107.555	81.7246	91.3238
Q922H2	Pdk3	Mus musculus	[Pyruvate dehydrogenase (acetyl-transferring)] kinase isozyme 3, mitochondrial	107.861	105.662	91.1266
Q9JIH2	Nup50	Mus musculus	Nuclear pore complex protein Nup50	108.041	129.402	124.054
P50518	Atp6v1e1	Mus musculus	V-type proton ATPase subunit E 1	108.076	99.6637	80.8847
Q9D753	Exosc8	Mus musculus	Exosome complex component RRP43	108.14	106.311	75.7749
Q8BH43	Wasf2	Mus musculus	Actin-binding protein WASF2	108.165	148.139	102.024
Q9D7M8	Polr2d	Mus musculus	DNA-directed RNA polymerase II subunit RPB4	108.724	88.4163	89.6342
O08539	Bin1	Mus musculus	Myc box-dependent-interacting protein 1	108.933	105.46	125.324
P10852	Slc3a2	Mus musculus	4F2 cell-surface antigen heavy chain	108.958	109.503	89.0583
A2AR02	Ppig	Mus musculus	Peptidyl-prolyl cis-trans isomerase G	108.972	72.2282	69.2812
Q810A7	Ddx42	Mus musculus	ATP-dependent RNA helicase DDX42	109.003	102.545	103.453
Q60865	Caprin1	Mus musculus	Caprin-1	109.059	127.582	108.522
Q8BJY1	Psmd5	Mus musculus	26S proteasome non-ATPase regulatory subunit 5	109.274	155.435	116.445
Q78JN3;Q9WUR2	Eci3;Eci2	Mus musculus	Enoyl-CoA delta isomerase 3, peroxisomal;Enoyl-CoA delta isomerase 2	109.353	62.1182	71.1016
Q8BRF7	Scfd1	Mus musculus	Sec1 family domain-containing protein 1	109.444	108.56	111.434
Q09200	B4galnt1	Mus musculus	Beta-1,4 N-acetylgalactosaminyltransferase 1	109.665	164.407	130.83
Q8BSY0	Asph	Mus musculus	Aspartyl/asparaginyl beta-hydroxylase	109.784	69.0988	84.9084
Q6PE13	Prrt3	Mus musculus	Proline-rich transmembrane protein 3	109.792	411.608	125.303
O09131	Gsto1	Mus musculus	Glutathione S-transferase omega-1	109.877	141.145	124.816
P70697	Urod	Mus musculus	Uroporphyrinogen decarboxylase	109.894	100.829	102.643
P11276	Fn1	Mus musculus	Fibronectin	110.061	77.6327	117.043
Q8R323	Rfc3	Mus musculus	Replication factor C subunit 3	110.099	114.382	53.8051
P70318	Tial1	Mus musculus	Nucleolysin TIAR	110.174	126.424	96.0076
P29595	Nedd8	Mus musculus	NEDD8	110.207	167.717	62.0474
Q8JZM7	Cdc73	Mus musculus	Parafibromin	110.26	115.289	90.9381
Q91WQ3	Yars1	Mus musculus	Tyrosine--tRNA ligase, cytoplasmic	110.311	152.644	114.668
P56212	Arpp19	Mus musculus	cAMP-regulated phosphoprotein 19	110.372	122.972	73.5954
Q9DAW6	Prpf4	Mus musculus	U4/U6 small nuclear ribonucleoprotein Prp4	110.415	101.138	109.115
Q9CXR1	Dhrs7	Mus musculus	Dehydrogenase/reductase SDR family member 7	110.522	107.26	73.2241
Q923D5	Wbp11	Mus musculus	WW domain-binding protein 11	110.559	128.901	121.204
Q7TN29	Smap2	Mus musculus	Stromal membrane-associated protein 2	110.842	129.472	119.652
Q64514	Tpp2	Mus musculus	Tripeptidyl-peptidase 2	111.098	125.993	114.827
Q99L13	Hibadh	Mus musculus	3-hydroxyisobutyrate dehydrogenase, mitochondrial	111.271	101.354	101.719
P18654	Rps6ka3	Mus musculus	Ribosomal protein S6 kinase alpha-3	111.571	127.424	116.582
Q60996	Ppp2r5c	Mus musculus	Serine/threonine-protein phosphatase 2A 56 kDa regulatory subunit gamma isoform	111.8	109.045	109.409
P60670	Nploc4	Mus musculus	Nuclear protein localization protein 4 homolog	111.833	114.9	91.6355
P17426	Ap2a1	Mus musculus	AP-2 complex subunit alpha-1	112.328	105.433	93.4074
Q3UJB9	Edc4	Mus musculus	Enhancer of mRNA-decapping protein 4	112.527	105.71	89.8687
Q9WU28	Pfdn5	Mus musculus	Prefoldin subunit 5	112.812	94.0319	115.315
Q9D5T0	Atad1	Mus musculus	Outer mitochondrial transmembrane helix translocase	112.816	109.463	78.1728
Q8K2Z4	Ncapd2	Mus musculus	Condensin complex subunit 1	113.19	86.6709	90.1219
P15379	Cd44	Mus musculus	CD44 antigen	113.191	123.026	122.077
O08664;Q921K9;Q9CXE2	Bcl7c;Bcl7b;Bcl7a	Mus musculus	B-cell CLL/lymphoma 7 protein family member C;B-cell CLL/lymphoma 7 protein family member B;B-cell CLL/lymphoma 7 protein family member A	113.301	156.495	142.562
P83887;Q8VCK3	Tubg1;Tubg2	Mus musculus	Tubulin gamma-1 chain;Tubulin gamma-2 chain	113.446	136.589	100.387
P54823	Ddx6	Mus musculus	Probable ATP-dependent RNA helicase DDX6	113.447	162.12	105.883
P50172	Hsd11b1	Mus musculus	11-beta-hydroxysteroid dehydrogenase 1	113.509	220.063	143.22
Q8BKZ9	Pdhx	Mus musculus	Pyruvate dehydrogenase protein X component, mitochondrial	113.588	98.6126	130.203
Q68FL6	Mars1	Mus musculus	Methionine--tRNA ligase, cytoplasmic	113.634	122.11	112.988
Q9CWS4	Ints11	Mus musculus	Integrator complex subunit 11	113.667	104.984	112.344
Q8CI11	Gnl3	Mus musculus	Guanine nucleotide-binding protein-like 3	113.759	131.508	108.944
P61290	Psme3	Mus musculus	Proteasome activator complex subunit 3	113.838	134.259	101.895
Q11011	Npepps	Mus musculus	Puromycin-sensitive aminopeptidase	113.919	141.437	126.296
Q80X50	Ubap2l	Mus musculus	Ubiquitin-associated protein 2-like	114.01	151.718	134.629
Q9CQ92	Fis1	Mus musculus	Mitochondrial fission 1 protein	114.016	171.216	136.998
Q80TM9	Nisch	Mus musculus	Nischarin	114.018	78.3857	74.1747
Q99J56	Derl1	Mus musculus	Derlin-1	114.161	140.708	137.055
Q505D7	Opa3	Mus musculus	Optic atrophy 3 protein homolog	114.383	116.852	151.447
Q9DBD5	Pelp1	Mus musculus	Proline-, glutamic acid- and leucine-rich protein 1	114.689	143	97.6143
P23708	Nfya	Mus musculus	Nuclear transcription factor Y subunit alpha	114.729	87.7088	119.49
Q8BYI6	Lpcat2	Mus musculus	Lysophosphatidylcholine acyltransferase 2	114.738	108.825	118.683
Q9WTQ8	Timm23	Mus musculus	Mitochondrial import inner membrane translocase subunit Tim23	114.776	83.4968	83.1294
P43346	Dck	Mus musculus	Deoxycytidine kinase	114.805	69.0657	79.4241
Q80UM3	Naa15	Mus musculus	N-alpha-acetyltransferase 15, NatA auxiliary subunit	114.819	98.44	85.7248
P18155	Mthfd2	Mus musculus	Bifunctional methylenetetrahydrofolate dehydrogenase/cyclohydrolase, mitochondrial	114.986	131.35	95.7041
Q8C5P5	Nt5dc1	Mus musculus	5'-nucleotidase domain-containing protein 1	114.997	96.7574	95.0835
Q8BP40	Acp6	Mus musculus	Lysophosphatidic acid phosphatase type 6	115.206	88.9513	106.196
Q61102	Abcb7	Mus musculus	Iron-sulfur clusters transporter ABCB7, mitochondrial	115.261	102.298	96.0767
O35344	Kpna3	Mus musculus	Importin subunit alpha-4	115.264	114.771	115.982
Q61646	Hp	Mus musculus	Haptoglobin	115.298	108.17	101.567
P01849	Trac	Mus musculus	T-cell receptor alpha chain constant	115.347	146.074	111.104
P07758;Q00896	Serpina1a;Serpina1c	Mus musculus	Alpha-1-antitrypsin 1-1;Alpha-1-antitrypsin 1-3	115.365	97.8473	78.5709
Q9CXY9	Pigk	Mus musculus	GPI-anchor transamidase	115.446	83.4071	99.2496
O70325	Gpx4	Mus musculus	Phospholipid hydroperoxide glutathione peroxidase	115.59	99.6565	108.655
Q00422	Gabpa	Mus musculus	GA-binding protein alpha chain	115.605	134.174	129.718
P97311	Mcm6	Mus musculus	DNA replication licensing factor MCM6	115.652	142.977	120.301
P27546	Map4	Mus musculus	Microtubule-associated protein 4	115.658	140.897	123.482
Q9D0S9	Hint2	Mus musculus	Adenosine 5'-monophosphoramidase HINT2	115.667	112.539	95.1016
Q8CGY8	Ogt	Mus musculus	UDP-N-acetylglucosamine--peptide N-acetylglucosaminyltransferase 110 kDa subunit	115.699	91.8625	90.3761
Q9CXS4	Cenpv	Mus musculus	Centromere protein V	115.866	122.28	96.4118
Q9CRD0	Ociad1	Mus musculus	OCIA domain-containing protein 1	116.004	139.608	101.053
Q9R0Q3	Tmed2	Mus musculus	Transmembrane emp24 domain-containing protein 2	116.014	133.587	40.9354
Q9Z1Z2	Strap	Mus musculus	Serine-threonine kinase receptor-associated protein	116.088	108.834	120.869
Q9D880	Timm50	Mus musculus	Mitochondrial import inner membrane translocase subunit TIM50	116.187	135.093	98.463
P15530	Cd79b	Mus musculus	B-cell antigen receptor complex-associated protein beta chain	116.192	170.972	12.0877
Q80SU7	Gvin1	Mus musculus	Interferon-induced very large GTPase 1	116.203	119.662	139.486
P08122	Col4a2	Mus musculus	Collagen alpha-2(IV) chain	116.228	83.1205	104.789
P61202	Cops2	Mus musculus	COP9 signalosome complex subunit 2	116.287	99.1393	113.303
Q80U16	Ripor2	Mus musculus	Rho family-interacting cell polarization regulator 2	116.7	132.732	104.682
Q8BX10	Pgam5	Mus musculus	Serine/threonine-protein phosphatase PGAM5, mitochondrial	116.824	140.524	100.732
Q9D0B0	Srsf9	Mus musculus	Serine/arginine-rich splicing factor 9	116.839	136.243	126.323
Q8VCM8	Ncln	Mus musculus	BOS complex subunit NCLN	116.962	89.0644	100.734
P56960	Exosc10	Mus musculus	Exosome component 10	117.032	114.227	110.808
Q6GQT9	Nomo1	Mus musculus	BOS complex subunit NOMO1	117.037	118.921	104.448
P27577	Ets1	Mus musculus	Protein C-ets-1	117.194	132.325	93.3882
Q9JJA4	Wdr12	Mus musculus	Ribosome biogenesis protein WDR12	117.3	104.133	102.83
O88531	Ppt1	Mus musculus	Palmitoyl-protein thioesterase 1	117.515	120.794	105.559
O35143	Atp5if1	Mus musculus	ATPase inhibitor, mitochondrial	117.771	96.4086	105.474
Q99N16	Cyp4f3	Mus musculus	Cytochrome P450 4F3	117.864	68.1796	98.3894
Q91VC9	Ghitm	Mus musculus	Growth hormone-inducible transmembrane protein	117.942	141.069	80.0288
Q9JHR7	Ide	Mus musculus	Insulin-degrading enzyme	118.145	124.448	108.19
P60605	Ube2g2	Mus musculus	Ubiquitin-conjugating enzyme E2 G2	118.164	74.5344	78.3992
Q91VM9	Ppa2	Mus musculus	Inorganic pyrophosphatase 2, mitochondrial	118.221	110.961	95.569
Q9D710	Tmx2	Mus musculus	Thioredoxin-related transmembrane protein 2	118.56	107.441	107.654
O88958	Gnpda1	Mus musculus	Glucosamine-6-phosphate isomerase 1	118.609	144.211	148.359
Q78XF5	Ostc	Mus musculus	Oligosaccharyltransferase complex subunit OSTC	118.937	80.6304	104.798
Q8VE70	Pdcd10	Mus musculus	Programmed cell death protein 10	118.99	246.243	158.447
O55222	Ilk	Mus musculus	Integrin-linked protein kinase	119.042	99.7336	123.647
Q923D4	Sf3b5	Mus musculus	Splicing factor 3B subunit 5	119.119	98.8361	106.378
Q9JHU9	Isyna1	Mus musculus	Inositol-3-phosphate synthase 1	119.177	93.5564	112.089
P50171	Hsd17b8	Mus musculus	(3R)-3-hydroxyacyl-CoA dehydrogenase	119.237	104.198	118.246
Q9WVA2	Timm8a1	Mus musculus	Mitochondrial import inner membrane translocase subunit Tim8 A	119.339	143.257	147.945
P59235	Nup43	Mus musculus	Nucleoporin Nup43	119.553	120.761	121.797
P70279	Surf6	Mus musculus	Surfeit locus protein 6	119.604	166.837	122.52
Q8K4G5	Ablim1	Mus musculus	Actin-binding LIM protein 1	119.777	136.41	117.519
P47758	Srprb	Mus musculus	Signal recognition particle receptor subunit beta	119.911	184.543	126.776
Q8BYW1	Arhgap25	Mus musculus	Rho GTPase-activating protein 25	119.964	131.434	125.163
P61222	Abce1	Mus musculus	ATP-binding cassette sub-family E member 1	120.007	146.059	118.487
P61087	Ube2k	Mus musculus	Ubiquitin-conjugating enzyme E2 K	120.111	243.8	145.114
Q80TY0	Fnbp1	Mus musculus	Formin-binding protein 1	120.144	129.459	114.402
Q91Z53	Grhpr	Mus musculus	Glyoxylate reductase/hydroxypyruvate reductase	120.274	86.6943	94.8099
P52432	Polr1c	Mus musculus	DNA-directed RNA polymerases I and III subunit RPAC1	120.33	92.9758	106.894
Q99MU3	Adar	Mus musculus	Double-stranded RNA-specific adenosine deaminase	120.445	100.058	121.478
Q9JLQ2	Git2	Mus musculus	ARF GTPase-activating protein GIT2	120.615	99.6382	117.982
P50637	Tspo	Mus musculus	Translocator protein	120.876	64.3906	78.2815
Q8R050	Gspt1	Mus musculus	Eukaryotic peptide chain release factor GTP-binding subunit ERF3A	121.473	128.683	119.229
Q60692	Psmb6	Mus musculus	Proteasome subunit beta type-6	121.48	110.738	144.961
P42230	Stat5a	Mus musculus	Signal transducer and activator of transcription 5A	121.665	138.563	121.524
P62874	Gnb1	Mus musculus	Guanine nucleotide-binding protein G(I)/G(S)/G(T) subunit beta-1	121.738	96.9022	126.873
P23591	Gfus	Mus musculus	GDP-L-fucose synthase	121.828	127.799	135.365
Q8VE80	Thoc3	Mus musculus	THO complex subunit 3	121.987	98.0404	102.794
Q9JKP7	Pole3	Mus musculus	DNA polymerase epsilon subunit 3	122.008	79.3861	110.605
Q9CR26	Vta1	Mus musculus	Vacuolar protein sorting-associated protein VTA1 homolog	122.34	94.4081	89.9636
Q62193	Rpa2	Mus musculus	Replication protein A 32 kDa subunit	123.041	185.333	123.04
Q7TQI3	Otub1	Mus musculus	Ubiquitin thioesterase OTUB1	123.202	117.055	113.08
Q9CQV1	Pam16	Mus musculus	Mitochondrial import inner membrane translocase subunit TIM16	123.238	90.0432	111.844
Q61206	Pafah1b2	Mus musculus	Platelet-activating factor acetylhydrolase IB subunit alpha2	123.431	242.291	157.974
Q9D8U8	Snx5	Mus musculus	Sorting nexin-5	123.664	134.52	117.16
Q3UPL0	Sec31a	Mus musculus	Protein transport protein Sec31A	123.703	108.027	124.002
Q8CCJ3	Ufl1	Mus musculus	E3 UFM1-protein ligase 1	123.732	96.4949	124.075
Q6A4J8	Usp7	Mus musculus	Ubiquitin carboxyl-terminal hydrolase 7	123.84	126.037	120.522
Q921Y0	Mob1a	Mus musculus	MOB kinase activator 1A	123.916	136.212	130.551
P27612	Plaa	Mus musculus	Phospholipase A-2-activating protein	123.941	134.937	131.67
Q8BHS3	Rbm22	Mus musculus	Pre-mRNA-splicing factor RBM22	124.052	135.485	120.749
Q9CS42	Prps2	Mus musculus	Ribose-phosphate pyrophosphokinase 2	124.064	90.9348	109.859
Q6PDY2	Ado	Mus musculus	2-aminoethanethiol dioxygenase	124.215	42.142	NaN
Q80ZM7	Gtf2a2	Mus musculus	Transcription initiation factor IIA subunit 2	124.28	139.553	151.161
Q61550	Rad21	Mus musculus	Double-strand-break repair protein rad21 homolog	124.289	141.236	132.586
Q9CQF3	Nudt21	Mus musculus	Cleavage and polyadenylation specificity factor subunit 5	124.548	119.643	94.7368
Q91VE6	Nifk	Mus musculus	MKI67 FHA domain-interacting nucleolar phosphoprotein	124.736	115.362	104.642
O88544	Cops4	Mus musculus	COP9 signalosome complex subunit 4	124.979	126.759	116.967
O54786	Dffa	Mus musculus	DNA fragmentation factor subunit alpha	125.081	148.427	111.737
Q91YW3	Dnajc3	Mus musculus	DnaJ homolog subfamily C member 3	125.22	142.644	139.869
Q9JKV1	Adrm1	Mus musculus	Proteasomal ubiquitin receptor ADRM1	125.248	141.389	162.632
Q9R1Q7	Plp2	Mus musculus	Proteolipid protein 2	125.283	123.252	124.312
O35639	Anxa3	Mus musculus	Annexin A3	125.306	93.917	76.3924
Q3UM45	Ppp1r7	Mus musculus	Protein phosphatase 1 regulatory subunit 7	125.382	124.41	111.103
O54957	Lat	Mus musculus	Linker for activation of T-cells family member 1	125.498	130.049	128.35
Q9QUH0	Glrx	Mus musculus	Glutaredoxin-1	125.527	117.554	121.601
Q3THG9	Aarsd1	Mus musculus	Alanyl-tRNA editing protein Aarsd1	125.572	112.235	119.096
O08582	Gtpbp1	Mus musculus	GTP-binding protein 1	125.657	124.934	121.547
O89110	Casp8	Mus musculus	Caspase-8	125.98	111.14	113.138
P54726	Rad23a	Mus musculus	UV excision repair protein RAD23 homolog A	126.068	232.259	158.031
Q91V01	Lpcat3	Mus musculus	Lysophospholipid acyltransferase 5	126.236	166.098	126.867
Q91WM3	Rrp9	Mus musculus	U3 small nucleolar RNA-interacting protein 2	126.28	141.759	133.72
Q8JZX4	Rbm17	Mus musculus	Splicing factor 45	126.31	134.376	136.933
O08807	Prdx4	Mus musculus	Peroxiredoxin-4	126.903	94.4474	99.3351
Q9CQ71	Rpa3	Mus musculus	Replication protein A 14 kDa subunit	126.934	86.0549	96.195
Q9CQX8	Mrps36	Mus musculus	Alpha-ketoglutarate dehydrogenase component 4	126.941	110.745	107.285
Q8R164	Bphl	Mus musculus	Valacyclovir hydrolase	126.954	126.618	137.525
Q9EPE9	Atp13a1	Mus musculus	Endoplasmic reticulum transmembrane helix translocase	127.181	140.398	118.419
Q9ER38	Tor3a	Mus musculus	Torsin-3A	127.201	51.7522	63.6152
O08529	Capn2	Mus musculus	Calpain-2 catalytic subunit	127.416	115.277	113.598
Q64735	Cr1l	Mus musculus	Complement component receptor 1-like protein	127.579	119.222	97.088
Q6P542	Abcf1	Mus musculus	ATP-binding cassette sub-family F member 1	127.586	143.425	123.369
Q9DCE5	Pak1ip1	Mus musculus	p21-activated protein kinase-interacting protein 1	127.644	94.2156	110.852
Q99PV8	Bcl11b	Mus musculus	B-cell lymphoma/leukemia 11B	127.804	107.535	126.291
P28843	Dpp4	Mus musculus	Dipeptidyl peptidase 4	127.83	121.689	128.274
P01723;P01726;P01727;P01728;P01729		Mus musculus	Ig lambda-1 chain V region;Ig lambda-1 chain V region H2020;Ig lambda-1 chain V region S43;Ig lambda-2 chain V region;Ig lambda-2 chain V region MOPC 315	127.889	90.5561	133.374
Q8VDW0	Ddx39a	Mus musculus	ATP-dependent RNA helicase DDX39A	127.893	187.546	88.9278
Q9WTU0	Phf2	Mus musculus	Lysine-specific demethylase PHF2	128.078	93.2417	94.0018
P10107	Anxa1	Mus musculus	Annexin A1	128.238	105.436	126.083
O09110;P70236	Map2k3;Map2k6	Mus musculus	Dual specificity mitogen-activated protein kinase kinase 3;Dual specificity mitogen-activated protein kinase kinase 6	128.321	117.32	121.918
Q3UGC7	Eif3j1	Mus musculus	Eukaryotic translation initiation factor 3 subunit J-A	128.417	131.393	139.069
Q3UVK0	Ermp1	Mus musculus	Endoplasmic reticulum metallopeptidase 1	128.425	174.842	132.637
Q8BH58	Tiprl	Mus musculus	TIP41-like protein	128.457	127.999	133.838
P10649	Gstm1	Mus musculus	Glutathione S-transferase Mu 1	128.683	126.821	111.871
Q07797	Lgals3bp	Mus musculus	Galectin-3-binding protein	128.688	104.604	109.538
Q8K4R4	Pitpnc1	Mus musculus	Cytoplasmic phosphatidylinositol transfer protein 1	128.712	55.8324	NaN
Q8CBW3	Abi1	Mus musculus	Abl interactor 1	128.986	137.8	134.868
Q9DAA6	Exosc1	Mus musculus	Exosome complex component CSL4	129.399	133.901	106.267
P62748	Hpcal1	Mus musculus	Hippocalcin-like protein 1	129.571	206.054	119.305
Q921L3	Tmco1	Mus musculus	Calcium load-activated calcium channel	129.8	146.848	133.897
Q9CQM9	Glrx3	Mus musculus	Glutaredoxin-3	129.8	166.792	135.055
Q07076	Anxa7	Mus musculus	Annexin A7	129.928	119.14	135.431
Q9D945	Llph	Mus musculus	Protein LLP homolog	130.095	74.7016	57.0611
Q9CX00	Ist1	Mus musculus	IST1 homolog	130.362	121.926	106.127
Q9QXH4	Itgax	Mus musculus	Integrin alpha-X	130.69	NaN	118.363
P10630	Eif4a2	Mus musculus	Eukaryotic initiation factor 4A-II	131.051	122.044	137.605
Q9JIF7	Copb1	Mus musculus	Coatomer subunit beta	131.167	168.787	122.048
Q0P678	Zc3h18	Mus musculus	Zinc finger CCCH domain-containing protein 18	131.427	84.1113	104.983
Q9QXY6	Ehd3	Mus musculus	EH domain-containing protein 3	131.483	136.348	163.58
Q9D358	Acp1	Mus musculus	Low molecular weight phosphotyrosine protein phosphatase	132.078	158.942	165.354
O54984	Get3	Mus musculus	ATPase GET3	132.297	97.3308	68.6332
Q921Y2	Imp3	Mus musculus	U3 small nucleolar ribonucleoprotein protein IMP3	132.502	79.4398	91.6423
Q91WM2	Hdhd5	Mus musculus	Haloacid dehalogenase-like hydrolase domain-containing 5	132.635	125.765	130.335
Q99LT0	Dpy30	Mus musculus	Protein dpy-30 homolog	132.795	212.674	149.864
A2BH40	Arid1a	Mus musculus	AT-rich interactive domain-containing protein 1A	132.873	136.016	149.01
Q9CWW6	Pin4	Mus musculus	Peptidyl-prolyl cis-trans isomerase NIMA-interacting 4	132.923	115.145	120.992
Q9Z2E1	Mbd2	Mus musculus	Methyl-CpG-binding domain protein 2	133.047	116.526	111.176
Q3ULW8	Parp3	Mus musculus	Protein mono-ADP-ribosyltransferase PARP3	133.066	165.206	142.908
Q6ZQ08	Cnot1	Mus musculus	CCR4-NOT transcription complex subunit 1	133.073	139.397	125.177
Q2L4X1;Q91VK1	Bzw2	Mus musculus molossinus;Mus musculus	eIF5-mimic protein 1	133.246	149.463	121.708
Q9Z0E6	Gbp2	Mus musculus	Guanylate-binding protein 2	133.403	148.506	128.093
Q8CJF7	Ahctf1	Mus musculus	Protein ELYS	133.54	146.874	136.615
B2RXR6	Ankrd44	Mus musculus	Serine/threonine-protein phosphatase 6 regulatory ankyrin repeat subunit B	133.641	165.432	132.613
P48024	Eif1	Mus musculus	Eukaryotic translation initiation factor 1	134.173	83.1483	108.735
Q8K4Z3	Naxe	Mus musculus	NAD(P)H-hydrate epimerase	134.281	135.723	121.501
P62482	Kcnab2	Mus musculus	Voltage-gated potassium channel subunit beta-2	134.286	169.124	126.26
Q9EQK5	Mvp	Mus musculus	Major vault protein	134.378	137.643	134.641
Q99MN9	Pccb	Mus musculus	Propionyl-CoA carboxylase beta chain, mitochondrial	134.487	115.287	77.0125
Q9JMG1	Edf1	Mus musculus	Endothelial differentiation-related factor 1	134.588	130.426	104.821
Q9WU84	Ccs	Mus musculus	Copper chaperone for superoxide dismutase	134.606	88.3628	78.4137
Q91V12	Acot7	Mus musculus	Cytosolic acyl coenzyme A thioester hydrolase	134.629	127.839	112.246
Q9QZ23	Nfu1	Mus musculus	NFU1 iron-sulfur cluster scaffold homolog, mitochondrial	134.877	144.943	166.089
Q8BZ03	Prkd2	Mus musculus	Serine/threonine-protein kinase D2	135.186	141.689	145.52
P49718	Mcm5	Mus musculus	DNA replication licensing factor MCM5	135.217	129.043	130.579
Q9D967	Mdp1	Mus musculus	Magnesium-dependent phosphatase 1	135.326	97.5609	129.238
Q9CQ75	Ndufa2	Mus musculus	NADH dehydrogenase [ubiquinone] 1 alpha subcomplex subunit 2	135.573	113.604	134.274
Q9CZD3	Gars1	Mus musculus	Glycine--tRNA ligase	135.803	141.541	157.881
Q8BFY9	Tnpo1	Mus musculus	Transportin-1	136.53	200.864	161.022
P13864	Dnmt1	Mus musculus	DNA (cytosine-5)-methyltransferase 1	136.855	169.351	154.762
P11942	Cd3g	Mus musculus	T-cell surface glycoprotein CD3 gamma chain	137.404	152.188	123.041
Q8BGW0	Themis	Mus musculus	Protein THEMIS	137.729	139.534	153.426
Q8R016	Blmh	Mus musculus	Bleomycin hydrolase	137.75	124.362	113.266
Q91WK2	Eif3h	Mus musculus	Eukaryotic translation initiation factor 3 subunit H	137.976	123.69	123.555
Q9CPT5	Nop16	Mus musculus	Nucleolar protein 16	138.247	132.843	126.758
Q64152	Btf3	Mus musculus	Transcription factor BTF3	138.447	126.238	115.345
P01878		Mus musculus	Ig alpha chain C region	138.718	145.04	146.544
Q9JMA1	Usp14	Mus musculus	Ubiquitin carboxyl-terminal hydrolase 14	138.868	138.133	119.519
Q9QXT0	Cnpy2	Mus musculus	Protein canopy homolog 2	138.954	132.335	134.822
Q4VAA2	Cdv3	Mus musculus	Protein CDV3	139.01	152.947	144.823
P30355	Alox5ap	Mus musculus	Arachidonate 5-lipoxygenase-activating protein	139.219	195.974	174.868
Q9JLZ3	Auh	Mus musculus	Methylglutaconyl-CoA hydratase, mitochondrial	139.234	114.961	147.994
O35683	Ndufa1	Mus musculus	NADH dehydrogenase [ubiquinone] 1 alpha subcomplex subunit 1	139.51	142.115	173.819
Q9Z2W0	Dnpep	Mus musculus	Aspartyl aminopeptidase	139.663	132.292	130.685
P55200	Kmt2a	Mus musculus	Histone-lysine N-methyltransferase 2A	139.786	131.672	110.013
P62960	Ybx1	Mus musculus	Y-box-binding protein 1	139.794	175.155	136.82
Q3TZZ7	Esyt2	Mus musculus	Extended synaptotagmin-2	139.804	124.853	138.165
P52760	Rida	Mus musculus	2-iminobutanoate/2-iminopropanoate deaminase	140.135	157.055	133.262
Q91X96	Rabif	Mus musculus	Guanine nucleotide exchange factor MSS4	140.223	159.217	131.993
B1AZI6	Thoc2	Mus musculus	THO complex subunit 2	140.234	140.919	117.376
Q9JKX6	Nudt5	Mus musculus	ADP-sugar pyrophosphatase	140.356	89.3745	117.898
Q62280	Ss18	Mus musculus	Protein SSXT	140.371	148.571	97.8014
Q8C2K5	Rasal3	Mus musculus	RAS protein activator like-3	140.39	143.578	131.414
Q9JK81	Myg1	Mus musculus	MYG1 exonuclease	140.961	169.822	163.823
P0DN89	Tmem254	Mus musculus	Transmembrane protein 254	141.094	170.778	165.564
O70591	Pfdn2	Mus musculus	Prefoldin subunit 2	141.278	167.324	144.818
Q6PHN9	Rab35	Mus musculus	Ras-related protein Rab-35	141.442	100.139	84.1642
Q9ESD6	Cmtm7	Mus musculus	CKLF-like MARVEL transmembrane domain-containing protein 7	141.707	70.2986	80.0481
Q9CPP6	Ndufa5	Mus musculus	NADH dehydrogenase [ubiquinone] 1 alpha subcomplex subunit 5	142.219	143.169	148.41
P60824	Cirbp	Mus musculus	Cold-inducible RNA-binding protein	142.391	108.515	105.115
P21460	Cst3	Mus musculus	Cystatin-C	142.792	113.442	99.5044
Q99LI7	Cstf3	Mus musculus	Cleavage stimulation factor subunit 3	142.98	122.791	133.405
O55013	Trappc3	Mus musculus	Trafficking protein particle complex subunit 3	143.045	141.915	149.022
Q8R4R6	Nup35	Mus musculus	Nucleoporin NUP35	143.168	155.332	132.146
Q3UPF5	Zc3hav1	Mus musculus	Zinc finger CCCH-type antiviral protein 1	143.243	138.736	163.438
A0A0G2JDV3	Gbp6	Mus musculus	Guanylate-binding protein 6	143.396	162.508	139.648
P51175	Ppox	Mus musculus	Protoporphyrinogen oxidase	143.465	124.338	122.34
Q63844	Mapk3	Mus musculus	Mitogen-activated protein kinase 3	143.544	134.744	124.864
Q52KI8	Srrm1	Mus musculus	Serine/arginine repetitive matrix protein 1	143.546	177.259	159.9
Q9WV02	Rbmx	Mus musculus	RNA-binding motif protein, X chromosome	143.748	263.863	95.9593
P55194	Sh3bp1	Mus musculus	SH3 domain-binding protein 1	143.82	127.972	113.017
Q60520	Sin3a	Mus musculus	Paired amphipathic helix protein Sin3a	144.148	125.723	111.887
O35130	Emg1	Mus musculus	Ribosomal RNA small subunit methyltransferase NEP1	144.19	131.822	141.099
G5E870	Trip12	Mus musculus	E3 ubiquitin-protein ligase TRIP12	144.368	135.098	141.746
Q9D1L9	Lamtor5	Mus musculus	Ragulator complex protein LAMTOR5	144.426	124.639	116.224
P11672	Lcn2	Mus musculus	Neutrophil gelatinase-associated lipocalin	144.625	153.421	152.184
Q9QZH3	Ppie	Mus musculus	Peptidyl-prolyl cis-trans isomerase E	144.64	133.007	99.1118
Q99NB1	Acss1	Mus musculus	Acetyl-coenzyme A synthetase 2-like, mitochondrial	144.644	171.232	134.253
Q9D8S4	Rexo2	Mus musculus	Oligoribonuclease, mitochondrial	144.651	159.985	161.655
Q4QQM4	Trp53i11	Mus musculus	Tumor protein p53-inducible protein 11	144.68	125.205	124.478
O88696	Clpp	Mus musculus	ATP-dependent Clp protease proteolytic subunit, mitochondrial	144.734	141.278	131.055
P63005	Pafah1b1	Mus musculus	Platelet-activating factor acetylhydrolase IB subunit beta	144.739	134.545	133.552
Q9JHW2	Nit2	Mus musculus	Omega-amidase NIT2	144.887	78.8876	63.215
Q9CQI3	Gmfb	Mus musculus	Glia maturation factor beta	144.909	119.245	115.434
Q9WUM4	Coro1c	Mus musculus	Coronin-1C	144.997	184.013	137.323
Q9EP89	Lactb	Mus musculus	Serine beta-lactamase-like protein LACTB, mitochondrial	145.085	133.594	130.855
Q8R146	Apeh	Mus musculus	Acylamino-acid-releasing enzyme	145.2	145.73	145.885
Q99L45	Eif2s2	Mus musculus	Eukaryotic translation initiation factor 2 subunit 2	145.208	154.194	116.684
Q9QUR8	Sema7a	Mus musculus	Semaphorin-7A	145.304	NaN	119.524
P52332	Jak1	Mus musculus	Tyrosine-protein kinase JAK1	145.338	120.517	142.701
Q9CT10	Ranbp3	Mus musculus	Ran-binding protein 3	145.417	132.966	154.947
Q8BJW5	Nol11	Mus musculus	Nucleolar protein 11	145.664	126.831	134.653
P61750	Arf4	Mus musculus	ADP-ribosylation factor 4	145.862	167.672	96.8825
P19096	Fasn	Mus musculus	Fatty acid synthase	146.177	158.181	148.159
Q8BXV2	Bri3bp	Mus musculus	BRI3-binding protein	146.344	314.326	199.93
Q8BG81	Poldip3	Mus musculus	Polymerase delta-interacting protein 3	146.55	167.365	129.968
Q91YU8	Ppan	Mus musculus	Suppressor of SWI4 1 homolog	146.624	81.7724	103.201
Q9DB25	Alg5	Mus musculus	Dolichyl-phosphate beta-glucosyltransferase	146.711	142.478	128.561
Q9QXS1	Plec	Mus musculus	Plectin	146.997	155.487	150.07
P06330		Mus musculus	Ig heavy chain V region AC38 205.12	147.139	129.218	143.602
Q8VDM4	Psmd2	Mus musculus	26S proteasome non-ATPase regulatory subunit 2	147.235	163.26	151.657
Q8JZU2	Slc25a1	Mus musculus	Tricarboxylate transport protein, mitochondrial	147.297	138.36	149.288
O70404	Vamp8	Mus musculus	Vesicle-associated membrane protein 8	147.784	150.787	138.013
P39749	Fen1	Mus musculus	Flap endonuclease 1	148.637	146.906	133.282
Q99JI4	Psmd6	Mus musculus	26S proteasome non-ATPase regulatory subunit 6	148.704	141.172	129.317
P01592	Jchain	Mus musculus	Immunoglobulin J chain	148.733	127.679	128.494
Q9Z1J3	Nfs1	Mus musculus	Cysteine desulfurase	148.831	168.41	190.715
Q9DCT6	Bap18	Mus musculus	Chromatin complexes subunit BAP18	149.193	200.355	193.601
Q8BHB4	Wdr3	Mus musculus	WD repeat-containing protein 3	149.394	108.221	111.24
Q9R1P3	Psmb2	Mus musculus	Proteasome subunit beta type-2	149.513	147.787	146.35
O08915	Aip	Mus musculus	AH receptor-interacting protein	149.593	161.318	157.334
Q61292	Lamb2	Mus musculus	Laminin subunit beta-2	149.659	334.925	167.921
Q99L04	Dhrs1	Mus musculus	Dehydrogenase/reductase SDR family member 1	149.689	148.125	128.175
Q8CFQ3	Aqr	Mus musculus	RNA helicase aquarius	149.792	108.147	124.2
Q9D0F3	Lman1	Mus musculus	Protein ERGIC-53	149.994	132.559	137.407
Q9JKB1	Uchl3	Mus musculus	Ubiquitin carboxyl-terminal hydrolase isozyme L3	150.031	139.384	136.884
Q9WUK2	Eif4h	Mus musculus	Eukaryotic translation initiation factor 4H	150.528	194.222	173.978
Q8BU03	Pwp2	Mus musculus	Periodic tryptophan protein 2 homolog	150.604	156.659	155.904
P23780	Glb1	Mus musculus	Beta-galactosidase	150.729	202.193	154.303
P20491	Fcer1g	Mus musculus	High affinity immunoglobulin epsilon receptor subunit gamma	151.163	99.1488	125.374
P84084	Arf5	Mus musculus	ADP-ribosylation factor 5	151.343	152.063	145.608
Q811M1	Arhgap15	Mus musculus	Rho GTPase-activating protein 15	151.362	175.843	177.756
Q925I1	Atad3	Mus musculus	ATPase family AAA domain-containing protein 3	151.434	165.211	138.585
Q61136	Prpf4b	Mus musculus	Serine/threonine-protein kinase PRP4 homolog	151.45	158.255	147.355
Q99KQ4	Nampt	Mus musculus	Nicotinamide phosphoribosyltransferase	151.61	140.495	129.186
Q9CQ22	Lamtor1	Mus musculus	Ragulator complex protein LAMTOR1	151.651	139.116	151.034
P61164	Actr1a	Mus musculus	Alpha-centractin	151.724	146.717	127.429
Q8R123	Flad1	Mus musculus	FAD synthase	152.058	113.631	116.97
Q60775	Elf1	Mus musculus	ETS-related transcription factor Elf-1	152.423	145.442	120.759
Q9QYB5	Add3	Mus musculus	Gamma-adducin	152.533	181.203	168.519
P51863	Atp6v0d1	Mus musculus	V-type proton ATPase subunit d 1	152.688	151.583	186.683
Q6PHZ2	Camk2d	Mus musculus	Calcium/calmodulin-dependent protein kinase type II subunit delta	152.91	160.648	153.324
P46664	Adss2	Mus musculus	Adenylosuccinate synthetase isozyme 2	152.953	156.296	154.188
O35295	Purb	Mus musculus	Transcriptional activator protein Pur-beta	153.35	146.314	162.813
Q99PL5	Rrbp1	Mus musculus	Ribosome-binding protein 1	153.395	166.542	151.473
Q9D8C4	Ifi35	Mus musculus	Interferon-induced 35 kDa protein homolog	153.473	181.414	141.418
Q6P5B0	Rrp12	Mus musculus	RRP12-like protein	153.687	148.064	164.679
P61924	Copz1	Mus musculus	Coatomer subunit zeta-1	153.697	126.547	100.424
P26516	Psmd7	Mus musculus	26S proteasome non-ATPase regulatory subunit 7	154.178	200.359	124.492
Q9R020	Zranb2	Mus musculus	Zinc finger Ran-binding domain-containing protein 2	154.332	122.412	95.0866
P25799	Nfkb1	Mus musculus	Nuclear factor NF-kappa-B p105 subunit	154.506	153.027	153.469
Q9CPQ3	Tomm22	Mus musculus	Mitochondrial import receptor subunit TOM22 homolog	154.581	219.319	200.221
Q9DB05	Napa	Mus musculus	Alpha-soluble NSF attachment protein	154.823	166.827	142.035
Q8K215	Lyrm4	Mus musculus	LYR motif-containing protein 4	155.314	121.106	148.815
P17047	Lamp2	Mus musculus	Lysosome-associated membrane glycoprotein 2	155.394	228.143	198.947
Q9D8W5	Psmd12	Mus musculus	26S proteasome non-ATPase regulatory subunit 12	155.486	224.311	157.902
P08032	Spta1	Mus musculus	Spectrin alpha chain, erythrocytic 1	156.177	189.537	106.157
P63037	Dnaja1	Mus musculus	DnaJ homolog subfamily A member 1	156.258	152.716	138.934
Q9JII5	Dazap1	Mus musculus	DAZ-associated protein 1	156.357	147.791	141.017
Q8VCH8	Ubxn4	Mus musculus	UBX domain-containing protein 4	156.365	125.138	168.091
P58281	Opa1	Mus musculus	Dynamin-like 120 kDa protein, mitochondrial	156.372	165.575	140.815
Q3UI43	Babam1	Mus musculus	BRISC and BRCA1-A complex member 1	156.376	138.404	164.525
Q3UQA7	Selenoh	Mus musculus	Selenoprotein H	156.542	149.455	136.904
Q9CQ91	Ndufa3	Mus musculus	NADH dehydrogenase [ubiquinone] 1 alpha subcomplex subunit 3	156.571	149.086	140.393
Q8QZY1	Eif3l	Mus musculus	Eukaryotic translation initiation factor 3 subunit L	156.808	189.648	173.725
Q8R1I1	Uqcr10	Mus musculus	Cytochrome b-c1 complex subunit 9	156.833	167.023	138.315
P12265	Gusb	Mus musculus	Beta-glucuronidase	156.873	162.058	163.763
P63087	Ppp1cc	Mus musculus	Serine/threonine-protein phosphatase PP1-gamma catalytic subunit	157.047	126.41	139.914
Q9EPU4	Cpsf1	Mus musculus	Cleavage and polyadenylation specificity factor subunit 1	157.071	162.65	153.501
Q9QY76	Vapb	Mus musculus	Vesicle-associated membrane protein-associated protein B	157.101	148.704	148.958
Q8K2C9	Hacd3	Mus musculus	Very-long-chain (3R)-3-hydroxyacyl-CoA dehydratase 3	157.232	225.788	191.362
Q3UQ44	Iqgap2	Mus musculus	Ras GTPase-activating-like protein IQGAP2	157.306	301.638	183.62
Q6NSR8	Npepl1	Mus musculus	Probable aminopeptidase NPEPL1	157.518	195.786	191.429
Q62241	Snrpc	Mus musculus	U1 small nuclear ribonucleoprotein C	157.578	119.05	109.24
Q61881	Mcm7	Mus musculus	DNA replication licensing factor MCM7	157.63	172.21	151.433
Q91YE7	Rbm5	Mus musculus	RNA-binding protein 5	158.38	129.65	130.129
Q6DIC0	Smarca2	Mus musculus	Probable global transcription activator SNF2L2	158.392	97.4502	130.297
Q8BH74	Nup107	Mus musculus	Nuclear pore complex protein Nup107	158.447	174.765	170.028
P27870	Vav1	Mus musculus	Proto-oncogene vav	158.824	184.357	154.808
Q9QWR8	Naga	Mus musculus	Alpha-N-acetylgalactosaminidase	158.858	200.612	172.419
Q60611	Satb1	Mus musculus	DNA-binding protein SATB1	159.069	185.438	179.614
P97370	Atp1b3	Mus musculus	Sodium/potassium-transporting ATPase subunit beta-3	159.4	164.119	172.673
P97310	Mcm2	Mus musculus	DNA replication licensing factor MCM2	159.457	164.769	148.041
P68404	Prkcb	Mus musculus	Protein kinase C beta type	159.736	155.655	150.474
Q62383	Supt6h	Mus musculus	Transcription elongation factor SPT6	159.78	162.452	163.442
Q8BK63	Csnk1a1	Mus musculus	Casein kinase I isoform alpha	160.122	118.518	166.14
A3KMP2	Ttc38	Mus musculus	Tetratricopeptide repeat protein 38	160.215	151.694	167.541
Q9Z315	Sart1	Mus musculus	U4/U6.U5 tri-snRNP-associated protein 1	160.314	165.551	149.02
O08585	Clta	Mus musculus	Clathrin light chain A	160.359	236.966	194.662
Q99KJ8	Dctn2	Mus musculus	Dynactin subunit 2	160.47	153.756	126.593
Q9QXG4	Acss2	Mus musculus	Acetyl-coenzyme A synthetase, cytoplasmic	160.48	134.272	149.669
Q91ZR1	Rab4b	Mus musculus	Ras-related protein Rab-4B	160.705	172.148	138.838
Q9JMD0	Znf207	Mus musculus	BUB3-interacting and GLEBS motif-containing protein ZNF207	160.728	162.102	123.254
P56376	Acyp1	Mus musculus	Acylphosphatase-1	160.795	158.542	155.27
Q9JIG8	Praf2	Mus musculus	PRA1 family protein 2	160.839	130.067	128.799
Q3TXS7	Psmd1	Mus musculus	26S proteasome non-ATPase regulatory subunit 1	161.27	159.193	163.179
Q8C7X2	Emc1	Mus musculus	ER membrane protein complex subunit 1	161.301	173.92	155.558
Q9Z0M5	Lipa	Mus musculus	Lysosomal acid lipase/cholesteryl ester hydrolase	161.419	114.259	144.989
Q8JZQ2	Afg3l2	Mus musculus	AFG3-like protein 2	161.772	144.572	156.468
Q8K1J6	Trnt1	Mus musculus	CCA tRNA nucleotidyltransferase 1, mitochondrial	161.809	142.699	135.154
Q9ESW4	Agk	Mus musculus	Acylglycerol kinase, mitochondrial	161.817	236.901	152.644
Q922B1	Macrod1	Mus musculus	ADP-ribose glycohydrolase MACROD1	161.955	162.831	142.153
Q61578	Fdxr	Mus musculus	NADPH:adrenodoxin oxidoreductase, mitochondrial	162.271	182.288	162.655
P24668	M6pr	Mus musculus	Cation-dependent mannose-6-phosphate receptor	162.445	166.507	159.501
Q9DCE9	Igtp	Mus musculus	Immunity-related GTPase family M protein 3	162.775	168.13	174.291
Q3TVP5	Otulinl	Mus musculus	Inactive ubiquitin thioesterase OTULINL	162.933	226.124	244.652
A2AN08	Ubr4	Mus musculus	E3 ubiquitin-protein ligase UBR4	162.973	99.8594	131.341
Q8C854	Myef2	Mus musculus	Myelin expression factor 2	163.23	154.662	125.192
Q6NZC7	Sec23ip	Mus musculus	SEC23-interacting protein	163.237	NaN	64.9314
P17665	Cox7c	Mus musculus	Cytochrome c oxidase subunit 7C, mitochondrial	163.291	188.777	117.7
Q9D1J1	Necap2	Mus musculus	Adaptin ear-binding coat-associated protein 2	163.463	147.314	140.004
Q78PY7	Snd1	Mus musculus	Staphylococcal nuclease domain-containing protein 1	163.478	207.951	162.713
Q8R2M2	Dnttip2	Mus musculus	Deoxynucleotidyltransferase terminal-interacting protein 2	163.489	168.507	142.532
Q9CZ30	Ola1	Mus musculus	Obg-like ATPase 1	163.964	219.305	183.272
Q9CYG7	Tomm34	Mus musculus	Mitochondrial import receptor subunit TOM34	164.095	157.657	160.577
O35083	Agpat1	Mus musculus	1-acyl-sn-glycerol-3-phosphate acyltransferase alpha	164.371	108.382	120.641
Q9DC70	Ndufs7	Mus musculus	NADH dehydrogenase [ubiquinone] iron-sulfur protein 7, mitochondrial	164.431	178.014	149.958
P16254	Srp14	Mus musculus	Signal recognition particle 14 kDa protein	164.529	160.473	186.057
Q3UIU2	Ndufb6	Mus musculus	NADH dehydrogenase [ubiquinone] 1 beta subcomplex subunit 6	164.558	105.39	96.525
Q9JLV6	Pnkp	Mus musculus	Bifunctional polynucleotide phosphatase/kinase	165.135	170.409	144.309
Q00899	Yy1	Mus musculus	Transcriptional repressor protein YY1	165.219	176.192	141.824
P97742	Cpt1a	Mus musculus	Carnitine O-palmitoyltransferase 1, liver isoform	165.632	174.411	127.949
Q8BGT7	Smndc1	Mus musculus	Survival of motor neuron-related-splicing factor 30	165.862	150.085	132.677
Q9D517	Agpat3	Mus musculus	1-acyl-sn-glycerol-3-phosphate acyltransferase gamma	166.587	133.465	131.24
P09671	Sod2	Mus musculus	Superoxide dismutase [Mn], mitochondrial	166.82	172.645	136.876
P27641	Xrcc5	Mus musculus	X-ray repair cross-complementing protein 5	166.913	130.143	139.254
Q00897	Serpina1d	Mus musculus	Alpha-1-antitrypsin 1-4	167.037	171.469	134.736
Q9WTX5	Skp1	Mus musculus	S-phase kinase-associated protein 1	167.393	251.987	233.433
Q9CQ89	Cuta	Mus musculus	Protein CutA	167.601	137.975	116.648
Q9D2R6	Coa3	Mus musculus	Cytochrome c oxidase assembly factor 3 homolog, mitochondrial	167.649	141.931	137.591
Q9D0R2	Tars1	Mus musculus	Threonine--tRNA ligase 1, cytoplasmic	167.842	189.993	172.609
Q924K8	Mta3	Mus musculus	Metastasis-associated protein MTA3	168.185	190.778	151.452
P07356	Anxa2	Mus musculus	Annexin A2	168.198	198.236	200.673
Q8CEC0	Nup88	Mus musculus	Nuclear pore complex protein Nup88	168.224	144.63	144.043
P39688	Fyn	Mus musculus	Tyrosine-protein kinase Fyn	168.266	193.193	175.018
P62192	Psmc1	Mus musculus	26S proteasome regulatory subunit 4	168.331	231.418	170.073
P61965	Wdr5	Mus musculus	WD repeat-containing protein 5	168.657	147.704	146.56
Q9CQE8	RTRAF	Mus musculus	RNA transcription, translation and transport factor protein	168.891	217.895	142.366
O88844	Idh1	Mus musculus	Isocitrate dehydrogenase [NADP] cytoplasmic	168.988	171.738	169.01
Q04447	Ckb	Mus musculus	Creatine kinase B-type	169.079	177.189	154.466
Q9DCG9	Trmt112	Mus musculus	Multifunctional methyltransferase subunit TRM112-like protein	169.116	135.175	179.087
Q9ESZ8	Gtf2i	Mus musculus	General transcription factor II-I	169.223	169.681	181.058
Q8BH69	Sephs1	Mus musculus	Selenide, water dikinase 1	169.294	156.058	150.114
P06240	Lck	Mus musculus	Proto-oncogene tyrosine-protein kinase LCK	169.471	175.474	165.606
Q9CPV4	Glod4	Mus musculus	Glyoxalase domain-containing protein 4	169.571	164.561	173.159
P28656	Nap1l1	Mus musculus	Nucleosome assembly protein 1-like 1	169.675	210.904	176.786
P24452	Capg	Mus musculus	Macrophage-capping protein	169.778	189.844	168.975
Q62348	Tsn	Mus musculus	Translin	169.813	232.789	136.824
Q62418	Dbnl	Mus musculus	Drebrin-like protein	169.885	189.923	199.804
Q8BFZ9	Erlin2	Mus musculus	Erlin-2	170.066	180.994	197.764
P70670;Q60817	Naca	Mus musculus	Nascent polypeptide-associated complex subunit alpha, muscle-specific form;Nascent polypeptide-associated complex subunit alpha	170.166	184.954	146.193
P70333	Hnrnph2	Mus musculus	Heterogeneous nuclear ribonucleoprotein H2	170.211	200.868	154.551
Q99JT2	Stk26	Mus musculus	Serine/threonine-protein kinase 26	170.853	145.425	143.559
P15702	Spn	Mus musculus	Leukosialin	171.079	250.108	155.563
Q9Z1Q9	Vars1	Mus musculus	Valine--tRNA ligase	171.094	183.554	160.951
Q8C147	Dock8	Mus musculus	Dedicator of cytokinesis protein 8	171.63	208.025	200.227
Q91YJ3	Thyn1	Mus musculus	Thymocyte nuclear protein 1	171.693	122.951	29.1639
Q921N6	Ddx27	Mus musculus	Probable ATP-dependent RNA helicase DDX27	171.971	172.468	159.073
Q91V64	Isoc1	Mus musculus	Isochorismatase domain-containing protein 1	172.473	145.596	115.698
P48025	Syk	Mus musculus	Tyrosine-protein kinase SYK	172.831	188.707	160.904
P58389	Ptpa	Mus musculus	Serine/threonine-protein phosphatase 2A activator	173.011	175.357	185.899
O70492	Snx3	Mus musculus	Sorting nexin-3	173.019	189.672	202.815
Q9D0I8	Mrto4	Mus musculus	mRNA turnover protein 4 homolog	173.156	184.718	151.008
Q07813	Bax	Mus musculus	Apoptosis regulator BAX	173.234	121.541	114.856
P07309	Ttr	Mus musculus	Transthyretin	173.344	207.325	210.068
Q9QYJ0	Dnaja2	Mus musculus	DnaJ homolog subfamily A member 2	173.427	165.205	148.283
Q9R1P1	Psmb3	Mus musculus	Proteasome subunit beta type-3	173.508	186.443	182.975
O09111	Ndufb11	Mus musculus	NADH dehydrogenase [ubiquinone] 1 beta subcomplex subunit 11, mitochondrial	173.528	239.922	165.745
Q9DBC7	Prkar1a	Mus musculus	cAMP-dependent protein kinase type I-alpha regulatory subunit	173.568	179.037	167.49
P70122	Sbds	Mus musculus	Ribosome maturation protein SBDS	174.485	158.354	188.042
O70493	Snx12	Mus musculus	Sorting nexin-12	174.649	187.525	193.681
Q9EQH3	Vps35	Mus musculus	Vacuolar protein sorting-associated protein 35	174.787	300.694	207.173
O35685	Nudc	Mus musculus	Nuclear migration protein nudC	175.205	184.941	173.178
Q9CWK8	Snx2	Mus musculus	Sorting nexin-2	175.618	186.418	184.206
P08556;P32883	Nras;Kras	Mus musculus	GTPase NRas;GTPase KRas	175.987	151.443	175.929
[truncated: 1,321 more rows]

## Sheet: AN_S1-3
PG.ProteinGroups	PG.Genes	PG.Organisms	PG.ProteinDescriptions	[1] 1st_003_Kalra03_500ng_T120SW_B2.wiff.PG.Quantity	[2] 2nd_003_Kalra03_500ng_T120SW_B2.wiff.PG.Quantity	[3] 3rd_003_Kalra03_500ng_T120SW_B2.wiff.PG.Quantity
Q61024	Asns	Mus musculus	Asparagine synthetase [glutamine-hydrolyzing]	3.54698	25.7257	21.5721
O88559	Men1	Mus musculus	Menin	4.04832	3.93831	11.7002
Q9CWI3	Bccip	Mus musculus	BRCA2 and CDKN1A-interacting protein	4.22712	6.71284	32.6091
Q6PIJ4	Nfrkb	Mus musculus	Nuclear factor related to kappa-B-binding protein	4.22752	6.28548	NaN
Q3TBW2	Mrpl10	Mus musculus	Large ribosomal subunit protein uL10m	4.49882	12.4045	32.0785
Q9WUB0	Rbck1	Mus musculus	RanBP-type and C3HC4-type zinc finger-containing protein 1	5.46222	7.62524	11.2506
Q9QYL7	Abt1	Mus musculus	Activator of basal transcription 1	5.48428	19.1262	16.1299
Q924W5	Smc6	Mus musculus	Structural maintenance of chromosomes protein 6	5.87763	9.81182	9.22771
Q8BX90	Fndc3a	Mus musculus	Fibronectin type-III domain-containing protein 3A	5.96247	NaN	7.69797
P29533	Vcam1	Mus musculus	Vascular cell adhesion protein 1	6.13241	40.286	37.4586
Q61831;Q9WTU6	Mapk10;Mapk9	Mus musculus	Mitogen-activated protein kinase 10;Mitogen-activated protein kinase 9	6.15206	20.2185	16.2283
Q91YT8	Tmem63a	Mus musculus	CSC1-like protein 1	6.26495	54.9554	48.0037
Q3U0V2	Tradd	Mus musculus	Tumor necrosis factor receptor type 1-associated DEATH domain protein	6.35111	22.6303	32.0954
O54825	Bysl	Mus musculus	Bystin	6.45196	42.348	29.9503
O88441	Mtx2	Mus musculus	Metaxin-2	6.64144	25.185	32.3018
Q61001	Lama5	Mus musculus	Laminin subunit alpha-5	6.71009	9.83664	NaN
Q61739	Itga6	Mus musculus	Integrin alpha-6	6.98141	4.3862	4.80721
Q9CR11	Yeats4	Mus musculus	YEATS domain-containing protein 4	7.07432	NaN	6.00104
P06339	H2-T23	Mus musculus	H-2 class I histocompatibility antigen, D-37 alpha chain	7.40778	11.0382	9.42226
O88665	Brd7	Mus musculus	Bromodomain-containing protein 7	7.70576	12.7368	NaN
O35648	Cetn3	Mus musculus	Centrin-3	8.00303	18.7136	20.5428
Q8K2Q9	Shtn1	Mus musculus	Shootin-1	8.03435	23.1989	30.9015
Q920E5	Fdps	Mus musculus	Farnesyl pyrophosphate synthase	8.0756	28.4599	21.9
P59997	Kdm2a	Mus musculus	Lysine-specific demethylase 2A	8.48408	24.9035	26.201
Q8BW96	Camk1d	Mus musculus	Calcium/calmodulin-dependent protein kinase type 1D	8.78464	24.9234	19.9308
Q61160	Fadd	Mus musculus	FAS-associated death domain protein	9.0394	9.36203	7.31189
P39429	Traf2	Mus musculus	TNF receptor-associated factor 2	9.06152	NaN	15.9461
Q9R1K9	Cetn2	Mus musculus	Centrin-2	9.1065	31.6868	30.1297
Q9QXV3	Ing1	Mus musculus	Inhibitor of growth protein 1	9.24905	13.2332	9.21773
Q8BGC0	Htatsf1	Mus musculus	HIV Tat-specific factor 1 homolog	9.28722	16.1566	5.15813
Q6PCP5	Mff	Mus musculus	Mitochondrial fission factor	9.37956	10.7443	5.53431
O88487	Dync1i2	Mus musculus	Cytoplasmic dynein 1 intermediate chain 2	9.43048	27.8691	16.3877
P58468	Slx9	Mus musculus	Ribosome biogenesis protein SLX9 homolog	9.51386	21.3975	17.0231
Q64525	Hist2h2bb	Mus musculus	Histone H2B type 2-B	9.6056	14.9721	8.59357
Q9CPR8	Nsmce3	Mus musculus	Non-structural maintenance of chromosomes element 3 homolog	9.6263	10.7502	8.66161
Q6DFW5	Atp11b	Mus musculus	Phospholipid-transporting ATPase IF	9.87709	14.3755	NaN
P55772	Entpd1	Mus musculus	Ectonucleoside triphosphate diphosphohydrolase 1	10.0006	33.0985	34.5225
Q8R3C6	Rbm19	Mus musculus	Probable RNA-binding protein 19	10.6879	17.9816	18.6906
Q9CR29	Ccdc43	Mus musculus	Coiled-coil domain-containing protein 43	10.7562	12.1059	14.8307
P70700	Polr1b	Mus musculus	DNA-directed RNA polymerase I subunit RPA2	10.9249	10.3918	NaN
Q6A0A2	Larp4b	Mus musculus	La-related protein 4B	11.0753	16.2446	9.37703
Q4QRL3	Ccdc88b	Mus musculus	Coiled-coil domain-containing protein 88B	11.0961	25.9094	28.0012
P04230	H2-Eb1	Mus musculus	H-2 class II histocompatibility antigen, E-B beta chain	11.1631	16.222	7.18611
P03921	Mtnd5	Mus musculus	NADH-ubiquinone oxidoreductase chain 5	11.441	8.65899	36.4386
P01796;P01797;P01798;P01799;P01800;P01801;P01802		Mus musculus	Ig heavy chain V-III region A4;Ig heavy chain V-III region U61;Ig heavy chain V-III region E109;Ig heavy chain V-III region ABE-47N;Ig heavy chain V-III region T957;Ig heavy chain V-III region J606;Ig heavy chain V-III region W3082	11.5539	43.2075	61.9984
Q80WR5		Mus musculus	UPF0688 protein C1orf174 homolog	11.7796	43.6454	36.0696
Q6A0D4	Rftn1	Mus musculus	Raftlin	11.8423	36.9942	40.3574
P26645	Marcks	Mus musculus	Myristoylated alanine-rich C-kinase substrate	12.2638	99.4895	83.7984
Q9CX99	Grap	Mus musculus	GRB2-related adapter protein	12.3812	30.759	33.0272
Q9JJD0	Thap11	Mus musculus	THAP domain-containing protein 11	12.6649	31.4898	30.1626
Q8C5L7	Rbm34	Mus musculus	RNA-binding protein 34	12.6743	20.0857	15.4416
Q8C0D5	Efl1	Mus musculus	Elongation factor-like GTPase 1	12.753	NaN	16.3401
Q9D0G0	Mrps30	Mus musculus	Large ribosomal subunit protein mL65	12.7988	39.0915	47.914
Q9D720	Nsmce1	Mus musculus	Non-structural maintenance of chromosomes element 1 homolog	12.8068	24.4886	21.1603
Q91VT1	Nsmce2	Mus musculus	E3 SUMO-protein ligase NSE2	12.8775	7.63862	6.84526
O88307	Sorl1	Mus musculus	Sortilin-related receptor	13.0147	68.4726	58.6184
Q9CQT2	Rbm7	Mus musculus	RNA-binding protein 7	13.5822	12.6006	7.33011
P31750	Akt1	Mus musculus	RAC-alpha serine/threonine-protein kinase	13.7742	9.08927	6.68737
Q63829	Commd3	Mus musculus	COMM domain-containing protein 3	13.827	21.2899	20.3274
Q9D1F4	Akt1s1	Mus musculus	Proline-rich AKT1 substrate 1	13.8305	NaN	15.5687
P25119	Tnfrsf1b	Mus musculus	Tumor necrosis factor receptor superfamily member 1B	13.8416	NaN	5.14994
Q922Q9	Chid1	Mus musculus	Chitinase domain-containing protein 1	14.0007	7.63684	NaN
Q5H8C4	Vps13a	Mus musculus	Intermembrane lipid transfer protein VPS13A	14.0356	16.6701	15.0134
Q8BK30	Ndufv3	Mus musculus	NADH dehydrogenase [ubiquinone] flavoprotein 3, mitochondrial	14.0696	26.235	55.9925
Q9DB70	Fundc1	Mus musculus	FUN14 domain-containing protein 1	14.1038	19.7193	21.8595
P56380	Nudt2	Mus musculus	Bis(5'-nucleosyl)-tetraphosphatase [asymmetrical]	14.1484	14.9676	7.50096
Q99J87	Dhx58	Mus musculus	ATP-dependent RNA helicase DHX58	14.2625	19.0416	24.1475
Q9D071	Mms19	Mus musculus	MMS19 nucleotide excision repair protein homolog	14.3412	73.5538	54.8418
Q9QXZ0	Macf1	Mus musculus	Microtubule-actin cross-linking factor 1, isoforms 1/2/3/4	14.3756	17.0658	17.2221
Q8VCF0	Mavs	Mus musculus	Mitochondrial antiviral-signaling protein	14.4926	23.8832	28.3811
Q8BYK6	Ythdf3	Mus musculus	YTH domain-containing family protein 3	14.6355	17.5743	17.9889
Q9D1M4	Eef1e1	Mus musculus	Eukaryotic translation elongation factor 1 epsilon-1	14.6367	29.733	30.8753
O70293	Grk6	Mus musculus	G protein-coupled receptor kinase 6	14.793	43.6554	38.1422
P58462	Foxp1	Mus musculus	Forkhead box protein P1	14.9721	22.768	12.2892
Q3TNH5	Fam172a	Mus musculus	Cotranscriptional regulator FAM172A	14.9912	10.8612	12.2533
Q9Z1G3	Atp6v1c1	Mus musculus	V-type proton ATPase subunit C 1	15.0202	44.8028	40.7008
Q921X6	Polr3f	Mus musculus	DNA-directed RNA polymerase III subunit RPC6	15.0477	12.8127	NaN
Q9CWU6	Uqcc1	Mus musculus	Ubiquinol-cytochrome-c reductase complex assembly factor 1	15.0517	41.5263	80.9096
P10404;P11370	;Fv4	Mus musculus	MLV-related proviral Env polyprotein;Retrovirus-related Env polyprotein from Fv-4 locus	15.1574	64.9095	72.2396
Q60611	Satb1	Mus musculus	DNA-binding protein SATB1	15.1728	24.0422	22.4641
Q62511	Zfp91	Mus musculus	E3 ubiquitin-protein ligase ZFP91	15.2823	18.9898	26.7512
Q9JJT9	Phax	Mus musculus	Phosphorylated adapter RNA export protein	15.3756	17.929	31.4969
Q99KB8	Hagh	Mus musculus	Hydroxyacylglutathione hydrolase, mitochondrial	15.6621	16.6384	13.2901
Q8BYK4	Rdh12	Mus musculus	Retinol dehydrogenase 12	15.9274	67.4485	81.9227
O35144	Terf2	Mus musculus	Telomeric repeat-binding factor 2	16.0247	12.1265	17.2744
P07742	Rrm1	Mus musculus	Ribonucleoside-diphosphate reductase large subunit	16.1524	42.5852	30.2736
Q8CI32	Bag5	Mus musculus	BAG family molecular chaperone regulator 5	16.2201	22.3358	24.4
Q5DU57	Spata13	Mus musculus	Spermatogenesis-associated protein 13	16.3602	17.1661	NaN
Q9CQP2	Trappc2	Mus musculus	Trafficking protein particle complex subunit 2	16.5057	25.8623	NaN
P08103	Hck	Mus musculus	Tyrosine-protein kinase HCK	16.5075	216.403	158.888
Q8BZ21	Kat6a	Mus musculus	Histone acetyltransferase KAT6A	16.5453	17.0154	4.17112
Q7TSG2	Ctdp1	Mus musculus	RNA polymerase II subunit A C-terminal domain phosphatase	16.6431	19.0101	14.6856
Q9R1Q9	Atp6ap1	Mus musculus	V-type proton ATPase subunit S1	16.7182	30.4683	34.3134
Q9QZB9	Dctn5	Mus musculus	Dynactin subunit 5	16.8217	17.4751	11.5398
Q8BIG7	Comtd1	Mus musculus	Catechol O-methyltransferase domain-containing protein 1	16.9166	4.33152	2.86399
Q91ZW2	Pofut1	Mus musculus	GDP-fucose protein O-fucosyltransferase 1	16.9712	9.25861	5.49083
Q8R3K3	Ptcd2	Mus musculus	Pentatricopeptide repeat-containing protein 2, mitochondrial	17.0427	18.393	18.6612
Q9D3G9	Rhoh	Mus musculus	Rho-related GTP-binding protein RhoH	17.0989	NaN	36.8757
Q8CHC4	Synj1	Mus musculus	Synaptojanin-1	17.1806	33.0375	NaN
Q09014	Ncf1	Mus musculus	Neutrophil cytosol factor 1	17.1918	276.175	206.048
Q9R059	Fhl3	Mus musculus	Four and a half LIM domains protein 3	17.3332	36.0241	44.9167
Q91VH2	Snx9	Mus musculus	Sorting nexin-9	17.3573	31.9292	28.2755
P97377	Cdk2	Mus musculus	Cyclin-dependent kinase 2	17.4128	39.5133	31.2499
P28650	Adss1	Mus musculus	Adenylosuccinate synthetase isozyme 1	17.5054	185.245	146.264
P15105	Glul	Mus musculus	Glutamine synthetase	17.5136	29.4731	28.2837
P23953;Q8VCC2;Q8VCT4	Ces1c;Ces1;Ces1d	Mus musculus	Carboxylesterase 1C;Liver carboxylesterase 1;Carboxylesterase 1D	17.6451	33.2042	25.3835
O70145	Ncf2	Mus musculus	Neutrophil cytosol factor 2	17.6597	453.482	314.071
Q8CCK0	Macroh2a2	Mus musculus	Core histone macro-H2A.2	17.6648	32.513	20.4978
Q8C3X8	Lmf2	Mus musculus	Lipase maturation factor 2	17.7037	32.1585	25.1444
Q8BPZ8	Abraxas1	Mus musculus	BRCA1-A complex subunit Abraxas 1	17.7678	14.8566	29.3031
Q9ERZ0	Hemgn	Mus musculus	Hemogen	17.8902	128.621	95.0223
Q8BHE8	Maip1	Mus musculus	m-AAA protease-interacting protein 1, mitochondrial	17.9504	27.7877	32.1366
Q9EQP2	Ehd4	Mus musculus	EH domain-containing protein 4	17.9613	68.683	54.7422
Q9DAT2	Mrgbp	Mus musculus	MRG/MORF4L-binding protein	18.0288	32.5096	36.8921
P33174	Kif4	Mus musculus	Chromosome-associated kinesin KIF4	18.0513	25.9118	29.8976
P15530	Cd79b	Mus musculus	B-cell antigen receptor complex-associated protein beta chain	18.0897	147.249	117.379
Q8BLR9	Hif1an	Mus musculus	Hypoxia-inducible factor 1-alpha inhibitor	18.1211	52.8495	67.7284
O70201	Birc5	Mus musculus	Baculoviral IAP repeat-containing protein 5	18.1238	14.9688	16.9868
P70158	Smpdl3a	Mus musculus	Acid sphingomyelinase-like phosphodiesterase 3a	18.1822	32.764	32.1077
P03975	Iap	Mus musculus	IgE-binding protein	18.3106	23.8168	28.4339
Q7TNP2	Ppp2r1b	Mus musculus	Serine/threonine-protein phosphatase 2A 65 kDa regulatory subunit A beta isoform	18.3996	20.7355	21.57
E9Q634	Myo1e	Mus musculus	Unconventional myosin-Ie	18.4992	49.9647	34.0167
Q9CQD1	Rab5a	Mus musculus	Ras-related protein Rab-5A	18.6498	67.0325	30.2652
P70452	Stx4	Mus musculus	Syntaxin-4	18.7065	36.9704	37.3682
Q3TIR1	Trappc13	Mus musculus	Trafficking protein particle complex subunit 13	18.7542	27.274	NaN
Q6Y7W8	Gigyf2	Mus musculus	GRB10-interacting GYF protein 2	18.802	12.3329	22.9369
A2A432	Cul4b	Mus musculus	Cullin-4B	18.8053	33.6388	29.774
Q9D7N3	Mrps9	Mus musculus	Small ribosomal subunit protein uS9m	18.9081	NaN	33.9925
Q9CR60	Golt1b	Mus musculus	Vesicle transport protein GOT1B	18.9388	56.0238	68.8809
Q7TPN9	Prr14	Mus musculus	Proline-rich protein 14	19.1236	29.5128	25.646
Q91XV3	Basp1	Mus musculus	Brain acid soluble protein 1	19.1643	101.597	69.88
Q91ZV0	Mia2	Mus musculus	Melanoma inhibitory activity protein 2	19.1695	24.0115	27.9329
Q99PU8	Dhx30	Mus musculus	ATP-dependent RNA helicase DHX30	19.1732	16.7773	18.2199
O88907	Pias1	Mus musculus	E3 SUMO-protein ligase PIAS1	19.1867	23.0166	NaN
Q9CQJ2	Pih1d1	Mus musculus	PIH1 domain-containing protein 1	19.3238	27.7152	28.7455
Q05816	Fabp5	Mus musculus	Fatty acid-binding protein 5	19.3329	119.024	92.0611
Q3URS9	Ccdc51	Mus musculus	Mitochondrial potassium channel	19.5105	31.468	22.0283
Q8CH02	Sugp1	Mus musculus	SURP and G-patch domain-containing protein 1	19.5206	NaN	33.4631
Q99L27	Gmpr2	Mus musculus	GMP reductase 2	19.592	26.7387	29.111
Q9DBL7	Coasy	Mus musculus	Bifunctional coenzyme A synthase	19.8406	30.1041	28.0299
Q03147	Cdk7	Mus musculus	Cyclin-dependent kinase 7	19.9155	29.0329	NaN
P70218	Map4k1	Mus musculus	Mitogen-activated protein kinase kinase kinase kinase 1	19.9453	31.8043	26.471
Q6ZPZ3	Zc3h4	Mus musculus	Zinc finger CCCH domain-containing protein 4	19.9943	19.6932	19.3777
Q8VDF2	Uhrf1	Mus musculus	E3 ubiquitin-protein ligase UHRF1	20.0679	31.499	23.3345
Q8K268	Abcf3	Mus musculus	ATP-binding cassette sub-family F member 3	20.0964	23.4938	17.6966
Q9D8X2	Ccdc124	Mus musculus	Coiled-coil domain-containing protein 124	20.1655	39.1022	33.1774
P55200	Kmt2a	Mus musculus	Histone-lysine N-methyltransferase 2A	20.1826	4602.71	2867.5
Q3UJU9	Rmdn3	Mus musculus	Regulator of microtubule dynamics protein 3	20.2786	24.1933	31.1651
Q91YP3	Dera	Mus musculus	Deoxyribose-phosphate aldolase	20.4189	58.4693	40.4678
Q64337	Sqstm1	Mus musculus	Sequestosome-1	20.5816	23.7919	16.6305
Q9JI13	Utp3	Mus musculus	Something about silencing protein 10	20.6546	38.6387	30.6336
Q810Q5	Nmes1	Mus musculus	Normal mucosa of esophagus-specific gene 1 protein	20.6793	80.4971	31.8683
Q60855	Ripk1	Mus musculus	Receptor-interacting serine/threonine-protein kinase 1	20.6977	47.0982	34.7108
P70671	Irf3	Mus musculus	Interferon regulatory factor 3	20.7202	36.1838	50.7897
Q9Z329	Itpr2	Mus musculus	Inositol 1,4,5-trisphosphate receptor type 2	20.7767	18.8303	25.1398
Q3TIR3	Ric8a	Mus musculus	Synembryn-A	20.7903	36.2043	22.9296
Q91V08	Clec2d	Mus musculus	C-type lectin domain family 2 member D	20.7921	25.262	27.8806
Q9JLI6	Scly	Mus musculus	Selenocysteine lyase	20.83	68.9389	68.9095
Q61183;Q9WVP6	Papola;Papolb	Mus musculus	Poly(A) polymerase alpha;Poly(A) polymerase beta	20.8428	18.2322	26.0479
Q9ERS5	Plekha2	Mus musculus	Pleckstrin homology domain-containing family A member 2	20.8932	43.0337	58.9187
Q9DB96	Ngdn	Mus musculus	Neuroguidin	21.025	11.8538	16.9587
Q7TMY4	Thoc7	Mus musculus	THO complex subunit 7 homolog	21.0607	28.1055	17.9188
Q80XI3	Eif4g3	Mus musculus	Eukaryotic translation initiation factor 4 gamma 3	21.2171	26.9503	32.8149
Q8K3A9	Mepce	Mus musculus	7SK snRNA methylphosphate capping enzyme	21.226	31.0503	39.6039
Q9JKX4	Aatf	Mus musculus	Protein AATF	21.2622	16.6541	17.9767
O70494	Sp3	Mus musculus	Transcription factor Sp3	21.3034	24.9411	19.2665
P40237	Cd82	Mus musculus	CD82 antigen	21.3881	32.6052	98.1043
Q80VP0	Tecpr1	Mus musculus	Tectonin beta-propeller repeat-containing protein 1	21.4659	19.3791	30.1712
Q5SUF2	Luc7l3	Mus musculus	Luc7-like protein 3	21.5239	21.1812	60.2508
P35123	Usp4	Mus musculus	Ubiquitin carboxyl-terminal hydrolase 4	21.5915	40.0584	48.9389
Q8BY89	Slc44a2	Mus musculus	Choline transporter-like protein 2	21.7015	45.636	56.4537
Q91Z49	Fyttd1	Mus musculus	UAP56-interacting factor	21.82	13.8527	10.3679
Q924D0	Rtn4ip1	Mus musculus	Reticulon-4-interacting protein 1, mitochondrial	21.906	32.0816	30.7459
Q64261	Cdk6	Mus musculus	Cyclin-dependent kinase 6	22.0015	9.78685	NaN
Q922J9	Far1	Mus musculus	Fatty acyl-CoA reductase 1	22.0297	56.8738	54.2422
Q60870	Reep5	Mus musculus	Receptor expression-enhancing protein 5	22.0404	39.0228	19.486
Q8VDG3	Parn	Mus musculus	Poly(A)-specific ribonuclease PARN	22.125	28.2088	36.4067
Q9CR67	Tmem33	Mus musculus	Transmembrane protein 33	22.1953	130.222	147.861
Q9D8T7	Slirp	Mus musculus	SRA stem-loop-interacting RNA-binding protein, mitochondrial	22.1962	17.6055	12.2672
Q91VJ4	Stk38	Mus musculus	Serine/threonine-protein kinase 38	22.2319	44.146	48.3618
Q9DBE8	Alg2	Mus musculus	Alpha-1,3/1,6-mannosyltransferase ALG2	22.301	46.1591	27.7311
Q6A028	Swap70	Mus musculus	Switch-associated protein 70	22.3594	134.733	83.1967
Q91WU5	As3mt	Mus musculus	Arsenite methyltransferase	22.4414	40.8858	20.0949
Q9CXV1	Sdhd	Mus musculus	Succinate dehydrogenase [ubiquinone] cytochrome b small subunit, mitochondrial	22.7741	13.4098	5.34258
Q8BZA9	Tigar	Mus musculus	Fructose-2,6-bisphosphatase TIGAR	22.8073	29.4409	25.8295
P60762	Morf4l1	Mus musculus	Mortality factor 4-like protein 1	22.8092	28.8947	19.4474
Q7TMY8	Huwe1	Mus musculus	E3 ubiquitin-protein ligase HUWE1	22.8105	43.0114	37.9845
Q8BFW4	Trim65	Mus musculus	E3 ubiquitin-protein ligase TRIM65	22.8621	18.9783	NaN
Q5SVD0	Rflnb	Mus musculus	Refilin-B	22.9095	52.9923	38.1682
Q6NXI6	Rprd2	Mus musculus	Regulation of nuclear pre-mRNA domain-containing protein 2	22.9552	18.4727	23.6635
Q3UD01	Atxn7l3b	Mus musculus	Ataxin-7-like protein 3B	23.1205	44.0208	35.3714
Q810V0	Mphosph10	Mus musculus	U3 small nucleolar ribonucleoprotein protein MPP10	23.1393	23.0989	18.3825
Q9Z2G6	Sel1l	Mus musculus	Protein sel-1 homolog 1	23.3732	22.8494	19.2025
Q91VH6	Memo1	Mus musculus	Protein MEMO1	23.3919	36.8993	38.7269
P50637	Tspo	Mus musculus	Translocator protein	23.413	121.357	122.16
Q56A08	Gpkow	Mus musculus	G-patch domain and KOW motifs-containing protein	23.4552	NaN	27.5403
Q07235	Serpine2	Mus musculus	Glia-derived nexin	23.5652	28.997	33.4198
Q9DC33	Hmg20a	Mus musculus	High mobility group protein 20A	23.6482	24.4416	28.6077
Q9ERD8	Parvg	Mus musculus	Gamma-parvin	23.6597	57.1861	59.2668
Q9CY21	Bud23	Mus musculus	Probable 18S rRNA (guanine-N(7))-methyltransferase	23.8557	36.2524	16.4347
Q8BU31	Rap2c	Mus musculus	Ras-related protein Rap-2c	23.8571	35.9702	18.7667
Q9D7M1	Gid8	Mus musculus	Glucose-induced degradation protein 8 homolog	23.8647	32.2623	19.0783
Q922E4	Pcyt2	Mus musculus	Ethanolamine-phosphate cytidylyltransferase	24.0118	30.4857	40.1504
Q99KX1	Mlf2	Mus musculus	Myeloid leukemia factor 2	24.0347	16.5244	12.3124
Q91X78	Erlin1	Mus musculus	Erlin-1	24.0368	37.4279	36.2802
Q9CY97	Ssu72	Mus musculus	RNA polymerase II subunit A C-terminal domain phosphatase SSU72	24.0832	19.2864	12.4197
Q6P5G6	Ubxn7	Mus musculus	UBX domain-containing protein 7	24.1509	29.6094	29.904
Q61292	Lamb2	Mus musculus	Laminin subunit beta-2	24.2367	91.0887	136.207
Q9CZB0	Sdhc	Mus musculus	Succinate dehydrogenase cytochrome b560 subunit, mitochondrial	24.3597	35.4537	46.9171
Q9CQ39	Med21	Mus musculus	Mediator of RNA polymerase II transcription subunit 21	24.414	19.4457	NaN
O09131	Gsto1	Mus musculus	Glutathione S-transferase omega-1	24.5285	173.284	146.651
Q9DCM2	Gstk1	Mus musculus	Glutathione S-transferase kappa 1	24.659	16.4396	25.4231
Q9D964	Gatm	Mus musculus	Glycine amidinotransferase, mitochondrial	24.7256	49.4909	43.3618
Q9WV03	Fam50a	Mus musculus	Protein FAM50A	24.8381	32.0629	22.6694
Q9CX13	Cnih4	Mus musculus	Protein cornichon homolog 4	24.9162	58.7259	56.8138
Q6PAJ1	Bcr	Mus musculus	Breakpoint cluster region protein	24.9528	40.3659	NaN
Q6ZPL9	Ddx55	Mus musculus	ATP-dependent RNA helicase DDX55	24.9622	18.823	24.099
Q6PGA0;Q8CFE3	Rcor3;Rcor1	Mus musculus	REST corepressor 3;REST corepressor 1	24.9904	38.2585	33.0462
Q6PDL0	Dync1li2	Mus musculus	Cytoplasmic dynein 1 light intermediate chain 2	25.1188	28.3149	30.4086
Q64277	Bst1	Mus musculus	ADP-ribosyl cyclase/cyclic ADP-ribose hydrolase 2	25.1338	26.8104	26.1829
A2AN08	Ubr4	Mus musculus	E3 ubiquitin-protein ligase UBR4	25.1565	42.9098	39.3611
Q62311	Taf6	Mus musculus	Transcription initiation factor TFIID subunit 6	25.1569	34.9138	23.6902
P31230	Aimp1	Mus musculus	Aminoacyl tRNA synthase complex-interacting multifunctional protein 1	25.2341	93.1732	78.6609
Q8VCX5	Micu1	Mus musculus	Calcium uptake protein 1, mitochondrial	25.2854	30.9228	42.0356
Q9EPK7	Xpo7	Mus musculus	Exportin-7	25.4057	60.7789	63.428
Q9CXG3	Ppil4	Mus musculus	Peptidyl-prolyl cis-trans isomerase-like 4	25.4109	28.7037	22.4609
Q8R3F9	Tut1	Mus musculus	Speckle targeted PIP5K1A-regulated poly(A) polymerase	25.439	21.215	20.6682
Q99P81	Abcg3	Mus musculus	ATP-binding cassette sub-family G member 3	25.4502	18.0489	24.6566
Q80Y81	Elac2	Mus musculus	Zinc phosphodiesterase ELAC protein 2	25.4503	24.8967	34.3787
Q80V26	Bpnt2	Mus musculus	Golgi-resident adenosine 3',5'-bisphosphate 3'-phosphatase	25.5502	20.8993	4.4801
Q9D7X8	Ggct	Mus musculus	Gamma-glutamylcyclotransferase	25.6827	21.1035	11.6545
Q9D8V7	Sec11c	Mus musculus	Signal peptidase complex catalytic subunit SEC11C	25.7009	83.1146	151.36
P55096	Abcd3	Mus musculus	ATP-binding cassette sub-family D member 3	25.7177	31.6575	NaN
Q9D6J3	Yju2	Mus musculus	Splicing factor YJU2	25.838	24.3396	30.3127
Q6P9Q6	Fkbp15	Mus musculus	FK506-binding protein 15	26.0431	40.5294	31.5451
Q7TQK4	Exosc3	Mus musculus	Exosome complex component RRP40	26.1094	24.9778	23.3193
Q8BH97	Rcn3	Mus musculus	Reticulocalbin-3	26.1137	42.7417	25.1275
Q8R1V4	Tmed4	Mus musculus	Transmembrane emp24 domain-containing protein 4	26.1486	28.7805	25.4133
Q8K400	Stxbp5	Mus musculus	Syntaxin-binding protein 5	26.1804	30.6104	36.1186
Q99K28	Arfgap2	Mus musculus	ADP-ribosylation factor GTPase-activating protein 2	26.293	35.3061	32.5475
Q922M5	Cdca7l	Mus musculus	Cell division cycle-associated 7-like protein	26.3431	26.2571	NaN
Q9JIG7	Ccdc22	Mus musculus	Coiled-coil domain-containing protein 22	26.5623	17.2962	33.5177
O88796	Rpp30	Mus musculus	Ribonuclease P protein subunit p30	26.5662	33.9637	25.6609
G3X9K3	Arfgef1	Mus musculus	Brefeldin A-inhibited guanine nucleotide-exchange protein 1	26.64	22.2208	26.3548
Q8K1R7	Nek9	Mus musculus	Serine/threonine-protein kinase Nek9	26.7132	NaN	44.4059
Q6PD03	Ppp2r5a	Mus musculus	Serine/threonine-protein phosphatase 2A 56 kDa regulatory subunit alpha isoform	26.7177	35.7628	52.3346
Q9QUG9	Rasgrp2	Mus musculus	RAS guanyl-releasing protein 2	26.726	57.6476	57.2968
Q9CQ40	Mrpl49	Mus musculus	Large ribosomal subunit protein mL49	26.9253	32.346	29.7767
P97501	Fmo3	Mus musculus	Flavin-containing monooxygenase 3	26.9533	NaN	22.7928
Q9QXH4	Itgax	Mus musculus	Integrin alpha-X	27.0023	105.524	75.7548
Q6PGH1	Bud31	Mus musculus	Protein BUD31 homolog	27.0676	48.5585	42.3738
P23950	Zfp36l1	Mus musculus	mRNA decay activator protein ZFP36L1	27.1735	20.8798	22.865
Q9DCZ4	Apoo	Mus musculus	MICOS complex subunit Mic26	27.2058	44.7407	51.7586
P10417	Bcl2	Mus musculus	Apoptosis regulator Bcl-2	27.2074	15.6899	16.8271
Q8CIM8	Ints4	Mus musculus	Integrator complex subunit 4	27.2217	57.8202	40.4313
Q9DBY8	Nvl	Mus musculus	Nuclear valosin-containing protein-like	27.6459	17.567	19.0271
Q9D5D8	Cdyl2	Mus musculus	Chromodomain Y-like protein 2	27.7103	NaN	17.094
Q571E4	Galns	Mus musculus	N-acetylgalactosamine-6-sulfatase	27.7849	44.1867	36.9061
A2ADY9	Ddi2	Mus musculus	Protein DDI1 homolog 2	27.9297	69.8413	61.947
Q8VCD5	Med17	Mus musculus	Mediator of RNA polymerase II transcription subunit 17	27.9564	25.0545	19.596
Q80UZ2	Sdad1	Mus musculus	Protein SDA1 homolog	27.9599	38.5421	44.1074
Q9CQL7	Mrfap1	Mus musculus	MORF4 family-associated protein 1	27.9736	29.4313	19.2794
Q9ET01	Pygl	Mus musculus	Glycogen phosphorylase, liver form	28.0115	218.911	225.761
P41731	Cd63	Mus musculus	CD63 antigen	28.0247	321.022	444.759
P83741	Wnk1	Mus musculus	Serine/threonine-protein kinase WNK1	28.0856	23.7375	31.7127
P25425	Pou2f1	Mus musculus	POU domain, class 2, transcription factor 1	28.099	34.0496	27.6228
Q8BIJ7	Rufy1	Mus musculus	RUN and FYVE domain-containing protein 1	28.1042	52.4592	49.2178
Q8CAY6	Acat2	Mus musculus	Acetyl-CoA acetyltransferase, cytosolic	28.1766	26.7529	29.066
P34902	Il2rg	Mus musculus	Cytokine receptor common subunit gamma	28.2011	12.3613	16.333
Q925N2	Sfxn2	Mus musculus	Sideroflexin-2	28.2169	37.0563	15.1341
Q6P9R1	Ddx51	Mus musculus	ATP-dependent RNA helicase DDX51	28.3226	27.5693	NaN
Q6P1Y8	Inpp4b	Mus musculus	Type II inositol 3,4-bisphosphate 4-phosphatase	28.3336	NaN	13.7382
P50096	Impdh1	Mus musculus	Inosine-5'-monophosphate dehydrogenase 1	28.334	18.7617	26.5096
Q9JLQ0	Cd2ap	Mus musculus	CD2-associated protein	28.3383	41.9281	37.1899
Q8CBE3	Wdr37	Mus musculus	WD repeat-containing protein 37	28.457	38.5269	28.7956
Q6PD26	Pigs	Mus musculus	GPI transamidase component PIG-S	28.5135	35.6059	66.4764
A2AIV2	Virma	Mus musculus	Protein virilizer homolog	28.5169	44.6474	50.0191
O54788	Dffb	Mus musculus	DNA fragmentation factor subunit beta	28.5172	15.4096	11.3726
Q80W00	Ppp1r10	Mus musculus	Serine/threonine-protein phosphatase 1 regulatory subunit 10	28.546	25.4574	28.3537
Q8R2Q4	Gfm2	Mus musculus	Ribosome-releasing factor 2, mitochondrial	28.5497	28.3776	19.7855
Q9R099	Tbl2	Mus musculus	Transducin beta-like protein 2	28.7288	15.3812	9.84547
Q05512	Mark2	Mus musculus	Serine/threonine-protein kinase MARK2	28.7636	42.2311	45.3492
Q8K2Y9	Ccm2	Mus musculus	Cerebral cavernous malformations protein 2 homolog	28.8097	32.0785	35.3183
Q9D706	Rpap3	Mus musculus	RNA polymerase II-associated protein 3	28.9026	NaN	23.8618
P45700	Man1a1	Mus musculus	Mannosyl-oligosaccharide 1,2-alpha-mannosidase IA	28.9685	52.0282	40.0609
Q61152	Ptpn18	Mus musculus	Tyrosine-protein phosphatase non-receptor type 18	28.9884	43.4574	48.365
P70388	Rad50	Mus musculus	DNA repair protein RAD50	29.0303	39.7527	30.7873
P12815	Pdcd6	Mus musculus	Programmed cell death protein 6	29.0861	83.3763	91.682
Q8R001	Mapre2	Mus musculus	Microtubule-associated protein RP/EB family member 2	29.1509	52.345	43.8719
Q8CFK6	Dennd1c	Mus musculus	DENN domain-containing protein 1C	29.217	NaN	24.8657
Q9D1I2	Card19	Mus musculus	Caspase recruitment domain-containing protein 19	29.3023	NaN	27.7955
P22907	Hmbs	Mus musculus	Porphobilinogen deaminase	29.3541	61.4783	36.1024
Q3TNL8	Itprip	Mus musculus	Inositol 1,4,5-trisphosphate receptor-interacting protein	29.4498	13.8292	10.2812
Q99PP7	Trim33	Mus musculus	E3 ubiquitin-protein ligase TRIM33	29.4729	38.427	33.3714
O88447	Klc1	Mus musculus	Kinesin light chain 1	29.5503	25.5869	36.902
Q9D5V6	Syap1	Mus musculus	Synapse-associated protein 1	29.5721	43.447	41.0726
Q8K426	Retnlg	Mus musculus	Resistin-like gamma	29.5865	301.957	206.232
Q5SVQ0	Kat7	Mus musculus	Histone acetyltransferase KAT7	29.6252	20.2717	20.2966
Q3THJ3	Eif1ad	Mus musculus	Probable RNA-binding protein EIF1AD	29.6574	76.4033	78.538
Q9CYR6	Pgm3	Mus musculus	Phosphoacetylglucosamine mutase	29.6963	19.011	29.9267
Q8BYY4	Ttc39b	Mus musculus	Tetratricopeptide repeat protein 39B	29.7947	30.2557	41.1398
Q8BTY8	Scfd2	Mus musculus	Sec1 family domain-containing protein 2	30.123	22.8412	24.7892
P42232	Stat5b	Mus musculus	Signal transducer and activator of transcription 5B	30.1315	39.3996	60.8011
P50431	Shmt1	Mus musculus	Serine hydroxymethyltransferase, cytosolic	30.1609	105.826	96.5557
Q8VCY6	Utp6	Mus musculus	U3 small nucleolar RNA-associated protein 6 homolog	30.2096	18.1236	18.1479
Q8BQZ5	Cpsf4	Mus musculus	Cleavage and polyadenylation specificity factor subunit 4	30.2376	22.1851	48.2086
O88508	Dnmt3a	Mus musculus	DNA (cytosine-5)-methyltransferase 3A	30.3089	26.7983	22.7897
P70288	Hdac2	Mus musculus	Histone deacetylase 2	30.3288	23.5609	27.9508
Q8BHG2	Czib	Mus musculus	CXXC motif containing zinc binding protein	30.3774	52.3973	56.5791
Q61390	Cct6b	Mus musculus	T-complex protein 1 subunit zeta-2	30.3793	44.3985	43.1949
Q9Z0S1	Bpnt1	Mus musculus	3'(2'),5'-bisphosphate nucleotidase 1	30.3844	41.6567	33.4799
P01633	Igkv6-17	Mus musculus	Immunoglobulin kappa chain variable 6-17	30.5115	153.704	143.657
Q922L6	Nelfcd	Mus musculus	Negative elongation factor D	30.5372	20.4875	23.3179
Q8R180	Ero1a	Mus musculus	ERO1-like protein alpha	30.6045	53.7428	53.4421
Q9JKY5	Hip1r	Mus musculus	Huntingtin-interacting protein 1-related protein	30.6232	33.4458	28.8322
Q8K0Z7	Taco1	Mus musculus	Translational activator of cytochrome c oxidase 1	30.6527	42.5905	33.3991
Q8C5H8	Nadk2	Mus musculus	NAD kinase 2, mitochondrial	30.6799	20.7244	21.9263
O35654	Pold2	Mus musculus	DNA polymerase delta subunit 2	30.6833	41.119	45.4177
Q8VDK1	Nit1	Mus musculus	Deaminated glutathione amidase	30.7479	18.2632	24.6475
P48377	Rfx1	Mus musculus	MHC class II regulatory factor RFX1	30.8571	23.645	33.9798
Q8BJW6	Eif2a	Mus musculus	Eukaryotic translation initiation factor 2A	30.8642	59.9705	58.9002
Q8BVE3	Atp6v1h	Mus musculus	V-type proton ATPase subunit H	30.8887	47.7788	27.2675
Q8VE10	Naa40	Mus musculus	N-alpha-acetyltransferase 40	30.9279	33.6061	72.6187
Q6ZQA0	Nbeal2	Mus musculus	Neurobeachin-like protein 2	30.99	23.0538	NaN
Q9DCV4	Rmdn1	Mus musculus	Regulator of microtubule dynamics protein 1	31.0159	37.1536	32.6546
Q61205	Pafah1b3	Mus musculus	Platelet-activating factor acetylhydrolase IB subunit alpha1	31.0591	117.091	105.143
Q8VDP2	Steep1	Mus musculus	STING ER exit protein	31.114	27.0898	18.3281
Q5SWD9	Tsr1	Mus musculus	Pre-rRNA-processing protein TSR1 homolog	31.1459	27.6852	21.3524
Q8R0F6	Ilkap	Mus musculus	Integrin-linked kinase-associated serine/threonine phosphatase 2C	31.1617	20.17	31.6237
P50396	Gdi1	Mus musculus	Rab GDP dissociation inhibitor alpha	31.1813	97.2994	118.592
P41216	Acsl1	Mus musculus	Long-chain-fatty-acid--CoA ligase 1	31.2533	62.5055	51.1662
Q8BYU6	Tor1aip2	Mus musculus	Torsin-1A-interacting protein 2	31.2832	NaN	22.4921
Q3TQI7		Mus musculus	Splicing factor C9orf78 homolog	31.3268	31.8446	39.3581
Q8C0I1	Agps	Mus musculus	Alkyldihydroxyacetonephosphate synthase, peroxisomal	31.3327	38.685	28.2539
P97762	rp9	Mus musculus	Retinitis pigmentosa 9 protein homolog	31.3477	25.2068	NaN
Q3UIR3	Dtx3l	Mus musculus	E3 ubiquitin-protein ligase DTX3L	31.382	33.5192	26.4284
Q9D2V5	Aar2	Mus musculus	Protein AAR2 homolog	31.5863	49.5269	NaN
P05555	Itgam	Mus musculus	Integrin alpha-M	31.6033	504.721	338.494
Q8BH61	F13a1	Mus musculus	Coagulation factor XIII A chain	31.8191	766.968	511.021
Q9D2R0	Aacs	Mus musculus	Acetoacetyl-CoA synthetase	31.8241	61.6834	58.9687
Q99K95	Rtf2	Mus musculus	Replication termination factor 2	31.8811	38.7232	35.1278
Q9ET26	Rnf114	Mus musculus	E3 ubiquitin-protein ligase RNF114	31.8968	15.6465	NaN
Q91YD3	Dcp1a	Mus musculus	mRNA-decapping enzyme 1A	31.949	34.5712	9.5589
Q8BSY0	Asph	Mus musculus	Aspartyl/asparaginyl beta-hydroxylase	31.9719	27.5495	17.8063
Q8BHZ0	Cyria	Mus musculus	CYFIP-related Rac1 interactor A	31.9848	37.9141	49.6588
Q9CQ43	Dut	Mus musculus	Deoxyuridine 5'-triphosphate nucleotidohydrolase	32.0136	23.531	40.8637
Q9WV85	Nme3	Mus musculus	Nucleoside diphosphate kinase 3	32.0269	47.3449	43.3758
Q9CX60	Lbh	Mus musculus	Protein LBH	32.0364	43.2568	42.2454
Q80XC2	Trmt61a	Mus musculus	tRNA (adenine(58)-N(1))-methyltransferase catalytic subunit TRMT61A	32.0572	21.7963	18.6497
Q8VI93	Oas3	Mus musculus	2'-5'-oligoadenylate synthase 3	32.1468	51.5805	45.1477
Q9QXX4	Slc25a13	Mus musculus	Electrogenic aspartate/glutamate antiporter SLC25A13, mitochondrial	32.1637	39.1003	55.9732
O88456	Capns1	Mus musculus	Calpain small subunit 1	32.1789	127.432	184.233
Q64287	Irf4	Mus musculus	Interferon regulatory factor 4	32.1909	59.568	43.4533
Q8CAK1	Iba57	Mus musculus	Putative transferase CAF17 homolog, mitochondrial	32.3003	31.0077	40.5115
Q61490	Alcam	Mus musculus	CD166 antigen	32.4402	13.4725	7.04148
P28271	Aco1	Mus musculus	Cytoplasmic aconitate hydratase	32.4523	53.2576	56.6781
Q6P9R4	Arhgef18	Mus musculus	Rho guanine nucleotide exchange factor 18	32.5187	31.4936	34.4059
Q61464	Znf638	Mus musculus	Zinc finger protein 638	32.5351	35.5084	37.4909
Q99JZ0	Sdcbp2	Mus musculus	Syntenin-2	32.6331	NaN	29.8951
Q9QZ85	Iigp1	Mus musculus	Interferon-inducible GTPase 1	32.722	29.4194	27.9255
Q8CFB4	Gbp5	Mus musculus	Guanylate-binding protein 5	32.8098	21.7215	18.3293
Q8BN21	Vrk2	Mus musculus	Serine/threonine-protein kinase VRK2	32.861	40.1797	36.7565
Q8BH24	Tm9sf4	Mus musculus	Transmembrane 9 superfamily member 4	32.8855	33.2648	12.2644
Q8BFY6	Pef1	Mus musculus	Peflin	33.1007	37.6144	29.5248
Q80X32		Mus musculus	UPF0461 protein C5orf24 homolog	33.1331	21.0666	28.3115
Q9D2V8	Mfsd10	Mus musculus	Major facilitator superfamily domain-containing protein 10	33.2496	75.5878	77.1665
O35613	Daxx	Mus musculus	Death domain-associated protein 6	33.2596	43.1398	33.8672
Q8BL74	Gtf3c2	Mus musculus	General transcription factor 3C polypeptide 2	33.3042	25.8195	33.2367
B1AVZ0	Uprt	Mus musculus	Uracil phosphoribosyltransferase homolog	33.3622	19.7302	23.3552
Q3TC33	Ccdc127	Mus musculus	Coiled-coil domain-containing protein 127	33.4136	14.7301	23.1706
Q8R344	Ccdc12	Mus musculus	Coiled-coil domain-containing protein 12	33.4188	53.8678	41.1818
Q9D6S7	Mrrf	Mus musculus	Ribosome-recycling factor, mitochondrial	33.4775	37.1624	30.2111
Q6PR54	Rif1	Mus musculus	Telomere-associated protein RIF1	33.4817	19.1761	20.4994
Q9D8M4	Rpl7l1	Mus musculus	Large ribosomal subunit protein uL30-like 1	33.4844	35.7138	41.4539
Q8BHC4	Dcakd	Mus musculus	Dephospho-CoA kinase domain-containing protein	33.4845	31.4791	63.6161
B7ZMP1	Xpnpep3	Mus musculus	Xaa-Pro aminopeptidase 3	33.56	32.0369	45.4273
Q8K2Z4	Ncapd2	Mus musculus	Condensin complex subunit 1	33.5783	78.2929	72.0457
Q6R891	Ppp1r9b	Mus musculus	Neurabin-2	33.6367	23.5554	22.9769
Q9JJT0	Rcl1	Mus musculus	RNA 3'-terminal phosphate cyclase-like protein	33.6368	63.946	43.5399
Q3TQB2	Foxred1	Mus musculus	FAD-dependent oxidoreductase domain-containing protein 1	33.6404	11.5432	27.476
Q5SW75;Q76I79	Ssh2;Ssh1	Mus musculus	Protein phosphatase Slingshot homolog 2;Protein phosphatase Slingshot homolog 1	33.6422	18.9097	20.0148
P47856	Gfpt1	Mus musculus	Glutamine--fructose-6-phosphate aminotransferase [isomerizing] 1	33.7393	45.414	42.9914
Q9CWY8	Rnaseh2a	Mus musculus	Ribonuclease H2 subunit A	33.8176	28.1048	10.4479
Q8VBZ3	Clptm1	Mus musculus	Putative lipid scramblase CLPTM1	33.9348	26.5706	24.8018
Q8BGR9	Ublcp1	Mus musculus	Ubiquitin-like domain-containing CTD phosphatase 1	33.9641	151.004	140.557
E9PZM4	Chd2	Mus musculus	Chromodomain-helicase-DNA-binding protein 2	34.1501	27.4302	38.4284
Q80UP3	Dgkz	Mus musculus	Diacylglycerol kinase zeta	34.1717	22.1839	25.7609
Q8CBA2	Slfn5	Mus musculus	Schlafen family member 5	34.2703	40.4806	25.1855
O35205	Gzmk	Mus musculus	Granzyme K	34.2793	NaN	20.0398
Q9CZS1	Aldh1b1	Mus musculus	Aldehyde dehydrogenase X, mitochondrial	34.2793	38.2848	36.2106
A6PWY4	Wdr76	Mus musculus	WD repeat-containing protein 76	34.2829	22.0636	30.105
Q9JLV5	Cul3	Mus musculus	Cullin-3	34.2928	45.8707	47.8468
Q8R1F0	D8Ertd738e	Mus musculus	Leydig cell tumor 10 kDa protein homolog	34.3405	16.993	26.1031
Q91WK0	Lrrfip2	Mus musculus	Leucine-rich repeat flightless-interacting protein 2	34.481	72.0765	74.8165
O08992	Sdcbp	Mus musculus	Syntenin-1	34.6274	69.1743	39.0479
P11276	Fn1	Mus musculus	Fibronectin	34.6725	68.4545	70.5461
Q3UND0	Skap2	Mus musculus	Src kinase-associated phosphoprotein 2	34.7059	79.3064	66.2846
Q6ZQ88	Kdm1a	Mus musculus	Lysine-specific histone demethylase 1A	34.7578	29.7835	17.7844
Q9D0D4	Dimt1	Mus musculus	Probable dimethyladenosine transferase	34.9582	37.2484	41.3222
P10518	Alad	Mus musculus	Delta-aminolevulinic acid dehydratase	35.0008	76.7583	61.2684
Q9DBU0	Tm9sf1	Mus musculus	Transmembrane 9 superfamily member 1	35.002	NaN	45.1621
Q99LR1	Abhd12	Mus musculus	Lysophosphatidylserine lipase ABHD12	35.0268	68.2706	79.7002
P97797	Sirpa	Mus musculus	Tyrosine-protein phosphatase non-receptor type substrate 1	35.0987	56.5075	29.4966
Q3U2A8	Vars2	Mus musculus	Valine--tRNA ligase, mitochondrial	35.1821	NaN	15.4451
Q8VD65	Pik3r4	Mus musculus	Phosphoinositide 3-kinase regulatory subunit 4	35.3188	43.1393	34.1795
Q5EBH1	Rassf5	Mus musculus	Ras association domain-containing protein 5	35.3465	42.0745	36.5589
P15089	Cpa3	Mus musculus	Mast cell carboxypeptidase A	35.3575	12.9231	28.5627
Q68FH4	Galk2	Mus musculus	N-acetylgalactosamine kinase	35.3785	38.5485	54.9625
Q3TCJ1	Abraxas2	Mus musculus	BRISC complex subunit Abraxas 2	35.4784	37.5697	31.7885
Q921Y2	Imp3	Mus musculus	U3 small nucleolar ribonucleoprotein protein IMP3	35.5156	35.331	19.1007
Q921G6	Lrch4	Mus musculus	Leucine-rich repeat and calponin homology domain-containing protein 4	35.6929	57.2876	40.8959
Q9ER41	Tor1b	Mus musculus	Torsin-1B	35.7873	41.6776	NaN
Q9CR64	Tmem167a	Mus musculus	Protein kish-A	35.8356	123.223	143.929
Q9QY06	Myo9b	Mus musculus	Unconventional myosin-IXb	35.9299	38.3084	30.8325
A2A4P0	Dhx8	Mus musculus	ATP-dependent RNA helicase DHX8	36.0078	41.1388	48.3955
Q8VCW4	Unc93b1	Mus musculus	Protein unc-93 homolog B1	36.1432	86.3827	83.7122
Q62137	Jak3	Mus musculus	Tyrosine-protein kinase JAK3	36.2009	12.7159	25.6598
Q8BM55	Tmem214	Mus musculus	Transmembrane protein 214	36.2667	39.1547	38.0954
Q9D211	Cdkn2aipnl	Mus musculus	CDKN2AIP N-terminal-like protein	36.4478	38.9158	54.3975
O88738	Birc6	Mus musculus	Baculoviral IAP repeat-containing protein 6	36.5044	21.7409	37.6639
Q80U63	Mfn2	Mus musculus	Mitofusin-2	36.5683	11.4962	19.3846
P22437	Ptgs1	Mus musculus	Prostaglandin G/H synthase 1	36.6787	30.5874	23.303
Q9CQV4	Retreg3	Mus musculus	Reticulophagy regulator 3	36.6962	48.458	38.0135
Q8VDD9	Phip	Mus musculus	PH-interacting protein	36.7094	38.3063	36.581
Q8K4P0	Wdr33	Mus musculus	pre-mRNA 3' end processing protein WDR33	36.7119	58.3297	52.0922
Q6NZQ2	Ddx31	Mus musculus	Probable ATP-dependent RNA helicase DDX31	36.7229	37.1288	24.3072
Q00519	Xdh	Mus musculus	Xanthine dehydrogenase/oxidase	36.7684	89.8909	91.2285
D3Z4S3	Ptrhd1	Mus musculus	Putative peptidyl-tRNA hydrolase PTRHD1	36.8019	61.2007	60.9585
P58044	Idi1	Mus musculus	Isopentenyl-diphosphate Delta-isomerase 1	36.9088	32.685	21.1585
Q9CWU9	Nup37	Mus musculus	Nucleoporin Nup37	36.9694	73.3761	155.5
Q8VCG3	Wdr74	Mus musculus	WD repeat-containing protein 74	37.0395	23.1611	28.0623
Q9CQ86	Mien1	Mus musculus	Migration and invasion enhancer 1	37.0673	NaN	58.7983
Q8R1G6	Pdlim2	Mus musculus	PDZ and LIM domain protein 2	37.1919	45.9683	68.4248
Q9CZP5	Bcs1l	Mus musculus	Mitochondrial chaperone BCS1	37.3414	30.0744	NaN
Q9JKF7	Mrpl39	Mus musculus	Large ribosomal subunit protein mL39	37.3627	41.449	38.1793
Q9WV80	Snx1	Mus musculus	Sorting nexin-1	37.4492	62.8469	66.6481
O70551	Srpk1	Mus musculus	SRSF protein kinase 1	37.4731	22.6322	31.6705
Q3TIU4	Pde12	Mus musculus	2',5'-phosphodiesterase 12	37.6932	37.8462	22.3337
Q9JMD0	Znf207	Mus musculus	BUB3-interacting and GLEBS motif-containing protein ZNF207	37.6935	82.2874	85.4245
Q8R4N0	Clybl	Mus musculus	Citramalyl-CoA lyase, mitochondrial	37.7581	31.2332	38.2837
Q9CR80	Fam32a	Mus musculus	Protein FAM32A	37.7754	61.7364	31.0132
Q9D0C4	Trmt5	Mus musculus	tRNA (guanine(37)-N1)-methyltransferase	37.9323	36.9204	30.2241
Q810B6	Ankfy1	Mus musculus	Rabankyrin-5	37.9634	90.2468	72.2315
Q9JHW2	Nit2	Mus musculus	Omega-amidase NIT2	38.0067	48.9568	22.8877
P50172	Hsd11b1	Mus musculus	11-beta-hydroxysteroid dehydrogenase 1	38.0088	87.0081	156.332
Q61206	Pafah1b2	Mus musculus	Platelet-activating factor acetylhydrolase IB subunit alpha2	38.3387	170.459	224.418
P05132	Prkaca	Mus musculus	cAMP-dependent protein kinase catalytic subunit alpha	38.4843	22.7007	40.7249
Q99N96	Mrpl1	Mus musculus	Large ribosomal subunit protein uL1m	38.4882	29.8937	19.5639
P59110	Senp1	Mus musculus	Sentrin-specific protease 1	38.4941	34.3278	33.3005
O88746	Tom1	Mus musculus	Target of Myb1 membrane trafficking protein	38.5078	78.6927	50.7074
Q91WK1	Spryd4	Mus musculus	SPRY domain-containing protein 4	38.5893	58.3388	28.2119
Q6ZQH8	Nup188	Mus musculus	Nucleoporin NUP188	38.6533	34.8057	50.9167
P70227	Itpr3	Mus musculus	Inositol 1,4,5-trisphosphate receptor type 3	38.683	30.4391	31.0595
Q9ERA6	Tfip11	Mus musculus	Tuftelin-interacting protein 11	38.7269	29.3013	38.9699
Q99J62	Rfc4	Mus musculus	Replication factor C subunit 4	38.759	46.1367	38.568
P47802	Mtx1	Mus musculus	Metaxin-1	38.8096	48.8978	59.6491
P23906	Irf2	Mus musculus	Interferon regulatory factor 2	38.9004	24.6902	25.1824
Q99PT3	Ino80b	Mus musculus	INO80 complex subunit B	38.9109	19.278	19.4692
Q9DBS2	Tprg1l	Mus musculus	Tumor protein p63-regulated gene 1-like protein	38.9347	64.9504	45.1391
Q8K1L5	Ppp1r11	Mus musculus	E3 ubiquitin-protein ligase PPP1R11	38.9686	19.0298	28.9866
O09117	Sypl1	Mus musculus	Synaptophysin-like protein 1	39.0062	123.231	101.309
Q922H4	Gmppa	Mus musculus	Mannose-1-phosphate guanyltransferase alpha	39.0619	45.7337	38.5735
B2RXA1	Plcxd2	Mus musculus	PI-PLC X domain-containing protein 2	39.0686	51.1516	81.7101
Q3U2S8	Hvcn1	Mus musculus	Voltage-gated hydrogen channel 1	39.0871	138.614	96.3506
Q9ER64	Osbpl5	Mus musculus	Oxysterol-binding protein-related protein 5	39.1325	30.3754	26.0028
A1L314	Mpeg1	Mus musculus	Macrophage-expressed gene 1 protein	39.1906	63.9575	57.4584
Q9EPJ9	Arfgap1	Mus musculus	ADP-ribosylation factor GTPase-activating protein 1	39.288	54.219	6.08274
Q8C1D8	Iws1	Mus musculus	Protein IWS1 homolog	39.3238	18.1554	14.4406
Q60974	Ncor1	Mus musculus	Nuclear receptor corepressor 1	39.3483	27.3247	23.2316
P01868;P01869	Ighg1	Mus musculus	Ig gamma-1 chain C region secreted form;Ig gamma-1 chain C region, membrane-bound form	39.3647	1585.37	393.773
Q8BFQ8	Gatd1	Mus musculus	Glutamine amidotransferase-like class 1 domain-containing protein 1	39.3721	66.7907	48.4654
A2A8Z1	Osbpl9	Mus musculus	Oxysterol-binding protein-related protein 9	39.5453	90.4296	98.8808
Q9CXP8	Gng10	Mus musculus	Guanine nucleotide-binding protein G(I)/G(S)/G(O) subunit gamma-10	39.6855	136.385	109.619
Q9CZR8	Tsfm	Mus musculus	Elongation factor Ts, mitochondrial	39.7506	52.6184	53.879
Q61189	Clns1a	Mus musculus	Methylosome subunit pICln	39.7716	101.284	81.4649
Q3UMU9	Hdgfl2	Mus musculus	Hepatoma-derived growth factor-related protein 2	39.9069	39.3424	62.1885
Q8VCB1	Ndc1	Mus musculus	Nucleoporin NDC1	39.9087	35.8545	28.7957
Q91V01	Lpcat3	Mus musculus	Lysophospholipid acyltransferase 5	40.0018	90.0691	114.104
Q920A9	Fcrla	Mus musculus	Fc receptor-like A	40.0173	120.749	112.695
Q9DC71	Mrps15	Mus musculus	Small ribosomal subunit protein uS15m	40.1008	11.2069	6.16208
Q11136	Pepd	Mus musculus	Xaa-Pro dipeptidase	40.4769	65.3642	65.064
Q3UYC0;Q8BU27	Ppm1h;Ppm1m	Mus musculus	Protein phosphatase 1H;Protein phosphatase 1M	40.6033	30.6561	39.1764
Q9D820	Prorsd1	Mus musculus	Prolyl-tRNA synthetase associated domain-containing protein 1	40.6091	64.3861	49.5247
Q9Z0H1	Wdr46	Mus musculus	WD repeat-containing protein 46	40.6155	35.4159	40.0154
P61514	Rpl37a	Mus musculus	Large ribosomal subunit protein eL43	40.6161	62.0009	61.081
Q9QYE3	Bcl11a	Mus musculus	B-cell lymphoma/leukemia 11A	40.6353	39.2188	40.5023
Q922D4	Ppp6r3	Mus musculus	Serine/threonine-protein phosphatase 6 regulatory subunit 3	40.7256	28.6935	24.7236
P70698	Ctps1	Mus musculus	CTP synthase 1	40.7716	62.9264	41.9257
P28667	Marcksl1	Mus musculus	MARCKS-related protein	40.7896	50.6051	46.0032
Q8K297	Colgalt1	Mus musculus	Procollagen galactosyltransferase 1	40.8712	32.4209	37.5009
Q921H9	Coa7	Mus musculus	Cytochrome c oxidase assembly factor 7	40.9205	46.0897	40.2488
Q9WUK4	Rfc2	Mus musculus	Replication factor C subunit 2	41.1495	48.7874	56.396
P42567	Eps15	Mus musculus	Epidermal growth factor receptor substrate 15	41.2006	59.6138	46.5616
Q8BHG1	Nrdc	Mus musculus	Nardilysin	41.2644	60.3768	73.329
Q62393	Tpd52	Mus musculus	Tumor protein D52	41.3343	85.3156	85.9492
Q99MR8	Mccc1	Mus musculus	Methylcrotonoyl-CoA carboxylase subunit alpha, mitochondrial	41.4158	30.829	30.4816
P16332	Mmut	Mus musculus	Methylmalonyl-CoA mutase, mitochondrial	41.4584	20.5142	27.0191
O35864	Cops5	Mus musculus	COP9 signalosome complex subunit 5	41.4867	59.0049	50.8922
Q99P72	Rtn4	Mus musculus	Reticulon-4	41.6003	102.629	150.808
P97355	Sms	Mus musculus	Spermine synthase	41.6147	24.1501	NaN
Q8CHI8	Ep400	Mus musculus	E1A-binding protein p400	41.6487	33.0393	3.81157
Q924Z4	Cers2	Mus musculus	Ceramide synthase 2	41.7167	61.4937	47.558
Q8BP48	Metap1	Mus musculus	Methionine aminopeptidase 1	41.728	74.2369	49.7973
Q497V5	Srbd1	Mus musculus	S1 RNA-binding domain-containing protein 1	41.7672	29.6561	9.71299
P29352	Ptpn22	Mus musculus	Tyrosine-protein phosphatase non-receptor type 22	41.8483	10.5629	18.7086
Q8C2B3	Hdac7	Mus musculus	Histone deacetylase 7	41.9192	18.8995	NaN
Q99J47	Dhrs7b	Mus musculus	Dehydrogenase/reductase SDR family member 7B	41.9619	53.5598	62.9758
Q91WG8	Gne	Mus musculus	Bifunctional UDP-N-acetylglucosamine 2-epimerase/N-acetylmannosamine kinase	41.9863	23.9361	29.5962
Q99L43	Cds2	Mus musculus	Phosphatidate cytidylyltransferase 2	42.1436	34.991	39.1947
Q921E2	Rab31	Mus musculus	Ras-related protein Rab-31	42.1526	41.4982	24.6721
O35382	Exoc4	Mus musculus	Exocyst complex component 4	42.1829	36.3758	46.9139
P62073	Timm10	Mus musculus	Mitochondrial import inner membrane translocase subunit Tim10	42.2026	53.3228	73.2612
Q8BGW0	Themis	Mus musculus	Protein THEMIS	42.2653	30.5306	27.2577
Q9QXK7	Cpsf3	Mus musculus	Cleavage and polyadenylation specificity factor subunit 3	42.407	75.0698	91.5345
Q9Z1B5	Mad2l1	Mus musculus	Mitotic spindle assembly checkpoint protein MAD2A	42.7048	202.761	259.847
Q6Q477	Atp2b4	Mus musculus	Plasma membrane calcium-transporting ATPase 4	42.7104	32.6036	28.2409
Q9CX11	Utp23	Mus musculus	rRNA-processing protein UTP23 homolog	42.7238	43.7373	33.3761
Q9Z1K5	Arih1	Mus musculus	E3 ubiquitin-protein ligase ARIH1	42.7904	83.1024	94.2278
Q0P678	Zc3h18	Mus musculus	Zinc finger CCCH domain-containing protein 18	42.8008	47.5239	41.1778
Q61687	Atrx	Mus musculus	Transcriptional regulator ATRX	42.8052	26.3992	32.0752
Q8K327	Champ1	Mus musculus	Chromosome alignment-maintaining phosphoprotein 1	42.8711	31.9273	26.4206
Q9WU56	Pus1	Mus musculus	Pseudouridylate synthase 1 homolog	42.9363	36.8585	17.9488
Q7TNE3	Spag7	Mus musculus	Sperm-associated antigen 7	43.0561	49.1534	45.122
Q3UUQ7	Pgap1	Mus musculus	GPI inositol-deacylase	43.0721	26.0184	28.8304
Q9D338	Mrpl19	Mus musculus	Large ribosomal subunit protein bL19m	43.104	31.9628	31.9253
Q9CWZ7	Napg	Mus musculus	Gamma-soluble NSF attachment protein	43.1173	45.2648	48.7165
P52293	Kpna2	Mus musculus	Importin subunit alpha-1	43.1379	73.5435	42.2128
Q9CYH2	Prxl2a	Mus musculus	Peroxiredoxin-like 2A	43.1642	93.9467	138.2
Q9JIQ3	Diablo	Mus musculus	Diablo IAP-binding mitochondrial protein	43.1664	63.6834	52.2594
P37913	Lig1	Mus musculus	DNA ligase 1	43.1935	75.0094	80.0984
Q6NZN0	Rbm26	Mus musculus	RNA-binding protein 26	43.2338	42.3263	35.9765
P97492	Rgs14	Mus musculus	Regulator of G-protein signaling 14	43.2353	47.7835	45.966
Q62086	Pon2	Mus musculus	Serum paraoxonase/arylesterase 2	43.3156	28.5115	19.8063
Q9QZM0	Ubqln2	Mus musculus	Ubiquilin-2	43.3843	21.3919	21.0484
Q80XP8	Fam76b	Mus musculus	Protein FAM76B	43.4307	32.8787	39.2452
Q6PAR5	Gapvd1	Mus musculus	GTPase-activating protein and VPS9 domain-containing protein 1	43.4497	49.3104	41.0803
O54950	Prkag1	Mus musculus	5'-AMP-activated protein kinase subunit gamma-1	43.4584	37.1659	49.2235
O88673	Dgka	Mus musculus	Diacylglycerol kinase alpha	43.5053	19.4429	30.616
Q05793	Hspg2	Mus musculus	Basement membrane-specific heparan sulfate proteoglycan core protein	43.5808	97.268	92.5573
Q60596	Xrcc1	Mus musculus	DNA repair protein XRCC1	43.7066	57.746	50.5103
P19437	Ms4a1	Mus musculus	B-lymphocyte antigen CD20	43.795	532.193	477.929
P70290	Mpp1	Mus musculus	55 kDa erythrocyte membrane protein	43.8812	74.2312	53.9665
Q9DBL1	Acadsb	Mus musculus	Short/branched chain specific acyl-CoA dehydrogenase, mitochondrial	43.9143	46.5468	45.3901
O54782	Man2b2	Mus musculus	Epididymis-specific alpha-mannosidase	43.9281	37.4692	34.5189
P28740	Kif2a	Mus musculus	Kinesin-like protein KIF2A	43.999	32.0834	20.5583
Q9JJ80	Rpf2	Mus musculus	Ribosome production factor 2 homolog	44.042	25.4365	33.0719
P13745;P24472;P30115	Gsta1;Gsta4;Gsta3	Mus musculus	Glutathione S-transferase A1;Glutathione S-transferase A4;Glutathione S-transferase A3	44.0968	47.4163	51.2758
Q9DB50	Ap1s2	Mus musculus	AP-1 complex subunit sigma-2	44.1442	55.5343	55.9194
P58742	Aaas	Mus musculus	Aladin	44.1661	55.6837	57.7577
Q8BKS9	Pum3	Mus musculus	Pumilio homolog 3	44.2234	28.7087	27.6917
Q6ZQM8	Ugt1a7	Mus musculus	UDP-glucuronosyltransferase 1A7	44.2812	139.986	145.521
P70398	Usp9x	Mus musculus	Probable ubiquitin carboxyl-terminal hydrolase FAF-X	44.4044	72.3398	59.7555
Q9D0F6	Rfc5	Mus musculus	Replication factor C subunit 5	44.4685	74.6985	62.2338
Q9WTK5	Nfkb2	Mus musculus	Nuclear factor NF-kappa-B p100 subunit	44.5225	31.4721	36.6078
Q9QYI3	Dnajc7	Mus musculus	DnaJ homolog subfamily C member 7	44.6482	57.0187	48.6049
Q99KY4	Gak	Mus musculus	Cyclin-G-associated kinase	44.6622	59.5192	64.1193
Q6ZQ58	Larp1	Mus musculus	La-related protein 1	44.7057	65.5768	62.4732
Q9Z2X2	Psmd10	Mus musculus	26S proteasome non-ATPase regulatory subunit 10	44.7136	45.2085	64.4884
O88384	Vti1b	Mus musculus	Vesicle transport through interaction with t-SNAREs homolog 1B	44.8545	57.8196	58.988
P48193	Epb41	Mus musculus	Protein 4.1	44.8639	44.7526	50.2178
Q8QZV7	IntS13	Mus musculus	Integrator complex subunit 13	44.873	37.7839	49.4861
Q9DC48	Cdc40	Mus musculus	Pre-mRNA-processing factor 17	44.8794	36.9201	37.0396
Q8BP92	Rcn2	Mus musculus	Reticulocalbin-2	44.9521	36.2196	24.3335
O08914	Faah	Mus musculus	Fatty-acid amide hydrolase 1	45.0117	18.0445	21.7992
Q8BJF9	Chmp2b	Mus musculus	Charged multivesicular body protein 2b	45.1914	46.6772	57.7906
Q60949	Tbc1d1	Mus musculus	TBC1 domain family member 1	45.3304	46.2574	34.6592
G3X9C2	Nccrp1	Mus musculus	F-box only protein 50	45.353	43.8603	63.8929
Q9Z2G9	Htatip2	Mus musculus	Oxidoreductase HTATIP2	45.3713	51.6238	58.3717
Q8VHZ7	Imp4	Mus musculus	U3 small nucleolar ribonucleoprotein protein IMP4	45.3938	99.6613	55.1282
O88983	Stx8	Mus musculus	Syntaxin-8	45.4863	22.8195	27.8025
Q9ER38	Tor3a	Mus musculus	Torsin-3A	45.5882	48.737	48.0859
Q8BWZ3	Naa25	Mus musculus	N-alpha-acetyltransferase 25, NatB auxiliary subunit	45.6282	55.2515	57.9486
Q9CRA5	Golph3	Mus musculus	Golgi phosphoprotein 3	45.673	28.9174	41.9453
Q8K199	Cmc2	Mus musculus	COX assembly mitochondrial protein 2 homolog	45.8173	51.1607	36.803
Q8BYZ1	Abi3	Mus musculus	ABI gene family member 3	45.8488	48.9128	29.0291
Q8R332	Nup58	Mus musculus	Nucleoporin p58/p45	46.0152	17.4732	21.4176
Q8BHI7	Elovl5	Mus musculus	Elongation of very long chain fatty acids protein 5	46.079	17.3768	32.9284
Q99LD4	Gps1	Mus musculus	COP9 signalosome complex subunit 1	46.0829	53.6937	68.1002
Q8K2F8	Lsm14a	Mus musculus	Protein LSM14 homolog A	46.0968	39.3786	51.1813
Q9JHK5	Plek	Mus musculus	Pleckstrin	46.0969	178.41	160.23
Q8VE70	Pdcd10	Mus musculus	Programmed cell death protein 10	46.0998	158.089	177.436
Q9ER88	Dap3	Mus musculus	Small ribosomal subunit protein mS29	46.1715	42.9951	39.3333
Q8BZ03	Prkd2	Mus musculus	Serine/threonine-protein kinase D2	46.3069	54.377	56.0771
Q9Z2L7	Crlf3	Mus musculus	Cytokine receptor-like factor 3	46.4421	78.446	48.6613
Q80YD1	Supv3l1	Mus musculus	ATP-dependent RNA helicase SUPV3L1, mitochondrial	46.5045	47.3165	37.2515
Q3TDQ1	Stt3b	Mus musculus	Dolichyl-diphosphooligosaccharide--protein glycosyltransferase subunit STT3B	46.5683	60.0887	47.5083
P97429	Anxa4	Mus musculus	Annexin A4	46.5984	87.9697	90.7322
Q9DCD2	Xab2	Mus musculus	Pre-mRNA-splicing factor SYF1	46.6201	61.9087	76.2174
Q9EPL9	Acox3	Mus musculus	Peroxisomal acyl-coenzyme A oxidase 3	46.6901	72.7168	74.246
Q9D5V5	Cul5	Mus musculus	Cullin-5	46.7055	34.712	39.1873
Q62176	Rbm38	Mus musculus	RNA-binding protein 38	46.8783	47.2617	32.8922
P25911	Lyn	Mus musculus	Tyrosine-protein kinase Lyn	46.9697	263.464	229.057
Q8K352	Sash3	Mus musculus	SAM and SH3 domain-containing protein 3	47.0527	53.4515	45.3489
Q8C1B7	Septin11	Mus musculus	Septin-11	47.1206	65.314	65.6071
P23475	Xrcc6	Mus musculus	X-ray repair cross-complementing protein 6	47.1927	54.8479	59.8915
Q8BK72	Mrps27	Mus musculus	Small ribosomal subunit protein mS27	47.4308	40.4943	39.8994
Q9JKB1	Uchl3	Mus musculus	Ubiquitin carboxyl-terminal hydrolase isozyme L3	47.4886	92.0575	91.9678
Q8R323	Rfc3	Mus musculus	Replication factor C subunit 3	47.5508	108.34	113.615
P97494	Gclc	Mus musculus	Glutamate--cysteine ligase catalytic subunit	47.6105	42.742	34.7053
P58501	Paxbp1	Mus musculus	PAX3- and PAX7-binding protein 1	47.6471	29.7142	41.3602
Q91YE7	Rbm5	Mus musculus	RNA-binding protein 5	47.6784	53.6687	51.4347
Q8K2T4	Uqcc3	Mus musculus	Ubiquinol-cytochrome-c reductase complex assembly factor 3	47.6996	60.2043	59.3682
Q60875	Arhgef2	Mus musculus	Rho guanine nucleotide exchange factor 2	47.764	57.0629	44.7364
Q9JME7	Trappc2l	Mus musculus	Trafficking protein particle complex subunit 2-like protein	47.8123	39.3297	32.1937
Q6A0A9	FAM120A	Mus musculus	Constitutive coactivator of PPAR-gamma-like protein 1	47.8514	53.6133	89.2599
Q80YV3	Trrap	Mus musculus	Transformation/transcription domain-associated protein	47.8981	58.5173	57.6898
P17879;Q61696	Hspa1b;Hspa1a	Mus musculus	Heat shock 70 kDa protein 1B;Heat shock 70 kDa protein 1A	47.9714	34.6135	40.6177
Q9Z0M6	Adgre5	Mus musculus	Adhesion G protein-coupled receptor E5	48.0028	77.2184	74.6527
A2AT37	Upf2	Mus musculus	Regulator of nonsense transcripts 2	48.1414	NaN	20.0058
Q640M1	Utp14a	Mus musculus	U3 small nucleolar RNA-associated protein 14 homolog A	48.2512	33.2102	45.6907
Q9JI44	Dmap1	Mus musculus	DNA methyltransferase 1-associated protein 1	48.3767	29.7048	30.1555
O70469	Dok2	Mus musculus	Docking protein 2	48.4586	40.7397	59.1742
Q9CR51	Atp6v1g1	Mus musculus	V-type proton ATPase subunit G 1	48.5854	97.8164	113.189
Q9ERB0	Snap29	Mus musculus	Synaptosomal-associated protein 29	48.5933	68.3689	62.8493
Q91VT4	Cbr4	Mus musculus	3-oxoacyl-[acyl-carrier-protein] reductase	48.6086	38.6962	51.4286
Q3ULD5	Mccc2	Mus musculus	Methylcrotonoyl-CoA carboxylase beta chain, mitochondrial	48.6112	31.9933	24.572
O70318	Epb41l2	Mus musculus	Band 4.1-like protein 2	48.6334	79.58	71.5564
P60840	Ensa	Mus musculus	Alpha-endosulfine	48.7008	30.4639	36.1967
Q9R0I7	Ylpm1	Mus musculus	YLP motif-containing protein 1	48.7345	34.7457	41.245
Q9D7A8	Armc1	Mus musculus	Armadillo repeat-containing protein 1	48.7731	40.7057	NaN
Q8WUR0		Mus musculus	Protein C19orf12 homolog	48.8192	112.553	125.951
Q8CG76	Akr7a2	Mus musculus	Aflatoxin B1 aldehyde reductase member 2	48.8756	39.4272	26.2208
Q9JLT4	Txnrd2	Mus musculus	Thioredoxin reductase 2, mitochondrial	48.953	NaN	26.8513
Q9DBF7	Cwc25	Mus musculus	Pre-mRNA-splicing factor CWC25 homolog	49.019	NaN	48.1032
Q8C2K1	Def6	Mus musculus	Differentially expressed in FDCP 6	49.0878	72.7309	61.7386
Q9EPB4	Pycard	Mus musculus	Apoptosis-associated speck-like protein containing a CARD	49.1794	163.499	245.081
Q8BP40	Acp6	Mus musculus	Lysophosphatidic acid phosphatase type 6	49.2031	47.6403	42.9255
Q922J3	Clip1	Mus musculus	CAP-Gly domain-containing linker protein 1	49.2102	48.1907	44.7289
P54276	Msh6	Mus musculus	DNA mismatch repair protein Msh6	49.2687	67.5148	57.1211
Q8BKJ9	Sirt7	Mus musculus	NAD-dependent protein deacetylase sirtuin-7	49.5655	69.1211	63.4978
Q9CR59	Gadd45gip1	Mus musculus	Large ribosomal subunit protein mL64	49.6357	44.4756	41.2596
Q9DBX6	Cyp2s1	Mus musculus	Cytochrome P450 2S1	49.6497	19.0377	30.2709
Q9CZX9	Emc4	Mus musculus	ER membrane protein complex subunit 4	49.6612	40.1179	35.491
P41245	Mmp9	Mus musculus	Matrix metalloproteinase-9	49.7332	498.773	417.693
Q62048	Pea15	Mus musculus	Astrocytic phosphoprotein PEA-15	49.837	37.4475	41.4389
Q8VI36	Pxn	Mus musculus	Paxillin	49.9494	94.3664	90.7767
Q8C5N3	Cwc22	Mus musculus	Pre-mRNA-splicing factor CWC22 homolog	49.9635	29.1683	23.5878
Q8R3C0	Mcmbp	Mus musculus	Mini-chromosome maintenance complex-binding protein	50.0381	47.1177	31.7786
Q9Z0M5	Lipa	Mus musculus	Lysosomal acid lipase/cholesteryl ester hydrolase	50.0801	39.3898	52.8727
P57716	Ncstn	Mus musculus	Nicastrin	50.1774	76.3901	56.3021
Q8K0V4	Cnot3	Mus musculus	CCR4-NOT transcription complex subunit 3	50.2163	83.4792	83.6386
Q9Z1Z0	Uso1	Mus musculus	General vesicular transport factor p115	50.2905	94.1245	149.885
Q8BZN6	Dock10	Mus musculus	Dedicator of cytokinesis protein 10	50.2946	84.6573	64.8077
Q8BUI3	LRWD1	Mus musculus	Leucine-rich repeat and WD repeat-containing protein 1	50.4644	80.2588	60.093
Q61003	Cd6	Mus musculus	T-cell differentiation antigen CD6	50.5209	NaN	28.7428
Q8BG15	Ctdspl2	Mus musculus	CTD small phosphatase-like protein 2	50.6701	NaN	19.9084
Q8VE88	Fam114a2	Mus musculus	Protein FAM114A2	50.8091	36.706	24.1283
Q9R0X0	Med20	Mus musculus	Mediator of RNA polymerase II transcription subunit 20	50.8578	30.7788	25.8577
Q8C8T8	Tsr2	Mus musculus	Pre-rRNA-processing protein TSR2 homolog	50.883	53.6262	40.1313
P39654	Alox15	Mus musculus	Polyunsaturated fatty acid lipoxygenase ALOX15	50.8903	200.458	95.5394
P46062	Sipa1	Mus musculus	Signal-induced proliferation-associated protein 1	50.8988	76.233	65.9406
Q8K2A7	Ints10	Mus musculus	Integrator complex subunit 10	51.0673	47.4736	53.255
Q62351	Tfrc	Mus musculus	Transferrin receptor protein 1	51.1209	134.523	111.431
Q3UGP8	Alg10b	Mus musculus	Putative Dol-P-Glc:Glc(2)Man(9)GlcNAc(2)-PP-Dol alpha-1,2-glucosyltransferase	51.1308	36.5611	42.806
Q9CQ80	Vps25	Mus musculus	Vacuolar protein-sorting-associated protein 25	51.2384	96.0427	108.537
Q61735	Cd47	Mus musculus	Leukocyte surface antigen CD47	51.2439	166.076	191.019
Q924L1	Letmd1	Mus musculus	LETM1 domain-containing protein 1	51.2608	35.0894	37.258
Q08642	Padi2	Mus musculus	Protein-arginine deiminase type-2	51.3687	39.6807	41.5221
Q8CGC6	Rbm28	Mus musculus	RNA-binding protein 28	51.3888	34.0779	45.3633
Q8BFQ4	Wdr82	Mus musculus	WD repeat-containing protein 82	51.5056	45.5858	36.1051
Q80SZ7	Gng5	Mus musculus	Guanine nucleotide-binding protein G(I)/G(S)/G(O) subunit gamma-5	51.5744	70.3562	59.9322
P49443	Ppm1a	Mus musculus	Protein phosphatase 1A	51.6617	45.6891	48.1312
O08917	Flot1	Mus musculus	Flotillin-1	51.6827	45.34	25.8509
Q5DU31	Ipcef1	Mus musculus	Interactor protein for cytohesin exchange factors 1	51.7962	NaN	31.8469
Q6DVA0	Lemd2	Mus musculus	LEM domain-containing protein 2	51.7993	19.7445	32.2482
Q8BYB9	Poglut1	Mus musculus	Protein O-glucosyltransferase 1	51.8767	26.3059	23.4227
Q60739	Bag1	Mus musculus	BAG family molecular chaperone regulator 1	51.8839	63.5151	68.2541
Q9CPR7	Sike1	Mus musculus	Suppressor of IKBKE 1	51.9597	44.7885	42.4832
Q6PDI5	Ecpas	Mus musculus	Proteasome adapter and scaffold protein ECM29	51.9737	48.4175	31.8615
P11911	Cd79a	Mus musculus	B-cell antigen receptor complex-associated protein alpha chain	51.9836	167.275	104.67
Q9CQJ4	Rnf2	Mus musculus	E3 ubiquitin-protein ligase RING2	52.035	34.2518	13.0971
Q61550	Rad21	Mus musculus	Double-strand-break repair protein rad21 homolog	52.1278	70.5473	49.7019
A2AB59	Arhgap27	Mus musculus	Rho GTPase-activating protein 27	52.1651	92.0901	50.7946
P48410	Abcd1	Mus musculus	ATP-binding cassette sub-family D member 1	52.1748	84.2859	73.8874
B9EJ86	Osbpl8	Mus musculus	Oxysterol-binding protein-related protein 8	52.2471	61.5429	51.0823
P53569	Cebpz	Mus musculus	CCAAT/enhancer-binding protein zeta	52.2496	68.8563	36.5537
Q62077	Plcg1	Mus musculus	1-phosphatidylinositol 4,5-bisphosphate phosphodiesterase gamma-1	52.2682	31.5402	37.3651
Q91VY6	Cytip	Mus musculus	Cytohesin-interacting protein	52.3631	41.2067	34.8714
Q8BHY2	Noc4l	Mus musculus	Nucleolar complex protein 4 homolog	52.4525	84.3891	47.4301
P03958	Ada	Mus musculus	Adenosine deaminase	52.4825	157.357	105.037
Q8C7E9	Cstf2t	Mus musculus	Cleavage stimulation factor subunit 2 tau variant	52.591	45.305	45.3261
Q9DC23	Dnajc10	Mus musculus	DnaJ homolog subfamily C member 10	52.6129	53.7526	58.8336
Q64705	Usf2	Mus musculus	Upstream stimulatory factor 2	52.6889	46.4062	49.388
P54726	Rad23a	Mus musculus	UV excision repair protein RAD23 homolog A	52.7258	96.5216	109.397
Q4FZC9	Syne3	Mus musculus	Nesprin-3	52.7942	34.3001	30.5481
O88271	Cfdp1	Mus musculus	Craniofacial development protein 1	52.9253	75.1478	78.696
Q8C1A5	Thop1	Mus musculus	Thimet oligopeptidase	53.0703	55.6307	49.6287
O88351	Ikbkb	Mus musculus	Inhibitor of nuclear factor kappa-B kinase subunit beta	53.0745	68.99	67.6189
Q8C4Y3	Nelfb	Mus musculus	Negative elongation factor B	53.1541	41.262	54.2438
Q9Z0R6	Itsn2	Mus musculus	Intersectin-2	53.2271	31.5167	28.9781
Q9Z1R2	Bag6	Mus musculus	Large proline-rich protein BAG6	53.2453	51.2311	48.7335
E9Q912	Rap1gds1	Mus musculus	Rap1 GTPase-GDP dissociation stimulator 1	53.2607	81.3007	87.1264
O88874	Ccnk	Mus musculus	Cyclin-K	53.3031	61.1085	67.8427
Q9DBT5	Ampd2	Mus musculus	AMP deaminase 2	53.3511	58.2794	59.6858
Q80U78	Pum1	Mus musculus	Pumilio homolog 1	53.394	44.0224	47.3611
Q9CQV1	Pam16	Mus musculus	Mitochondrial import inner membrane translocase subunit TIM16	53.4498	44.7455	NaN
Q9JHW4	Eefsec	Mus musculus	Selenocysteine-specific elongation factor	53.6296	55.2385	50.66
Q9QXG4	Acss2	Mus musculus	Acetyl-coenzyme A synthetase, cytoplasmic	53.7224	43.2862	44.872
Q9EPK2	Rp2	Mus musculus	Protein XRP2	53.8072	103.279	79.6716
P48722	Hspa4l	Mus musculus	Heat shock 70 kDa protein 4L	53.9355	33.0973	39.8664
Q5DTM8	Rnf20	Mus musculus	E3 ubiquitin-protein ligase BRE1A	53.9719	29.6412	36.8229
Q9WU40	Lemd3	Mus musculus	Inner nuclear membrane protein Man1	54.0911	27.8062	31.9975
P52633	Stat6	Mus musculus	Signal transducer and transcription activator 6	54.1004	72.8308	77.4815
Q91X52	Dcxr	Mus musculus	L-xylulose reductase	54.1207	51.1778	42.3566
Q8BX09	Rbbp5	Mus musculus	Retinoblastoma-binding protein 5	54.1894	52.1607	47.9939
Q80Y14	Glrx5	Mus musculus	Glutaredoxin-related protein 5, mitochondrial	54.3761	38.3223	49.0757
Q8BGS0	Mak16	Mus musculus	Protein MAK16 homolog	54.4921	32.1915	27.5182
Q02614	Sap30bp	Mus musculus	SAP30-binding protein	54.5007	73.3889	68.4037
Q9QUR7	Pin1	Mus musculus	Peptidyl-prolyl cis-trans isomerase NIMA-interacting 1	54.5026	41.9564	32.5541
Q8BUH8	Senp7	Mus musculus	Sentrin-specific protease 7	54.5709	56.1771	60.1743
Q8K1E0	Stx5	Mus musculus	Syntaxin-5	54.6419	51.932	41.4555
P12367	Prkar2a	Mus musculus	cAMP-dependent protein kinase type II-alpha regulatory subunit	54.7286	54.8787	43.387
P70399	Tp53bp1	Mus musculus	TP53-binding protein 1	54.7427	25.0569	34.2185
Q8CFQ3	Aqr	Mus musculus	RNA helicase aquarius	54.7674	54.0382	54.9146
P23780	Glb1	Mus musculus	Beta-galactosidase	54.9889	131.007	157.35
Q9R078	Prkab1	Mus musculus	5'-AMP-activated protein kinase subunit beta-1	55.0282	NaN	55.7176
P40240	Cd9	Mus musculus	CD9 antigen	55.0435	75.3213	45.2929
Q8CI33	Cwf19l1	Mus musculus	CWF19-like protein 1	55.1152	43.9117	30.9868
E9Q555	Rnf213	Mus musculus	E3 ubiquitin-protein ligase RNF213	55.2488	74.3042	68.3804
Q99JB2	Stoml2	Mus musculus	Stomatin-like protein 2, mitochondrial	55.32	61.9284	80.399
Q8VDQ1	Ptgr2	Mus musculus	Prostaglandin reductase 2	55.3763	61.1903	24.8723
P70704	Atp8a1	Mus musculus	Phospholipid-transporting ATPase IA	55.3798	58.4971	43.3634
P58021	Tm9sf2	Mus musculus	Transmembrane 9 superfamily member 2	55.4215	89.9682	94.037
Q3UIA2	Arhgap17	Mus musculus	Rho GTPase-activating protein 17	55.4435	102.15	89.1984
Q8BU33	Ilvbl	Mus musculus	2-hydroxyacyl-CoA lyase 2	55.4886	37.4289	34.5269
Q8VE99	Ccdc115	Mus musculus	Coiled-coil domain-containing protein 115	55.7402	41.243	42.9427
Q99L13	Hibadh	Mus musculus	3-hydroxyisobutyrate dehydrogenase, mitochondrial	55.8311	79.168	83.6343
Q9QX60	Dguok	Mus musculus	Deoxyguanosine kinase, mitochondrial	55.8463	31.3929	41.3234
Q9D945	Llph	Mus musculus	Protein LLP homolog	55.8595	42.6892	42.9814
Q9JHS4	Clpx	Mus musculus	ATP-dependent Clp protease ATP-binding subunit clpX-like, mitochondrial	55.8749	40.9996	31.677
P27046	Man2a1	Mus musculus	Alpha-mannosidase 2	55.9153	103.281	115.916
Q61048	Wbp4	Mus musculus	WW domain-binding protein 4	55.9257	37.2792	48.2908
Q9ESV0	Ddx24	Mus musculus	ATP-dependent RNA helicase DDX24	56.0628	55.7345	125.74
Q3UFS4	Gpatch11	Mus musculus	G patch domain-containing protein 11	56.1	35.6164	42.4236
Q00651	Itga4	Mus musculus	Integrin alpha-4	56.1199	57.7318	62.2717
O35459	Ech1	Mus musculus	Delta(3,5)-Delta(2,4)-dienoyl-CoA isomerase, mitochondrial	56.1748	39.5501	41.2204
Q9ERG0	Lima1	Mus musculus	LIM domain and actin-binding protein 1	56.5305	31.9333	60.4883
Q9DB42	Znf593	Mus musculus	Zinc finger protein 593	56.5579	95.1137	82.7941
P46718	Pdcd2	Mus musculus	Programmed cell death protein 2	56.6145	52.5156	40.9258
Q99J95	Cdk9	Mus musculus	Cyclin-dependent kinase 9	56.7353	63.8939	63.6369
Q6P2K6	Ppp4r3a	Mus musculus	Serine/threonine-protein phosphatase 4 regulatory subunit 3A	56.745	55.5796	52.2869
Q8K3W0	Babam2	Mus musculus	BRISC and BRCA1-A complex member 2	56.8438	70.8492	74.2388
Q8K183	Pdxk	Mus musculus	Pyridoxal kinase	56.8636	67.9541	66.3542
Q9CQ85	Timm22	Mus musculus	Mitochondrial import inner membrane translocase subunit Tim22	56.9013	33.5661	39.4816
Q9QYS9	Qki	Mus musculus	KH domain-containing RNA-binding protein QKI	57.0052	66.6214	60.8447
Q9D0B6	Pbdc1	Mus musculus	Protein PBDC1	57.0089	34.0208	23.7014
Q6P9J9	Ano6	Mus musculus	Anoctamin-6	57.0549	58.243	61.697
Q9JMG3	Tmub1	Mus musculus	Transmembrane and ubiquitin-like domain-containing protein 1	57.0906	22.8572	30.893
Q3TVP5	Otulinl	Mus musculus	Inactive ubiquitin thioesterase OTULINL	57.1427	108.627	NaN
Q9CZ42	Naxd	Mus musculus	ATP-dependent (S)-NAD(P)H-hydrate dehydratase	57.145	48.2209	51.2572
Q8C156	Ncaph	Mus musculus	Condensin complex subunit 2	57.2022	87.4449	82.4305
Q7M6Y3	Picalm	Mus musculus	Phosphatidylinositol-binding clathrin assembly protein	57.2912	95.3004	101.107
Q62018	Ctr9	Mus musculus	RNA polymerase-associated protein CTR9 homolog	57.3285	31.8717	32.9735
Q9CXS4	Cenpv	Mus musculus	Centromere protein V	57.3377	27.339	43.813
Q8K124	Plekho2	Mus musculus	Pleckstrin homology domain-containing family O member 2	57.3661	109.855	111.505
O55106	Strn	Mus musculus	Striatin	57.4103	59.9056	71.3639
Q7TT37	Elp1	Mus musculus	Elongator complex protein 1	57.5358	52.2711	53.8479
Q8CE96	Trmt6	Mus musculus	tRNA (adenine(58)-N(1))-methyltransferase non-catalytic subunit TRM6	57.7019	33.1167	31.396
Q6PGH2	Jpt2	Mus musculus	Jupiter microtubule associated homolog 2	57.7339	103.046	87.1169
Q8R3G1	Ppp1r8	Mus musculus	Nuclear inhibitor of protein phosphatase 1	57.898	53.0033	50.8083
Q8R0A0	Gtf2f2	Mus musculus	General transcription factor IIF subunit 2	57.9132	63.5245	44.4399
O35639	Anxa3	Mus musculus	Annexin A3	57.9544	312.456	244.749
Q9ER69	Wtap	Mus musculus	Pre-mRNA-splicing regulator WTAP	58.004	44.902	37.5899
Q3U821	Wdr75	Mus musculus	WD repeat-containing protein 75	58.0371	37.3035	34.4492
O35344	Kpna3	Mus musculus	Importin subunit alpha-4	58.0457	81.6473	79.7944
Q8BU14	Sec62	Mus musculus	Translocation protein SEC62	58.058	55.3818	55.9576
Q9QX11	Cyth1	Mus musculus	Cytohesin-1	58.1793	45.2711	51.5599
Q9D1H7	Get4	Mus musculus	Golgi to ER traffic protein 4 homolog	58.279	72.4544	67.3029
O54879	Hmgb3	Mus musculus	High mobility group protein B3	58.2987	79.1029	103.595
P35330	Icam2	Mus musculus	Intercellular adhesion molecule 2	58.3121	73.1776	31.7832
Q9CR61	Ndufb7	Mus musculus	NADH dehydrogenase [ubiquinone] 1 beta subcomplex subunit 7	58.4914	58.5135	70.9497
Q9EPV8	Ubl5	Mus musculus	Ubiquitin-like protein 5	58.5351	89.4906	86.6978
Q8BRN9	Cc2d1b	Mus musculus	Coiled-coil and C2 domain-containing protein 1B	58.5493	54.474	50.8732
Q8R2Y8	Ptrh2	Mus musculus	Peptidyl-tRNA hydrolase 2, mitochondrial	58.6381	68.2728	65.8834
P61219	Polr2f	Mus musculus	DNA-directed RNA polymerases I, II, and III subunit RPABC2	58.66	50.0346	49.0576
Q8CDM1	Atad2	Mus musculus	ATPase family AAA domain-containing protein 2	58.7285	NaN	82.3158
Q9CQF0	Mrpl11	Mus musculus	Large ribosomal subunit protein uL11m	58.8735	34.6751	44.5094
Q9D0R4	Ddx56	Mus musculus	Probable ATP-dependent RNA helicase DDX56	58.9101	52.6792	51.7613
Q8BKC5	Ipo5	Mus musculus	Importin-5	58.9224	144.195	142.485
Q91XI1	Dus3l	Mus musculus	tRNA-dihydrouridine(47) synthase [NAD(P)(+)]-like	58.9632	47.8307	45.3019
P70335	Rock1	Mus musculus	Rho-associated protein kinase 1	59.1591	54.0324	59.8693
E9Q4N7	Arid1b	Mus musculus	AT-rich interactive domain-containing protein 1B	59.1616	44.8895	54.3889
Q9CZJ1	Utp11	Mus musculus	Probable U3 small nucleolar RNA-associated protein 11	59.2765	49.5909	21.01
Q9QXK3	Copg2	Mus musculus	Coatomer subunit gamma-2	59.451	70.7278	82.0222
Q9ER72	Cars1	Mus musculus	Cysteine--tRNA ligase, cytoplasmic	59.475	55.6531	58.0953
Q6NZA9	Taf9b	Mus musculus	Transcription initiation factor TFIID subunit 9B	59.5248	27.7466	35.0123
Q9DC51	Gnai3	Mus musculus	Guanine nucleotide-binding protein G(i) subunit alpha-3	59.6349	111.165	166.681
Q9JK38	Gnpnat1	Mus musculus	Glucosamine 6-phosphate N-acetyltransferase	59.9378	28.8906	33.281
A0A140LIF8	Irgm2	Mus musculus	Immunity-related GTPase family M protein 2	59.9984	59.6134	40.9723
Q9CZE3	Rab32	Mus musculus	Ras-related protein Rab-32	60.0862	101.049	91.1599
P52432	Polr1c	Mus musculus	DNA-directed RNA polymerases I and III subunit RPAC1	60.1841	45.0717	33.274
Q8K1X4	Nckap1l	Mus musculus	Nck-associated protein 1-like	60.2052	122.897	136.837
Q9JJL8	Sars2	Mus musculus	Serine--tRNA ligase, mitochondrial	60.2066	32.3231	43.114
Q8BQ47	Cnpy4	Mus musculus	Protein canopy homolog 4	60.271	26.9537	18.6668
Q9ERG2	Strn3	Mus musculus	Striatin-3	60.3637	32.1112	40.697
Q3V0T4	Itgad	Mus musculus	Integrin alpha-D	60.411	45.5115	53.3183
Q80WQ2	Vac14	Mus musculus	Protein VAC14 homolog	60.4699	86.6376	86.3909
Q60591	Nfatc2	Mus musculus	Nuclear factor of activated T-cells, cytoplasmic 2	60.4871	42.3991	36.3177
Q9CYH6	Rrs1	Mus musculus	Ribosome biogenesis regulatory protein homolog	60.5486	43.0771	44.785
Q3U1G5	Isg20l2	Mus musculus	Interferon-stimulated 20 kDa exonuclease-like 2	60.6786	56.607	58.6904
Q91YT7	Ythdf2	Mus musculus	YTH domain-containing family protein 2	60.8895	115.157	112.507
Q9DAS9	Gng12	Mus musculus	Guanine nucleotide-binding protein G(I)/G(S)/G(O) subunit gamma-12	60.9182	229.245	157.682
Q7JJ13	Brd2	Mus musculus	Bromodomain-containing protein 2	60.9303	94.8926	102.944
Q9CPW2	Fdx2	Mus musculus	Ferredoxin-2, mitochondrial	60.9518	46.2539	48.9697
Q8VBW6	Nae1	Mus musculus	NEDD8-activating enzyme E1 regulatory subunit	60.9585	46.2983	34.6856
Q91V81	Rbm42	Mus musculus	RNA-binding protein 42	60.9727	65.6083	44.2577
Q64727	Vcl	Mus musculus	Vinculin	60.9824	295.005	230.321
Q9Z2E2	Mbd1	Mus musculus	Methyl-CpG-binding domain protein 1	61.0263	29.9887	36.3232
Q9D0M1	Prpsap1	Mus musculus	Phosphoribosyl pyrophosphate synthase-associated protein 1	61.1533	51.289	44.288
P17563;Q63836	Selenbp1;Selenbp2	Mus musculus	Methanethiol oxidase;Selenium-binding protein 2	61.2032	88.9235	56.664
P13634	Ca1	Mus musculus	Carbonic anhydrase 1	61.228	233.308	250.581
P08122	Col4a2	Mus musculus	Collagen alpha-2(IV) chain	61.3505	154.78	122.896
P06537	Nr3c1	Mus musculus	Glucocorticoid receptor	61.3731	40.8165	40.6027
Q8BHB4	Wdr3	Mus musculus	WD repeat-containing protein 3	61.3975	63.2301	67.0362
Q8CIZ8	Vwf	Mus musculus	von Willebrand factor	61.4481	15.4002	21.5919
Q60759	Gcdh	Mus musculus	Glutaryl-CoA dehydrogenase, mitochondrial	61.5123	31.9074	31.5242
Q61838	Pzp	Mus musculus	Pregnancy zone protein	61.5451	33.5129	31.4728
Q9QUJ7	Acsl4	Mus musculus	Long-chain-fatty-acid--CoA ligase 4	61.5814	38.0772	38.1676
P57746	Atp6v1d	Mus musculus	V-type proton ATPase subunit D	61.5996	80.5708	96.1383
Q80U70	Suz12	Mus musculus	Polycomb protein Suz12	61.6058	60.1823	67.4999
Q9D2C7	Tmbim6	Mus musculus	Bax inhibitor 1	61.6706	91.123	112.777
Q8K2T1	Nmral1	Mus musculus	NmrA-like family domain-containing protein 1	61.8036	102.35	77.3284
Q8BG48	Stk17b	Mus musculus	Serine/threonine-protein kinase 17B	61.8202	55.6241	75.0809
Q924T2	Mrps2	Mus musculus	Small ribosomal subunit protein uS2m	61.8254	35.1411	51.7939
Q8K301	Ddx52	Mus musculus	Probable ATP-dependent RNA helicase DDX52	61.8858	63.399	57.4776
P63213	Gng2	Mus musculus	Guanine nucleotide-binding protein G(I)/G(S)/G(O) subunit gamma-2	61.8911	123.595	129.325
Q80ZM7	Gtf2a2	Mus musculus	Transcription initiation factor IIA subunit 2	61.9042	93.9056	99.1887
Q61136	Prpf4b	Mus musculus	Serine/threonine-protein kinase PRP4 homolog	61.9085	40.8708	49.4924
Q2VPQ9	Meaf6	Mus musculus	Chromatin modification-related protein MEAF6	61.9209	29.0712	32.758
Q3TL44	Nlrx1	Mus musculus	NLR family member X1	61.9497	41.2934	43.7061
Q9CQE3	Mrps17	Mus musculus	Small ribosomal subunit protein uS17m	61.9727	72.8103	45.0253
Q8CHY6	Gatad2a	Mus musculus	Transcriptional repressor p66 alpha	62.0024	52.6808	56.0676
Q91ZX7	Lrp1	Mus musculus	Prolow-density lipoprotein receptor-related protein 1	62.0649	52.5781	83.4858
Q99J72	Apobec3	Mus musculus	DNA dC->dU-editing enzyme APOBEC-3	62.0712	37.6357	26.5908
Q3U3I9	Znf865	Mus musculus	Zinc finger protein 865	62.1111	30.8897	38.4395
Q9CPT5	Nop16	Mus musculus	Nucleolar protein 16	62.1266	65.0815	72.4692
P97379	G3bp2	Mus musculus	Ras GTPase-activating protein-binding protein 2	62.1579	53.7438	93.0544
Q9DCC4	Pycr3	Mus musculus	Pyrroline-5-carboxylate reductase 3	62.1901	61.5169	49.0274
Q8C050	Rps6ka5	Mus musculus	Ribosomal protein S6 kinase alpha-5	62.1985	45.3401	51.3462
Q9CQ10	Chmp3	Mus musculus	Charged multivesicular body protein 3	62.4261	63.7712	70.3054
P70303	Ctps2	Mus musculus	CTP synthase 2	62.4666	50.0756	58.0057
P59017	Bcl2l13	Mus musculus	Bcl-2-like protein 13	62.4774	45.2888	45.9048
Q6PAC3	Dcaf13	Mus musculus	DDB1- and CUL4-associated factor 13	62.5836	50.9726	44.7833
Q9WUU9	Mcm3ap	Mus musculus	Germinal-center associated nuclear protein	62.5937	38.4657	57.9261
Q8BMC4	Nop9	Mus musculus	Nucleolar protein 9	62.5979	35.5869	32.2737
Q8R3N1	Nop14	Mus musculus	Nucleolar protein 14	63.1865	32.0026	31.0438
Q9D8B4	Ndufa11	Mus musculus	NADH dehydrogenase [ubiquinone] 1 alpha subcomplex subunit 11	63.2211	32.8541	101.804
Q64520	Guk1	Mus musculus	Guanylate kinase	63.2253	NaN	140.733
Q571I9	Aldh16a1	Mus musculus	Aldehyde dehydrogenase family 16 member A1	63.4239	112.336	85.5981
Q7TSI3	Ppp6r1	Mus musculus	Serine/threonine-protein phosphatase 6 regulatory subunit 1	63.4766	31.0542	24.6976
Q8C0P5	Coro2a	Mus musculus	Coronin-2A	63.4887	59.2627	55.2768
Q9WVA2	Timm8a1	Mus musculus	Mitochondrial import inner membrane translocase subunit Tim8 A	63.5085	59.5702	48.5535
Q9Z2D8	Mbd3	Mus musculus	Methyl-CpG-binding domain protein 3	63.5355	59.0279	42.59
Q8K4R4	Pitpnc1	Mus musculus	Cytoplasmic phosphatidylinositol transfer protein 1	63.5653	NaN	107.993
Q9D1Q4	Dpm3	Mus musculus	Dolichol-phosphate mannosyltransferase subunit 3	63.6864	172.759	206.317
Q07133	H1-6	Mus musculus	Histone H1t	63.85	51.5062	15.2942
Q04207	Rela	Mus musculus	Transcription factor p65	63.8749	56.2584	51.0455
P52825	Cpt2	Mus musculus	Carnitine O-palmitoyltransferase 2, mitochondrial	63.9559	65.6413	86.9152
Q2TBA3	Malt1	Mus musculus	Mucosa-associated lymphoid tissue lymphoma translocation protein 1 homolog	63.9583	90.6074	97.9262
P31725	S100a9	Mus musculus	Protein S100-A9	64.0405	6417.22	2653.24
Q8VE47	Uba5	Mus musculus	Ubiquitin-like modifier-activating enzyme 5	64.0831	85.1556	71.6771
Q62448	Eif4g2	Mus musculus	Eukaryotic translation initiation factor 4 gamma 2	64.1023	75.7006	67.5488
Q91VE0	Slc27a4	Mus musculus	Long-chain fatty acid transport protein 4	64.2185	40.5858	26.5534
Q99LH1	Gnl2	Mus musculus	Nucleolar GTP-binding protein 2	64.3207	75.2445	68.0313
Q8C052	Map1s	Mus musculus	Microtubule-associated protein 1S	64.3683	51.2091	59.982
Q3UHX2	Pdap1	Mus musculus	28 kDa heat- and acid-stable phosphoprotein	64.4165	99.0712	89.1684
P62748	Hpcal1	Mus musculus	Hippocalcin-like protein 1	64.4624	89.9023	110.615
Q0GUM3	Gm12250	Mus musculus	Interferon-gamma-inducible GTPase 10	64.4966	54.6887	61.2796
P08920	Cd2	Mus musculus	T-cell surface antigen CD2	64.7295	19.8404	27.6562
Q64191	Aga	Mus musculus	N(4)-(beta-N-acetylglucosaminyl)-L-asparaginase	64.7729	33.7549	25.8588
P18654	Rps6ka3	Mus musculus	Ribosomal protein S6 kinase alpha-3	64.8546	79.0844	74.372
P52431	Pold1	Mus musculus	DNA polymerase delta catalytic subunit	65.0195	88.143	51.5394
Q8C407	Yipf4	Mus musculus	Protein YIPF4	65.1303	47.4484	51.3267
Q80UP5	Ankrd13a	Mus musculus	Ankyrin repeat domain-containing protein 13A	65.1685	89.1884	91.5234
Q8VEJ4	Nle1	Mus musculus	Notchless protein homolog 1	65.1721	52.0165	50.2145
Q8CHT3	Ints5	Mus musculus	Integrator complex subunit 5	65.2186	31.4314	35.8407
P53702	Hccs	Mus musculus	Holocytochrome c-type synthase	65.224	27.003	30.8254
Q8K4B0	Mta1	Mus musculus	Metastasis-associated protein MTA1	65.2376	56.635	84.6569
Q9D024	Ccdc47	Mus musculus	PAT complex subunit CCDC47	65.2851	46.0257	44.4697
Q91WM3	Rrp9	Mus musculus	U3 small nucleolar RNA-interacting protein 2	65.3339	64.9324	72.1458
Q80SW1	Ahcyl1	Mus musculus	S-adenosylhomocysteine hydrolase-like protein 1	65.5409	32.0734	NaN
Q8C7V3	Utp15	Mus musculus	U3 small nucleolar RNA-associated protein 15 homolog	65.5729	43.1679	38.0159
Q8VHR5	Gatad2b	Mus musculus	Transcriptional repressor p66-beta	65.6084	60.837	66.4727
Q9CRD2	Emc2	Mus musculus	ER membrane protein complex subunit 2	65.7084	43.0477	41.227
Q60634	Flot2	Mus musculus	Flotillin-2	65.7823	105.831	88.1947
Q8BU03	Pwp2	Mus musculus	Periodic tryptophan protein 2 homolog	65.8192	79.4217	121.904
Q8VD58	Evi2b	Mus musculus	Protein EVI2B	65.8296	232.601	139.942
Q91W50	Csde1	Mus musculus	Cold shock domain-containing protein E1	65.8345	105.468	87.3922
Q8BRG8	Tmem209	Mus musculus	Transmembrane protein 209	65.9458	40.2294	42.8019
Q8CG48	Smc2	Mus musculus	Structural maintenance of chromosomes protein 2	65.9682	99.5032	89.5967
P27005	S100a8	Mus musculus	Protein S100-A8	65.979	3774.41	2561.72
Q8R4X3	Rbm12	Mus musculus	RNA-binding protein 12	66.0245	64.382	65.079
Q8CI11	Gnl3	Mus musculus	Guanine nucleotide-binding protein-like 3	66.0508	73.6855	80.5247
Q8BWU5	Osgep	Mus musculus	tRNA N6-adenosine threonylcarbamoyltransferase	66.0524	59.071	61.6708
Q8C0L0	Tmx4	Mus musculus	Thioredoxin-related transmembrane protein 4	66.3188	88.2089	100.137
Q05D44	Eif5b	Mus musculus	Eukaryotic translation initiation factor 5B	66.3842	101.438	98.3831
Q9DBG5	Plin3	Mus musculus	Perilipin-3	66.469	146.449	121.841
Q9D1M0	Sec13	Mus musculus	Protein SEC13 homolog	66.4817	54.2063	38.9954
P81117	Nucb2	Mus musculus	Nucleobindin-2	66.5254	74.9905	73.4283
Q8VDQ9	Kri1	Mus musculus	Protein KRI1 homolog	66.5386	37.4168	52.4468
P58059	Mrps21	Mus musculus	Small ribosomal subunit protein bS21m	66.654	54.5037	58.7684
Q03347	Runx1	Mus musculus	Runt-related transcription factor 1	66.6678	37.9149	32.1543
Q8K4G5	Ablim1	Mus musculus	Actin-binding LIM protein 1	66.6948	31.9544	48.7013
P06795;P21447	Abcb1b;Abcb1a	Mus musculus	ATP-dependent translocase ABCB1	66.8237	41.0852	59.1623
Q9DBD5	Pelp1	Mus musculus	Proline-, glutamic acid- and leucine-rich protein 1	66.8338	37.3403	52.8893
Q9ERR7	Selenof	Mus musculus	Selenoprotein F	66.8487	77.5387	77.0651
Q922S4	Pde2a	Mus musculus	cGMP-dependent 3',5'-cyclic phosphodiesterase	66.8745	47.8762	49.7084
Q91WD5	Ndufs2	Mus musculus	NADH dehydrogenase [ubiquinone] iron-sulfur protein 2, mitochondrial	66.9173	94.9951	99.1275
P97452	Bop1	Mus musculus	Ribosome biogenesis protein BOP1	67.0132	35.5448	41.4359
O54774	Ap3d1	Mus musculus	AP-3 complex subunit delta-1	67.0388	57.0298	51.1334
Q9CQN7	Mrpl41	Mus musculus	Large ribosomal subunit protein mL41	67.1995	41.8936	47.7245
Q6P1B1	Xpnpep1	Mus musculus	Xaa-Pro aminopeptidase 1	67.2428	84.5617	86.3143
P63154	Crnkl1	Mus musculus	Crooked neck-like protein 1	67.2792	67.6577	79.3134
P50429	Arsb	Mus musculus	Arylsulfatase B	67.2892	129.452	124.661
Q9JK23	Psmg1	Mus musculus	Proteasome assembly chaperone 1	67.2956	67.9267	67.4841
Q9CR41	Hypk	Mus musculus	Huntingtin-interacting protein K	67.4161	76.286	68.8326
Q8BFP9	Pdk1	Mus musculus	[Pyruvate dehydrogenase (acetyl-transferring)] kinase isozyme 1, mitochondrial	67.4678	27.0577	52.6052
P22892	Ap1g1	Mus musculus	AP-1 complex subunit gamma-1	67.5685	81.1699	81.0821
Q80ZV0	Rnaseh2b	Mus musculus	Ribonuclease H2 subunit B	67.5709	88.0142	91.3725
Q8BKZ9	Pdhx	Mus musculus	Pyruvate dehydrogenase protein X component, mitochondrial	67.5933	79.5274	73.7181
P61963	Dcaf7	Mus musculus	DDB1- and CUL4-associated factor 7	67.6243	78.7384	74.3744
Q9DCB8	Isca2	Mus musculus	Iron-sulfur cluster assembly 2 homolog, mitochondrial	67.748	53.9143	46.6081
Q6QD59	Bnip1	Mus musculus	Vesicle transport protein SEC20	67.7567	63.8814	58.9564
Q6NZJ6	Eif4g1	Mus musculus	Eukaryotic translation initiation factor 4 gamma 1	67.8958	132.585	135.024
Q62193	Rpa2	Mus musculus	Replication protein A 32 kDa subunit	68.1515	116.675	169.841
Q9CPP6	Ndufa5	Mus musculus	NADH dehydrogenase [ubiquinone] 1 alpha subcomplex subunit 5	68.1554	73.2737	91.9737
Q9D7M8	Polr2d	Mus musculus	DNA-directed RNA polymerase II subunit RPB4	68.2062	48.4616	52.3248
Q9WTX8	Mad1l1	Mus musculus	Mitotic spindle assembly checkpoint protein MAD1	68.3658	43.6575	26.0562
Q8BMA6	Srp68	Mus musculus	Signal recognition particle subunit SRP68	68.3953	111.729	110.68
Q9D880	Timm50	Mus musculus	Mitochondrial import inner membrane translocase subunit TIM50	68.4193	102.884	108.728
O88532	Zfr	Mus musculus	Zinc finger RNA-binding protein	68.4936	41.0333	30.9396
Q99KK9	Hars2	Mus musculus	Histidine--tRNA ligase, mitochondrial	68.5007	20.9103	28.0527
Q8BG51	Rhot1	Mus musculus	Mitochondrial Rho GTPase 1	68.812	61.1979	49.7651
P28867	Prkcd	Mus musculus	Protein kinase C delta type	68.8932	220.447	149.254
O88522	Ikbkg	Mus musculus	NF-kappa-B essential modulator	68.9438	29.0879	58.9483
P63168	Dynll1	Mus musculus	Dynein light chain 1, cytoplasmic	69.023	63.15	82.5321
P49962	Srp9	Mus musculus	Signal recognition particle 9 kDa protein	69.0406	87.4962	72.0124
Q8C4J7	Tbl3	Mus musculus	Transducin beta-like protein 3	69.1113	64.2733	67.1418
Q8R2U0	Seh1l	Mus musculus	Nucleoporin SEH1	69.4545	42.253	52.5195
Q8CEC6	Ppwd1	Mus musculus	Peptidylprolyl isomerase domain and WD repeat-containing protein 1	69.4765	42.3327	51.6778
Q9WV02	Rbmx	Mus musculus	RNA-binding motif protein, X chromosome	69.4771	150.596	117.436
P62627	Dynlrb1	Mus musculus	Dynein light chain roadblock-type 1	69.5424	68.8688	67.6292
Q61470	Cd37	Mus musculus	Leukocyte antigen CD37	69.9537	131.26	47.2577
Q8R010	Aimp2	Mus musculus	Aminoacyl tRNA synthase complex-interacting multifunctional protein 2	70.2489	75.2603	75.8169
Q59J78	Ndufaf2	Mus musculus	NADH dehydrogenase [ubiquinone] 1 alpha subcomplex assembly factor 2	70.2537	44.1597	40.5248
Q3UZA1	Rcsd1	Mus musculus	CapZ-interacting protein	70.2752	134.592	140.151
Q9JIY5	Htra2	Mus musculus	Serine protease HTRA2, mitochondrial	70.2876	66.9636	57.7881
Q9EQ61	Pes1	Mus musculus	Pescadillo homolog	70.3346	65.6979	52.5258
Q3THK7	Gmps	Mus musculus	GMP synthase [glutamine-hydrolyzing]	70.3447	103.584	111.149
Q9D7H3	RtcA	Mus musculus	RNA 3'-terminal phosphate cyclase	70.3948	104.2	119.667
Q91YE6	Ipo9	Mus musculus	Importin-9	70.4481	62.2272	66.5881
Q02111	Prkcq	Mus musculus	Protein kinase C theta type	70.6069	24.1121	41.5676
Q9CR20	Ier3ip1	Mus musculus	Immediate early response 3-interacting protein 1	70.7236	89.913	129.623
Q9CXW2	Mrps22	Mus musculus	Small ribosomal subunit protein mS22	70.7921	53.9748	42.9505
P99028	Uqcrh	Mus musculus	Cytochrome b-c1 complex subunit 6, mitochondrial	70.825	66.9087	60.1049
Q3UP87	Elane	Mus musculus	Neutrophil elastase	70.9519	717.211	581.206
Q9CZ28	Snf8	Mus musculus	Vacuolar-sorting protein SNF8	71.0159	84.1692	75.1578
Q8BHL5	Elmo2	Mus musculus	Engulfment and cell motility protein 2	71.0322	59.787	69.2148
Q60772	Cdkn2c	Mus musculus	Cyclin-dependent kinase 4 inhibitor C	71.1207	43.201	NaN
Q99M51	Nck1	Mus musculus	Cytoplasmic protein NCK1	71.1476	63.6459	NaN
P21995	Emb	Mus musculus	Embigin	71.2684	121.008	94.5145
Q9QZH6	Ecsit	Mus musculus	Evolutionarily conserved signaling intermediate in Toll pathway, mitochondrial	71.5793	NaN	32.0761
Q9WTU0	Phf2	Mus musculus	Lysine-specific demethylase PHF2	71.6748	50.7988	43.2556
P97364	Sephs2	Mus musculus	Selenide, water dikinase 2	71.691	105.899	95.0458
Q8K212	Pacs1	Mus musculus	Phosphofurin acidic cluster sorting protein 1	71.7438	75.5001	69.3628
P36552	Cpox	Mus musculus	Oxygen-dependent coproporphyrinogen-III oxidase, mitochondrial	71.838	104.587	102.856
Q9WTX6	Cul1	Mus musculus	Cullin-1	71.9062	55.4237	60.6244
Q3SXD3	Hddc2	Mus musculus	5'-deoxynucleotidase HDDC2	72.1034	52.3175	50.7794
Q9ERU3	Znf22	Mus musculus	Zinc finger protein 22	72.1889	47.5192	63.2192
Q8BMJ3	Eif1ax	Mus musculus	Eukaryotic translation initiation factor 1A, X-chromosomal	72.2108	84.0583	71.3812
Q99J45	Nrbp1	Mus musculus	Nuclear receptor-binding protein	72.2707	56.821	51.2218
Q640N3	Arhgap30	Mus musculus	Rho GTPase-activating protein 30	72.3197	145.702	127.244
P63044	Vamp2	Mus musculus	Vesicle-associated membrane protein 2	72.4231	57.0572	63.9393
Q923G2	Polr2h	Mus musculus	DNA-directed RNA polymerases I, II, and III subunit RPABC3	72.4503	62.7764	46.6491
Q8BTW3	Exosc6	Mus musculus	Exosome complex component MTR3	72.519	56.7225	53.1375
Q925I1	Atad3	Mus musculus	ATPase family AAA domain-containing protein 3	72.5393	67.0834	83.4562
Q8VDJ3	Hdlbp	Mus musculus	Vigilin	72.6708	129.131	105.508
Q8R5K4	Nol6	Mus musculus	Nucleolar protein 6	72.6755	43.1388	38.9499
P32921	Wars1	Mus musculus	Tryptophan--tRNA ligase, cytoplasmic	72.7122	232.39	220.456
Q8CC88	Vwa8	Mus musculus	von Willebrand factor A domain-containing protein 8	72.7172	35.7097	40.2813
Q3UJB9	Edc4	Mus musculus	Enhancer of mRNA-decapping protein 4	72.7601	84.6163	91.8277
Q923T9	Camk2g	Mus musculus	Calcium/calmodulin-dependent protein kinase type II subunit gamma	72.7702	56.8453	30.5095
O08539	Bin1	Mus musculus	Myc box-dependent-interacting protein 1	72.7768	91.231	71.1936
Q8K409	Polb	Mus musculus	DNA polymerase beta	72.9091	33.3688	54.3473
Q8CF66	Lamtor4	Mus musculus	Ragulator complex protein LAMTOR4	72.9737	167.726	177.946
O54916	Reps1	Mus musculus	RalBP1-associated Eps domain-containing protein 1	73.1423	31.9182	38.6467
A2AQ19	Rtf1	Mus musculus	RNA polymerase-associated protein RTF1 homolog	73.1672	68.1621	73.7215
Q505B7	Zbtb8os	Mus musculus	Protein archease	73.2401	71.4879	67.5321
Q9CQP0	Mrpl33	Mus musculus	Large ribosomal subunit protein bL33m	73.2652	NaN	91.5542
O88967	Yme1l1	Mus musculus	ATP-dependent zinc metalloprotease YME1L1	73.3505	70.0035	59.4014
O88892;P84102	Serf1;Serf2	Mus musculus	Small EDRK-rich factor 1;Small EDRK-rich factor 2	73.41	37.8333	28.4973
Q9D6T0	Nosip	Mus musculus	Nitric oxide synthase-interacting protein	73.4451	36.5979	48.5123
P01631		Mus musculus	Ig kappa chain V-II region 26-10	73.4937	440.416	139.421
Q9CYL5	Glipr2	Mus musculus	Golgi-associated plant pathogenesis-related protein 1	73.5321	93.6924	96.6399
Q99KG3	Rbm10	Mus musculus	RNA-binding protein 10	73.5526	65.6058	74.4502
O35130	Emg1	Mus musculus	Ribosomal RNA small subunit methyltransferase NEP1	73.5598	59.6696	54.4552
Q9D1P0	Mrpl13	Mus musculus	Large ribosomal subunit protein uL13m	73.57	42.0587	23.4661
Q62383	Supt6h	Mus musculus	Transcription elongation factor SPT6	73.619	78.1639	88.9028
Q61102	Abcb7	Mus musculus	Iron-sulfur clusters transporter ABCB7, mitochondrial	73.7755	91.8487	82.5191
Q78XF5	Ostc	Mus musculus	Oligosaccharyltransferase complex subunit OSTC	73.7942	76.306	55.9668
P61759	Vbp1	Mus musculus	Prefoldin subunit 3	73.9115	98.0489	78.9346
Q80VJ2	Sra1	Mus musculus	Steroid receptor RNA activator 1	73.9255	44.9161	39.7306
Q9ES74	Nek7	Mus musculus	Serine/threonine-protein kinase Nek7	74.0466	82.9024	83.1454
P53996	Cnbp	Mus musculus	CCHC-type zinc finger nucleic acid binding protein	74.0641	85.3106	63.2586
Q91YH5	Atl3	Mus musculus	Atlastin-3	74.0665	100.228	144.955
Q91XD6	Vps36	Mus musculus	Vacuolar protein-sorting-associated protein 36	74.1107	80.7879	59.9494
P60898	Polr2i	Mus musculus	DNA-directed RNA polymerase II subunit RPB9	74.1984	25.5891	43.1814
Q9ERN0	Scamp2	Mus musculus	Secretory carrier-associated membrane protein 2	74.3595	92.4137	110.648
Q80WW9	Ddrgk1	Mus musculus	DDRGK domain-containing protein 1	74.3627	63.7321	67.5316
P52623	Uck1	Mus musculus	Uridine-cytidine kinase 1	74.4323	61.0955	42.4754
O55028	Bckdk	Mus musculus	[3-methyl-2-oxobutanoate dehydrogenase [lipoamide]] kinase, mitochondrial	74.5138	37.8929	29.5666
Q6P3D0	Nudt16	Mus musculus	U8 snoRNA-decapping enzyme	74.5211	35.0967	41.3102
Q80ZK0	Mrps10	Mus musculus	Small ribosomal subunit protein uS10m	74.5239	125.579	99.1327
Q8CHW4	Eif2b5	Mus musculus	Translation initiation factor eIF-2B subunit epsilon	74.5518	78.394	63.7734
Q62432;Q8BUN5;Q9JIW5	Smad2;Smad3;Smad9	Mus musculus	Mothers against decapentaplegic homolog 2;Mothers against decapentaplegic homolog 3;Mothers against decapentaplegic homolog 9	74.591	58.535	64.0506
Q62384	Zpr1	Mus musculus	Zinc finger protein ZPR1	74.6252	63.9733	66.3149
Q9DC50	Crot	Mus musculus	Peroxisomal carnitine O-octanoyltransferase	74.6801	47.3252	38.8536
P56960	Exosc10	Mus musculus	Exosome component 10	74.6985	61.9275	76.7293
P42128	Foxk1	Mus musculus	Forkhead box protein K1	74.8729	72.2208	90.5855
Q7TN29	Smap2	Mus musculus	Stromal membrane-associated protein 2	74.9013	174.727	185.686
Q9D7V9	Naaa	Mus musculus	N-acylethanolamine-hydrolyzing acid amidase	75.0397	52.2206	35.8975
Q8BXV2	Bri3bp	Mus musculus	BRI3-binding protein	75.1948	177.568	194.026
Q8K2H4	Acap1	Mus musculus	Arf-GAP with coiled-coil, ANK repeat and PH domain-containing protein 1	75.2168	59.0486	67.0548
Q61164	Ctcf	Mus musculus	Transcriptional repressor CTCF	75.3574	36.6263	41.7792
Q8BJW5	Nol11	Mus musculus	Nucleolar protein 11	75.3769	86.3229	106.724
Q6PEB6	Mob4	Mus musculus	MOB-like protein phocein	75.4143	63.6418	62.4455
P70279	Surf6	Mus musculus	Surfeit locus protein 6	75.4283	82.0832	84.6221
E9Q1P8	Irf2bp2	Mus musculus	Interferon regulatory factor 2-binding protein 2	75.537	59.4932	58.026
Q6P5B0	Rrp12	Mus musculus	RRP12-like protein	75.6609	63.449	59.7261
Q6ZQE4	Nemp1	Mus musculus	Nuclear envelope integral membrane protein 1	75.8271	31.8257	36.3168
Q3THK3	Gtf2f1	Mus musculus	General transcription factor IIF subunit 1	75.8488	77.4028	86.3313
Q99PG2	Ogfr	Mus musculus	Opioid growth factor receptor	75.9694	64.4973	42.5121
P62915	Gtf2b	Mus musculus	Transcription initiation factor IIB	76.0427	32.015	10.4825
Q99JI4	Psmd6	Mus musculus	26S proteasome non-ATPase regulatory subunit 6	76.104	142.198	141.345
Q9CQF9	Pcyox1	Mus musculus	Prenylcysteine oxidase 1	76.1078	65.8894	62.4184
P24788	Cdk11b	Mus musculus	Cyclin-dependent kinase 11B	76.1206	107.423	125.818
Q78JE5	Fbxo22	Mus musculus	F-box only protein 22	76.1323	65.2087	65.7358
Q99P58	Rab27b	Mus musculus	Ras-related protein Rab-27B	76.2089	65.9576	23.9737
Q9QZD8	Slc25a10	Mus musculus	Mitochondrial dicarboxylate carrier	76.3596	47.9897	50.4327
Q64131	Runx3	Mus musculus	Runt-related transcription factor 3	76.3694	66.9349	65.3758
E9Q5K9	Ythdc1	Mus musculus	YTH domain-containing protein 1	76.4345	45.9691	60.8165
Q9D6Y7	Msra	Mus musculus	Mitochondrial peptide methionine sulfoxide reductase	76.4782	160.963	95.4693
Q8K2T8	Paf1	Mus musculus	RNA polymerase II-associated factor 1 homolog	76.511	42.3592	51.4008
P62488	Polr2g	Mus musculus	DNA-directed RNA polymerase II subunit RPB7	76.5911	59.4292	68.5447
Q9DCE5	Pak1ip1	Mus musculus	p21-activated protein kinase-interacting protein 1	76.6195	71.6293	60.6386
Q8BTX9	Hsdl1	Mus musculus	Inactive hydroxysteroid dehydrogenase-like protein 1	76.8119	58.2208	63.6778
Q8BFU3	Rnf214	Mus musculus	RING finger protein 214	76.8254	53.0419	44.8342
Q8C163	Exog	Mus musculus	Nuclease EXOG, mitochondrial	76.9106	23.7637	16.6285
Q8BJY1	Psmd5	Mus musculus	26S proteasome non-ATPase regulatory subunit 5	77.0416	134.836	159.189
Q8C0M9	Asrgl1	Mus musculus	Isoaspartyl peptidase/L-asparaginase	77.2335	66.6609	69.3734
Q99JX3	Gorasp2	Mus musculus	Golgi reassembly-stacking protein 2	77.2951	73.3063	63.0675
Q8BH86	Dglucy	Mus musculus	D-glutamate cyclase, mitochondrial	77.4525	117.702	111.482
P01027	C3	Mus musculus	Complement C3	77.4943	257.151	210.381
Q91UZ5	Impa2	Mus musculus	Inositol monophosphatase 2	77.9205	110.681	87.4052
Q8K4F5	Abhd11	Mus musculus	Protein ABHD11	78.0654	42.0436	45.3476
Q9DCR2	Ap3s1	Mus musculus	AP-3 complex subunit sigma-1	78.1145	96.2123	76.7317
Q9D8X1	Cutc	Mus musculus	Copper homeostasis protein cutC homolog	78.3283	100.967	103.577
O35972	Mrpl23	Mus musculus	Large ribosomal subunit protein uL23m	78.4148	14.246	16.693
P04627	Araf	Mus musculus	Serine/threonine-protein kinase A-Raf	78.4351	82.5293	78.3436
Q6ZQL4	Wdr43	Mus musculus	WD repeat-containing protein 43	78.4564	112.72	98.6861
Q8BTV2	Cpsf7	Mus musculus	Cleavage and polyadenylation specificity factor subunit 7	78.4657	73.1241	70.4099
P29037;Q6SJ95	Tbp;Tbpl2	Mus musculus	TATA-box-binding protein;TATA box-binding protein-like 2	78.6244	51.5983	16.0162
Q9ERF3	Skic8	Mus musculus	Superkiller complex protein 8	78.6247	82.8051	80.9105
Q99N87	Mrps5	Mus musculus	Small ribosomal subunit protein uS5m	78.6499	53.3339	63.0347
Q9D0M0	Exosc7	Mus musculus	Exosome complex exonuclease RRP42	78.8852	88.4327	88.5043
Q9Z2W0	Dnpep	Mus musculus	Aspartyl aminopeptidase	79.1179	133.753	142.746
Q8CG46	Smc5	Mus musculus	Structural maintenance of chromosomes protein 5	79.1589	68.0129	70.4227
Q9D898	Arpc5l	Mus musculus	Actin-related protein 2/3 complex subunit 5-like protein	79.4284	291.229	277.178
O55126	Nipsnap2	Mus musculus	Protein NipSnap homolog 2	79.4687	84.4339	106.491
P70269	Ctse	Mus musculus	Cathepsin E	79.4973	90.3285	118.288
Q8BGC4	Ptgr3	Mus musculus	Prostaglandin reductase-3	79.8407	38.2033	34.1005
Q8VHN8	Nudt16l1	Mus musculus	Tudor-interacting repair regulator protein	79.8473	47.8548	58.8697
Q60996	Ppp2r5c	Mus musculus	Serine/threonine-protein phosphatase 2A 56 kDa regulatory subunit gamma isoform	79.854	56.808	59.5054
O88627	Slc28a2	Mus musculus	Sodium/nucleoside cotransporter 2	79.9613	109.726	68.4927
Q78S06	Sys1	Mus musculus	Protein SYS1 homolog	80.0157	NaN	91.3181
P62342	Selenot	Mus musculus	Thioredoxin reductase-like selenoprotein T	80.031	52.375	78.1295
Q9DBG7	Srpra	Mus musculus	Signal recognition particle receptor subunit alpha	80.0491	65.5764	53.7795
P70318	Tial1	Mus musculus	Nucleolysin TIAR	80.1038	121.616	152.942
Q91YI4	Arrb2	Mus musculus	Beta-arrestin-2	80.1679	118.908	112.023
P40336	Vps26a	Mus musculus	Vacuolar protein sorting-associated protein 26A	80.1768	127.702	104.072
Q8R3N6	Thoc1	Mus musculus	THO complex subunit 1	80.2388	73.4802	80.6547
Q9D787	Ppil2	Mus musculus	RING-type E3 ubiquitin-protein ligase PPIL2	80.2808	77.3994	61.0651
Q61096	Prtn3	Mus musculus	Myeloblastin	80.3149	561.833	412.811
Q6NTA4;Q80X95	Rragb;Rraga	Mus musculus	Ras-related GTP-binding protein B;Ras-related GTP-binding protein A	80.4376	128.16	146.98
Q9WV60	Gsk3b	Mus musculus	Glycogen synthase kinase-3 beta	80.4871	47.5009	NaN
Q69ZQ2	Isy1	Mus musculus	Pre-mRNA-splicing factor ISY1 homolog	80.5978	49.0789	46.4179
P56213	Gfer	Mus musculus	FAD-linked sulfhydryl oxidase ALR	80.6	52.5512	NaN
Q78JN3;Q9WUR2	Eci3;Eci2	Mus musculus	Enoyl-CoA delta isomerase 3, peroxisomal;Enoyl-CoA delta isomerase 2	80.6705	52.9215	76.1869
Q6NZQ6	Znf740	Mus musculus	Zinc finger protein 740	80.7046	38.1424	52.5412
Q9Z0L8	Ggh	Mus musculus	Gamma-glutamyl hydrolase	80.7096	37.8602	40.2947
Q9DB27	Mcts1	Mus musculus	Malignant T-cell-amplified sequence 1	80.7452	80.2967	77.5311
P17426	Ap2a1	Mus musculus	AP-2 complex subunit alpha-1	80.8576	125.387	110.376
Q9ESY9	Ifi30	Mus musculus	Gamma-interferon-inducible lysosomal thiol reductase	80.8899	113.213	103.149
Q9D8Y7	Tnfaip8l2	Mus musculus	Tumor necrosis factor alpha-induced protein 8-like protein 2	80.9713	48.6579	46.1686
Q8BYC6	Taok3	Mus musculus	Serine/threonine-protein kinase TAO3	81.0496	111.238	94.4926
Q8BVQ5	Ppme1	Mus musculus	Protein phosphatase methylesterase 1	81.1216	63.3874	72.8622
O35166	Gosr2	Mus musculus	Golgi SNAP receptor complex member 2	81.1831	40.1931	61.346
O88844	Idh1	Mus musculus	Isocitrate dehydrogenase [NADP] cytoplasmic	81.2153	325.774	280.725
Q61646	Hp	Mus musculus	Haptoglobin	81.3051	905.409	592.018
P83940	Eloc	Mus musculus	Elongin-C	81.3487	89.3929	94.9378
Q78T54	Vma21	Mus musculus	Vacuolar ATPase assembly integral membrane protein Vma21	81.3872	187.903	289.647
Q8R2S8	Cd177	Mus musculus	CD177 antigen	81.5829	1377.8	986.766
Q8VE22	Mrps23	Mus musculus	Small ribosomal subunit protein mS23	81.7167	43.7072	47.2842
A2BH40	Arid1a	Mus musculus	AT-rich interactive domain-containing protein 1A	81.7384	75.9566	76.6645
Q8R1F9	Rpp40	Mus musculus	Ribonuclease P protein subunit p40	81.863	76.5988	NaN
P22315	Fech	Mus musculus	Ferrochelatase, mitochondrial	81.9274	58.2633	65.4235
Q99PV8	Bcl11b	Mus musculus	B-cell lymphoma/leukemia 11B	81.9735	16.4861	29.7027
Q91VS7	Mgst1	Mus musculus	Microsomal glutathione S-transferase 1	82.1261	143.411	79.4196
Q6ZQB6	Ppip5k2	Mus musculus	Inositol hexakisphosphate and diphosphoinositol-pentakisphosphate kinase 2	82.1705	NaN	74.9119
Q3UMY5	Eml4	Mus musculus	Echinoderm microtubule-associated protein-like 4	82.1767	143.486	155.744
Q8CG47	Smc4	Mus musculus	Structural maintenance of chromosomes protein 4	82.1777	92.9871	63.8615
P47811	Mapk14	Mus musculus	Mitogen-activated protein kinase 14	82.2212	134.968	154.178
Q8VCT3	Rnpep	Mus musculus	Aminopeptidase B	82.233	88.7628	94.8383
P97315	Csrp1	Mus musculus	Cysteine and glycine-rich protein 1	82.2962	76.2527	94.9565
P24668	M6pr	Mus musculus	Cation-dependent mannose-6-phosphate receptor	82.338	190.62	215.611
Q9D023	Mpc2	Mus musculus	Mitochondrial pyruvate carrier 2	82.5333	97.1512	92.4319
Q9QY36	Naa10	Mus musculus	N-alpha-acetyltransferase 10	82.6024	100.003	103.778
Q8C0G2	Traf3ip3	Mus musculus	TRAF3-interacting JNK-activating modulator	82.766	88.1933	80.4951
Q9CYN2	Spcs2	Mus musculus	Signal peptidase complex subunit 2	82.7679	86.4514	110.448
Q3TDN2	Faf2	Mus musculus	FAS-associated factor 2	82.781	53.3928	61.6561
P61028	Rab8b	Mus musculus	Ras-related protein Rab-8B	82.9058	60.8361	77.8469
Q8K0D5	Gfm1	Mus musculus	Elongation factor G, mitochondrial	82.9306	86.0196	102.846
Q2L4X1;Q91VK1	Bzw2	Mus musculus molossinus;Mus musculus	eIF5-mimic protein 1	82.9341	64.1132	56.8043
Q9QUM4	Slamf1	Mus musculus	Signaling lymphocytic activation molecule	82.9849	32.4385	43.4805
Q9QUR6	Prep	Mus musculus	Prolyl endopeptidase	83.0582	124.111	122.614
O54786	Dffa	Mus musculus	DNA fragmentation factor subunit alpha	83.1404	107.412	126.129
P97742	Cpt1a	Mus musculus	Carnitine O-palmitoyltransferase 1, liver isoform	83.1608	158.697	208.369
Q9D020	Nt5c3a	Mus musculus	Cytosolic 5'-nucleotidase 3A	83.3467	112.186	100.828
Q9CXF4	Tbc1d15	Mus musculus	TBC1 domain family member 15	83.355	103.246	80.4499
Q6PAQ4	Rexo4	Mus musculus	RNA exonuclease 4	83.365	47.4697	49.4409
Q3U5Q7	Cmpk2	Mus musculus	UMP-CMP kinase 2, mitochondrial	83.3966	151.956	132.525
Q9WUL7	Arl3	Mus musculus	ADP-ribosylation factor-like protein 3	83.5331	78.4928	44.0614
Q9D0L8	Rnmt	Mus musculus	mRNA cap guanine-N7 methyltransferase	83.5731	87.4982	91.4086
Q9CRA9	Fgfr1op2	Mus musculus	FGFR1 oncogene partner 2 homolog	83.5975	55.4275	72.914
B1AZI6	Thoc2	Mus musculus	THO complex subunit 2	83.8116	78.3655	69.0892
Q9R112	Sqor	Mus musculus	Sulfide:quinone oxidoreductase, mitochondrial	83.8641	132.026	124.744
P22682	Cbl	Mus musculus	E3 ubiquitin-protein ligase CBL	83.9374	69.7409	75.8871
Q8CCJ3	Ufl1	Mus musculus	E3 UFM1-protein ligase 1	84.0371	89.59	85.7617
O70378	Emc8	Mus musculus	ER membrane protein complex subunit 8	84.4462	72.3033	54.4973
Q9QYB5	Add3	Mus musculus	Gamma-adducin	84.6101	142.578	117.861
Q3UUV5	Skap1	Mus musculus	Src kinase-associated phosphoprotein 1	84.6501	39.3525	66.8172
Q99M31	Hspa14	Mus musculus	Heat shock 70 kDa protein 14	84.7841	69.7987	64.2187
P0DOV1	Mnda	Mus musculus	Interferon-activable protein 205-B	84.8312	177.826	124.802
Q9CWK3	Cd2bp2	Mus musculus	CD2 antigen cytoplasmic tail-binding protein 2	85.0206	74.8116	89.842
Q99N16	Cyp4f3	Mus musculus	Cytochrome P450 4F3	85.064	108.233	110.175
Q9D168	Ints12	Mus musculus	Integrator complex subunit 12	85.1499	59.8562	63.5156
P54823	Ddx6	Mus musculus	Probable ATP-dependent RNA helicase DDX6	85.3178	158.256	162.207
Q8CIG8	Prmt5	Mus musculus	Protein arginine N-methyltransferase 5	85.5601	97.6865	86.0271
P13597	Icam1	Mus musculus	Intercellular adhesion molecule 1	85.7242	74.8405	86.4743
Q9D6U8	Fam162a	Mus musculus	Protein FAM162A	85.7459	51.1048	24.154
Q7TPD0	Ints3	Mus musculus	Integrator complex subunit 3	85.8169	55.8323	50.0835
Q14C51	Ptcd3	Mus musculus	Small ribosomal subunit protein mS39	85.9685	51.56	45.9108
Q6NZF1	Zc3h11a	Mus musculus	Zinc finger CCCH domain-containing protein 11A	85.9924	64.333	56.6863
Q8K363	Ddx18	Mus musculus	ATP-dependent RNA helicase DDX18	86.0485	89.9195	100.063
Q924C1	Xpo5	Mus musculus	Exportin-5	86.086	94.1806	55.7667
O08573	Lgals9	Mus musculus	Galectin-9	86.1031	92.6725	81.721
Q9EP89	Lactb	Mus musculus	Serine beta-lactamase-like protein LACTB, mitochondrial	86.115	101.531	102.569
O09044	Snap23	Mus musculus	Synaptosomal-associated protein 23	86.1285	150.838	79.7495
P51125	Cast	Mus musculus	Calpastatin	86.3214	69.8191	88.9064
Q9Z183	Padi4	Mus musculus	Protein-arginine deiminase type-4	86.351	159.194	156.722
Q922H2	Pdk3	Mus musculus	[Pyruvate dehydrogenase (acetyl-transferring)] kinase isozyme 3, mitochondrial	86.389	77.4743	111.962
Q7TQH0	Atxn2l	Mus musculus	Ataxin-2-like protein	86.4912	91.9797	88.1271
Q8C7R4	Uba6	Mus musculus	Ubiquitin-like modifier-activating enzyme 6	86.563	74.5663	61.5516
Q3UQ84	Tars2	Mus musculus	Threonine--tRNA ligase, mitochondrial	86.6823	73.8961	79.032
P56376	Acyp1	Mus musculus	Acylphosphatase-1	86.7399	84.6235	82.2403
Q80VW7	Akna	Mus musculus	Microtubule organization protein AKNA	86.8127	69.6568	NaN
Q8K3J1	Ndufs8	Mus musculus	NADH dehydrogenase [ubiquinone] iron-sulfur protein 8, mitochondrial	86.8129	18.8869	30.3155
Q8BU30	Iars1	Mus musculus	Isoleucine--tRNA ligase, cytoplasmic	86.8621	167.562	150.621
Q8BG30	Nelfa	Mus musculus	Negative elongation factor A	86.8673	70.3312	66.5405
Q9CQ49	Ncbp2	Mus musculus	Nuclear cap-binding protein subunit 2	86.9729	15.0172	41.9273
Q8K2Y7	Mrpl47	Mus musculus	Large ribosomal subunit protein uL29m	86.9808	46.6879	69.3254
Q2TPA8	Hsdl2	Mus musculus	Hydroxysteroid dehydrogenase-like protein 2	87.069	74.5189	64.7544
Q4FK66	Prpf38a	Mus musculus	Pre-mRNA-splicing factor 38A	87.163	22.7128	34.4322
Q60790	Rasa3	Mus musculus	Ras GTPase-activating protein 3	87.2207	106.61	95.9948
Q99N92	Mrpl27	Mus musculus	Large ribosomal subunit protein bL27m	87.284	51.7967	35.6804
Q9ESP1	Sdf2l1	Mus musculus	Stromal cell-derived factor 2-like protein 1	87.3164	75.1683	68.7137
Q61263	Soat1	Mus musculus	Sterol O-acyltransferase 1	87.5131	62.5863	61.7041
Q8CFE2	Hpf1	Mus musculus	Histone PARylation factor 1	87.536	53.4675	37.2678
Q99LE6	Abcf2	Mus musculus	ATP-binding cassette sub-family F member 2	87.7978	62.89	57.8092
Q99JW4	Lims1	Mus musculus	LIM and senescent cell antigen-like-containing domain protein 1	87.9064	131.694	99.4819
P01750		Mus musculus	Ig heavy chain V region 102	88.0577	372.245	202.699
Q9EP72	Emc7	Mus musculus	ER membrane protein complex subunit 7	88.0922	57.8662	68.102
Q9CSH3	Dis3	Mus musculus	Exosome complex exonuclease RRP44	88.1671	89.2494	97.0497
Q8C0E2	Vps26b	Mus musculus	Vacuolar protein sorting-associated protein 26B	88.235	55.013	62.4708
Q99JX7	Nxf1	Mus musculus	Nuclear RNA export factor 1	88.3241	101.779	106.913
E9PVA8	Gcn1	Mus musculus	Stalled ribosome sensor GCN1	88.4118	120.01	93.8657
Q61035	Hars1	Mus musculus	Histidine--tRNA ligase, cytoplasmic	88.4903	234.44	273.367
Q9QXB9	Drg2	Mus musculus	Developmentally-regulated GTP-binding protein 2	88.5024	83.6832	84.1867
Q99LI7	Cstf3	Mus musculus	Cleavage stimulation factor subunit 3	88.6651	111.267	104.349
Q9ES28	Arhgef7	Mus musculus	Rho guanine nucleotide exchange factor 7	88.7142	50.1936	47.5244
Q99JX4	Eif3m	Mus musculus	Eukaryotic translation initiation factor 3 subunit M	88.8089	92.8802	59.45
Q03958	Pfdn6	Mus musculus	Prefoldin subunit 6	88.8685	11.7318	14.2695
P70295	Aup1	Mus musculus	Lipid droplet-regulating VLDL assembly factor AUP1	88.9022	61.6839	72.9561
Q9JMH9	Myo18a	Mus musculus	Unconventional myosin-XVIIIa	89.1018	78.0756	79.1999
Q5XJE5	Leo1	Mus musculus	RNA polymerase-associated protein LEO1	89.1833	65.5293	70.5667
Q6PFR5	Tra2a	Mus musculus	Transformer-2 protein homolog alpha	89.2255	39.7271	47.145
P70268	Pkn1	Mus musculus	Serine/threonine-protein kinase N1	89.5994	74.9063	74.7502
Q8BT60	Cpne3	Mus musculus	Copine-3	89.7579	263.487	188.075
Q9R1C7	Prpf40a	Mus musculus	Pre-mRNA-processing factor 40 homolog A	89.8564	38.864	61.2036
Q9DBC3	Cmtr1	Mus musculus	Cap-specific mRNA (nucleoside-2'-O-)-methyltransferase 1	89.8576	81.2332	68.1099
Q8VCH8	Ubxn4	Mus musculus	UBX domain-containing protein 4	89.9737	70.6415	106.429
Q7TNG5	Eml2	Mus musculus	Echinoderm microtubule-associated protein-like 2	89.9887	82.8082	74.1377
Q9D7S7	Rpl22l1	Mus musculus	Large ribosomal subunit protein eL22-like 1	90.0956	225.152	88.5152
Q9DCT5	Sdf2	Mus musculus	Stromal cell-derived factor 2	90.158	29.9075	16.1531
Q8C4B4	Unc119b	Mus musculus	Protein unc-119 homolog B	90.3285	75.9294	60.1941
P54729	Nub1	Mus musculus	NEDD8 ultimate buster 1	90.4086	47.9144	65.9475
Q8K1Z0	Coq9	Mus musculus	Ubiquinone biosynthesis protein COQ9, mitochondrial	90.4743	53.1569	60.9128
O70310	Nmt1	Mus musculus	Glycylpeptide N-tetradecanoyltransferase 1	90.6024	102.136	111.692
Q922K7	Nop2	Mus musculus	Probable 28S rRNA (cytosine-C(5))-methyltransferase	90.6675	70.3766	84.3592
Q05CL8	Larp7	Mus musculus	La-related protein 7	90.6836	99.109	95.4004
P43430	Mcpt8	Mus musculus	Mast cell protease 8	90.7187	228.262	170.066
P70670;Q60817	Naca	Mus musculus	Nascent polypeptide-associated complex subunit alpha, muscle-specific form;Nascent polypeptide-associated complex subunit alpha	90.7866	264.115	303.591
Q9QYJ3	Dnajb1	Mus musculus	DnaJ homolog subfamily B member 1	90.8204	74.1594	75.6158
Q6ZQ08	Cnot1	Mus musculus	CCR4-NOT transcription complex subunit 1	90.8507	113.741	88.5115
Q91XU0	Wrnip1	Mus musculus	ATPase WRNIP1	90.8753	40.9434	44.905
P32233	Drg1	Mus musculus	Developmentally-regulated GTP-binding protein 1	91.021	121.694	110.256
Q9D6N5	Drap1	Mus musculus	Dr1-associated corepressor	91.1196	134.912	159.989
Q9CPX6	Atg3	Mus musculus	Ubiquitin-like-conjugating enzyme ATG3	91.4044	155.773	124.636
Q9DB05	Napa	Mus musculus	Alpha-soluble NSF attachment protein	91.4421	102.786	102.293
Q6DID3	Scaf8	Mus musculus	SR-related and CTD-associated factor 8	91.5911	120.779	91.2995
Q6IRU5	Cltb	Mus musculus	Clathrin light chain B	91.5996	37.3979	37.8406
Q6P1F6	Ppp2r2a	Mus musculus	Serine/threonine-protein phosphatase 2A 55 kDa regulatory subunit B alpha isoform	91.6605	120.108	124.69
Q8CI51	Pdlim5	Mus musculus	PDZ and LIM domain protein 5	91.7135	99.3498	93.2868
G5E8V9	Arfip1	Mus musculus	Arfaptin-1	91.721	69.5141	44.9364
Q8JZM7	Cdc73	Mus musculus	Parafibromin	91.7308	64.0272	78.6052
Q9DBR0	Akap8	Mus musculus	A-kinase anchor protein 8	91.765	53.2868	67.2326
Q91ZJ5	Ugp2	Mus musculus	UTP--glucose-1-phosphate uridylyltransferase	91.9174	143.396	148.718
O09172	Gclm	Mus musculus	Glutamate--cysteine ligase regulatory subunit	92.0226	75.9543	59.0042
Q8CAS9	Parp9	Mus musculus	Protein mono-ADP-ribosyltransferase PARP9	92.0506	57.2036	53.1235
Q9CWW6	Pin4	Mus musculus	Peptidyl-prolyl cis-trans isomerase NIMA-interacting 4	92.1786	80.9423	80.4985
P70248	Myo1f	Mus musculus	Unconventional myosin-If	92.3124	215.442	201.506
Q61790	Lag3	Mus musculus	Lymphocyte activation gene 3 protein	92.5535	35.4887	43.6957
P11679	Krt8	Mus musculus	Keratin, type II cytoskeletal 8	92.5612	38.1954	21.7325
Q8VHE0	Sec63	Mus musculus	Translocation protein SEC63 homolog	92.5873	78.6203	69.8485
P61222	Abce1	Mus musculus	ATP-binding cassette sub-family E member 1	92.6359	137.965	123.014
P43247	Msh2	Mus musculus	DNA mismatch repair protein Msh2	92.6989	61.0096	47.4989
Q9DCM0	Ethe1	Mus musculus	Persulfide dioxygenase ETHE1, mitochondrial	92.7184	109.481	73.8868
Q68FL4	Ahcyl2	Mus musculus	Putative adenosylhomocysteinase 3	92.8331	69.3905	79.8676
Q8R1I1	Uqcr10	Mus musculus	Cytochrome b-c1 complex subunit 9	92.8363	115.849	161.644
Q80X82	Sympk	Mus musculus	Symplekin	92.8744	90.5484	98.9019
Q61362	Chi3l1	Mus musculus	Chitinase-3-like protein 1	92.9751	192.23	154.707
Q9CS42	Prps2	Mus musculus	Ribose-phosphate pyrophosphokinase 2	92.9762	78.2845	75.1956
Q8VBV3	Exosc2	Mus musculus	Exosome complex component RRP4	92.9821	103.612	89.1334
Q07797	Lgals3bp	Mus musculus	Galectin-3-binding protein	92.9948	76.624	64.9267
O08808	Diaph1	Mus musculus	Protein diaphanous homolog 1	93.1493	156.584	159.462
Q9CXK8	Nip7	Mus musculus	60S ribosome subunit biogenesis protein NIP7 homolog	93.2453	93.2267	87.1179
Q99MU3	Adar	Mus musculus	Double-stranded RNA-specific adenosine deaminase	93.2548	46.2932	34.2632
Q9JHS9	Cwc15	Mus musculus	Spliceosome-associated protein CWC15 homolog	93.3888	66.5033	58.854
Q9CXZ1	Ndufs4	Mus musculus	NADH dehydrogenase [ubiquinone] iron-sulfur protein 4, mitochondrial	93.4953	83.902	103.271
Q9D9V3	Echdc1	Mus musculus	Ethylmalonyl-CoA decarboxylase	93.6057	49.3928	42.6902
Q8C0C7	Farsa	Mus musculus	Phenylalanine--tRNA ligase alpha subunit	93.6736	99.7623	83.9156
P27612	Plaa	Mus musculus	Phospholipase A-2-activating protein	93.6748	119.37	125.15
Q9D753	Exosc8	Mus musculus	Exosome complex component RRP43	93.7182	61.4774	49.3846
Q921L3	Tmco1	Mus musculus	Calcium load-activated calcium channel	93.7217	108.378	133.597
O35857	Timm44	Mus musculus	Mitochondrial import inner membrane translocase subunit TIM44	93.7349	124.57	110.945
Q60692	Psmb6	Mus musculus	Proteasome subunit beta type-6	93.7382	134.258	127.648
Q923D4	Sf3b5	Mus musculus	Splicing factor 3B subunit 5	93.8506	49.4606	49.2974
Q64324	Stxbp2	Mus musculus	Syntaxin-binding protein 2	93.9312	102.628	80.3162
O35134	Polr1a	Mus musculus	DNA-directed RNA polymerase I subunit RPA1	93.947	192.359	88.4053
Q61543	Glg1	Mus musculus	Golgi apparatus protein 1	94.0333	121.644	103.711
Q11011	Npepps	Mus musculus	Puromycin-sensitive aminopeptidase	94.0415	157.155	152.494
Q9CPR5	Mrpl15	Mus musculus	Large ribosomal subunit protein uL15m	94.2405	67.777	34.9515
Q91YI0	Asl	Mus musculus	Argininosuccinate lyase	94.2801	113.737	112.477
Q3UDE2	Ttll12	Mus musculus	Tubulin--tyrosine ligase-like protein 12	94.351	58.5317	58.6388
Q3TXS7	Psmd1	Mus musculus	26S proteasome non-ATPase regulatory subunit 1	94.4407	125.548	121.603
Q9D8K3	Derl3	Mus musculus	Derlin-3	94.6337	57.5699	45.815
P56394	Cox17	Mus musculus	Cytochrome c oxidase copper chaperone	94.7654	65.7453	53.9293
O35704	Sptlc1	Mus musculus	Serine palmitoyltransferase 1	94.8675	48.0515	72.9547
Q8K157	Galm	Mus musculus	Galactose mutarotase	94.9084	NaN	49.6903
P70697	Urod	Mus musculus	Uroporphyrinogen decarboxylase	94.9603	138.152	130.709
P61021	Rab5b	Mus musculus	Ras-related protein Rab-5B	94.9914	136.465	91.4628
Q8BTS4	Nup54	Mus musculus	Nuclear pore complex protein Nup54	95.0034	94.5656	116.998
A3KMP2	Ttc38	Mus musculus	Tetratricopeptide repeat protein 38	95.0311	77.1405	104.977
Q9Z2Q5	Mrpl40	Mus musculus	Large ribosomal subunit protein mL40	95.0826	46.8311	25.6772
P62322	Lsm5	Mus musculus	U6 snRNA-associated Sm-like protein LSm5	95.14	57.0728	53.0056
P17012;P23607	Zfx;Zfa	Mus musculus	Zinc finger X-chromosomal protein;Zinc finger autosomal protein	95.2037	47.6066	35.9334
P56812	Pdcd5	Mus musculus	Programmed cell death protein 5	95.3221	117.793	117.754
P63328	Ppp3ca	Mus musculus	Protein phosphatase 3 catalytic subunit alpha	95.3313	90.863	74.9531
Q9DAK9	Phpt1	Mus musculus	14 kDa phosphohistidine phosphatase	95.3917	97.9396	95.0872
Q8BFR4	Gns	Mus musculus	N-acetylglucosamine-6-sulfatase	95.5589	112.846	92.2278
O54984	Get3	Mus musculus	ATPase GET3	95.5761	129.442	69.7137
Q9CZX0	Elp3	Mus musculus	Elongator complex protein 3	95.5833	68.0868	79.2111
P50518	Atp6v1e1	Mus musculus	V-type proton ATPase subunit E 1	95.6317	137.461	129.11
Q01405	Sec23a	Mus musculus	Protein transport protein Sec23A	95.6358	42.1672	31.8237
Q8CJF7	Ahctf1	Mus musculus	Protein ELYS	95.6579	52.1506	65.0833
Q05921	Rnasel	Mus musculus	2-5A-dependent ribonuclease	95.8198	44.2325	43.4957
Q9QYC0	Add1	Mus musculus	Alpha-adducin	95.8549	112.173	115.517
Q8CGZ0	Cherp	Mus musculus	Calcium homeostasis endoplasmic reticulum protein	95.856	49.7615	75.482
Q91YU8	Ppan	Mus musculus	Suppressor of SWI4 1 homolog	95.8622	61.2292	60.4578
Q3TLH4	Prrc2c	Mus musculus	Protein PRRC2C	96.0241	76.8629	104.727
O88653	Lamtor3	Mus musculus	Ragulator complex protein LAMTOR3	96.0346	103.397	94.9633
P97825	Jpt1	Mus musculus	Jupiter microtubule associated homolog 1	96.0668	69.4851	61.4083
Q8QZY1	Eif3l	Mus musculus	Eukaryotic translation initiation factor 3 subunit L	96.0935	207.399	194.547
Q3UYV9	Ncbp1	Mus musculus	Nuclear cap-binding protein subunit 1	96.1723	66.8949	60.8675
Q01965	Ly9	Mus musculus	T-lymphocyte surface antigen Ly-9	96.2003	36.2515	38.6052
Q8C129	Lnpep	Mus musculus	Leucyl-cystinyl aminopeptidase	96.5396	211.207	204.153
P49442	Inpp1	Mus musculus	Inositol polyphosphate 1-phosphatase	96.9042	97.8675	126.362
Q9CWS4	Ints11	Mus musculus	Integrator complex subunit 11	96.9332	72.9176	72.6168
Q922Y1	Ubxn1	Mus musculus	UBX domain-containing protein 1	96.9492	68.9866	68.9312
P62257	Ube2h	Mus musculus	Ubiquitin-conjugating enzyme E2 H	97.1215	76.6593	101.569
P26011	Itgb7	Mus musculus	Integrin beta-7	97.4225	36.9004	56.0602
Q5U4D9	Thoc6	Mus musculus	THO complex subunit 6 homolog	97.4251	60.1967	71.6839
Q9CYA6	Zcchc8	Mus musculus	Zinc finger CCHC domain-containing protein 8	97.8207	55.6635	55.7487
Q9CQ48	Nudcd2	Mus musculus	NudC domain-containing protein 2	97.8982	112.687	108.024
Q8CFX1	H6pd	Mus musculus	GDH/6PGL endoplasmic bifunctional protein	98.027	107.538	85.6486
Q9DCS2	Mettl26	Mus musculus	Methyltransferase-like 26	98.0866	NaN	55.8004
Q9JK48	Sh3glb1	Mus musculus	Endophilin-B1	98.091	82.1352	61.9097
O35309	Nmi	Mus musculus	N-myc-interactor	98.098	84.3888	90.1451
Q9R0N0	Galk1	Mus musculus	Galactokinase	98.4611	160.859	111.735
P48453	Ppp3cb	Mus musculus	Serine/threonine-protein phosphatase 2B catalytic subunit beta isoform	98.573	146.197	130.542
Q5U458	Dnajc11	Mus musculus	DnaJ homolog subfamily C member 11	98.6158	96.6635	122.887
Q9WVK4	Ehd1	Mus musculus	EH domain-containing protein 1	98.6215	179.657	181.074
Q8K558	Treml1	Mus musculus	Trem-like transcript 1 protein	98.6519	39.402	57.9655
P14576	Srp54	Mus musculus	Signal recognition particle subunit SRP54	98.6897	111.556	94.1684
Q6NS46	Pdcd11	Mus musculus	Protein RRP5 homolog	98.7454	95.6893	110.775
Q99J99	Mpst	Mus musculus	3-mercaptopyruvate sulfurtransferase	98.8631	47.3681	56.0943
Q9DAW6	Prpf4	Mus musculus	U4/U6 small nuclear ribonucleoprotein Prp4	98.9182	71.2267	84.6204
Q61879	Myh10	Mus musculus	Myosin-10	99.0228	26.0001	28.3093
Q9CXY9	Pigk	Mus musculus	GPI-anchor transamidase	99.0291	37.2547	45.8915
Q61107	Gbp3	Mus musculus	Guanylate-binding protein 3	99.1711	76.3199	77.8107
A2AGT5	Ckap5	Mus musculus	Cytoskeleton-associated protein 5	99.1897	51.8984	57.801
O08663	Metap2	Mus musculus	Methionine aminopeptidase 2	99.2121	164.653	123.264
Q3UVK0	Ermp1	Mus musculus	Endoplasmic reticulum metallopeptidase 1	99.2794	88.469	97.3268
O70439	Stx7	Mus musculus	Syntaxin-7	99.2974	236.149	175.689
Q64152	Btf3	Mus musculus	Transcription factor BTF3	99.3135	137.136	117.159
Q8R164	Bphl	Mus musculus	Valacyclovir hydrolase	99.4919	59.9392	65.4039
Q9CQE5	Rgs10	Mus musculus	Regulator of G-protein signaling 10	99.5289	64.9037	95.9706
Q8CIH9	Ppat	Mus musculus	Amidophosphoribosyltransferase	99.6305	54.2809	71.744
Q9CPW7	Zmat2	Mus musculus	Zinc finger matrin-type protein 2	99.637	69.6474	61.1365
P08032	Spta1	Mus musculus	Spectrin alpha chain, erythrocytic 1	99.785	132.468	113.449
Q5M8N4	Sdr39u1	Mus musculus	Epimerase family protein SDR39U1	99.7863	42.6428	44.3997
P18155	Mthfd2	Mus musculus	Bifunctional methylenetetrahydrofolate dehydrogenase/cyclohydrolase, mitochondrial	99.7904	91.2787	76.1967
Q9R1P3	Psmb2	Mus musculus	Proteasome subunit beta type-2	99.9859	183.34	249.988
B2RQC6	Cad	Mus musculus	CAD protein	100.016	162.83	135.522
P10630	Eif4a2	Mus musculus	Eukaryotic initiation factor 4A-II	100.041	158.173	144.555
O08600	Endog	Mus musculus	Endonuclease G, mitochondrial	100.173	50.4735	46.3162
Q9D115	Znf706	Mus musculus	Zinc finger protein 706	100.178	145.676	136.752
Q9WVE8	Pacsin2	Mus musculus	Protein kinase C and casein kinase substrate in neurons protein 2	100.251	154.904	161.917
Q9JL95	Prg3	Mus musculus	Proteoglycan 3	100.359	221.327	155.079
Q9ESW4	Agk	Mus musculus	Acylglycerol kinase, mitochondrial	100.482	99.0392	98.8434
Q80X85	Mrps7	Mus musculus	Small ribosomal subunit protein uS7m	100.673	39.6136	26.0148
Q5SSI6	Utp18	Mus musculus	U3 small nucleolar RNA-associated protein 18 homolog	100.799	103.641	110.693
Q9DCC8	Tomm20	Mus musculus	Mitochondrial import receptor subunit TOM20 homolog	100.857	53.669	57.245
Q08024	Cbfb	Mus musculus	Core-binding factor subunit beta	101.018	98.7508	105.187
Q923D5	Wbp11	Mus musculus	WW domain-binding protein 11	101.148	81.4148	87.7098
Q61033	Tmpo	Mus musculus	Lamina-associated polypeptide 2, isoforms alpha/zeta	101.554	132.961	144.57
P11881	Itpr1	Mus musculus	Inositol 1,4,5-trisphosphate receptor type 1	101.636	92.7834	108.087
Q6PB93	Galnt2	Mus musculus	Polypeptide N-acetylgalactosaminyltransferase 2	101.689	42.5061	58.2945
Q9CY27	Tecr	Mus musculus	Very-long-chain enoyl-CoA reductase	101.805	167.054	218.304
P12265	Gusb	Mus musculus	Beta-glucuronidase	101.831	142.887	133.109
Q8BGT7	Smndc1	Mus musculus	Survival of motor neuron-related-splicing factor 30	101.887	121.413	125.277
P10852	Slc3a2	Mus musculus	4F2 cell-surface antigen heavy chain	102.097	275.288	186.394
Q9D1N9	Mrpl21	Mus musculus	Large ribosomal subunit protein bL21m	102.141	69.9885	62.7907
Q8VCM7	Fgg	Mus musculus	Fibrinogen gamma chain	102.216	92.3664	87.8816
Q8BGQ7	Aars1	Mus musculus	Alanine--tRNA ligase, cytoplasmic	102.407	172.812	164.463
Q99KN9	Clint1	Mus musculus	Clathrin interactor 1	102.514	112.212	122.018
P00920	Ca2	Mus musculus	Carbonic anhydrase 2	102.756	256.668	261.94
Q68FL6	Mars1	Mus musculus	Methionine--tRNA ligase, cytoplasmic	102.836	140.886	131.482
O35098	Dpysl4	Mus musculus	Dihydropyrimidinase-related protein 4	102.851	68.374	72.8609
Q8VDP3	Mical1	Mus musculus	[F-actin]-monooxygenase MICAL1	103.041	107.558	123.352
Q07813	Bax	Mus musculus	Apoptosis regulator BAX	103.103	68.9628	70.1661
O88512	Ap1g2	Mus musculus	AP-1 complex subunit gamma-like 2	103.177	83.5971	90.8277
Q52KI8	Srrm1	Mus musculus	Serine/arginine repetitive matrix protein 1	103.409	24.7344	38.4574
Q9D662	Sec23b	Mus musculus	Protein transport protein Sec23B	103.46	125.238	93.777
Q924K8	Mta3	Mus musculus	Metastasis-associated protein MTA3	103.473	145.652	166.359
Q80VD1	Fam98b	Mus musculus	Protein FAM98B	103.646	101.944	128.44
Q8VDL4	Adpgk	Mus musculus	ADP-dependent glucokinase	103.881	233.273	159.757
E9Q394	Akap13	Mus musculus	A-kinase anchor protein 13	103.917	96.3099	81.7093
Q64735	Cr1l	Mus musculus	Complement component receptor 1-like protein	103.938	119.506	110.192
Q99M87	Dnaja3	Mus musculus	DnaJ homolog subfamily A member 3, mitochondrial	103.946	74.6963	73.2422
Q8BHL8	Psmf1	Mus musculus	Proteasome inhibitor PI31 subunit	104.114	112.442	123.701
Q9CR00	Psmd9	Mus musculus	26S proteasome non-ATPase regulatory subunit 9	104.327	82.4281	76.5209
P48024	Eif1	Mus musculus	Eukaryotic translation initiation factor 1	104.347	146.755	166.666
Q9DCT6	Bap18	Mus musculus	Chromatin complexes subunit BAP18	104.442	171.107	231.16
Q8K1M6	Dnm1l	Mus musculus	Dynamin-1-like protein	104.497	135.228	144.649
P28659	Celf1	Mus musculus	CUGBP Elav-like family member 1	104.608	85.4297	64.9342
P97930	Dtymk	Mus musculus	Thymidylate kinase	104.635	122.591	89.5889
Q9R0M6	Rab9a	Mus musculus	Ras-related protein Rab-9A	104.681	127.961	97.8499
Q8BG07	Pld4	Mus musculus	5'-3' exonuclease PLD4	105.174	237.606	224.74
Q3V3E1	Ubash3a	Mus musculus	Ubiquitin-associated and SH3 domain-containing protein A	105.354	54.0296	65.1501
Q9D967	Mdp1	Mus musculus	Magnesium-dependent phosphatase 1	105.398	61.1322	66.2065
Q8BHJ5	Tbl1xr1	Mus musculus	F-box-like/WD repeat-containing protein TBL1XR1	105.579	82.6588	72.9382
Q920Q6	Msi2	Mus musculus	RNA-binding protein Musashi homolog 2	105.648	48.0817	60.9118
Q3UE37	Ube2z	Mus musculus	Ubiquitin-conjugating enzyme E2 Z	105.833	93.0361	70.2933
O35143	Atp5if1	Mus musculus	ATPase inhibitor, mitochondrial	105.905	100.603	101.405
Q3TIV5	Zc3h15	Mus musculus	Zinc finger CCCH domain-containing protein 15	105.907	30.2113	41.1227
Q6PGB6	Naa50	Mus musculus	N-alpha-acetyltransferase 50	105.953	126.145	88.5981
Q9ESU6	Brd4	Mus musculus	Bromodomain-containing protein 4	106.018	80.7008	77.6788
Q91VM9	Ppa2	Mus musculus	Inorganic pyrophosphatase 2, mitochondrial	106.035	76.4368	57.7527
Q91Z40	Gbp7	Mus musculus	Guanylate-binding protein 7	106.22	78.3714	87.3479
P14434;P14438	H2-Aa	Mus musculus	H-2 class II histocompatibility antigen, A-B alpha chain;H-2 class II histocompatibility antigen, A-U alpha chain (Fragment)	106.475	344.804	265.367
Q8CG72	Adprs	Mus musculus	ADP-ribosylhydrolase ARH3	106.495	85.2579	74.7491
P31938	Map2k1	Mus musculus	Dual specificity mitogen-activated protein kinase kinase 1	106.504	126.28	110.926
P27782	Lef1	Mus musculus	Lymphoid enhancer-binding factor 1	106.518	36.1869	59.7874
Q64514	Tpp2	Mus musculus	Tripeptidyl-peptidase 2	106.7	149.922	165.279
Q9EQH3	Vps35	Mus musculus	Vacuolar protein sorting-associated protein 35	106.967	197.184	195.134
O35943	Fxn	Mus musculus	Frataxin, mitochondrial	106.968	54.3812	74.6482
Q99KQ4	Nampt	Mus musculus	Nicotinamide phosphoribosyltransferase	107.22	274.205	249.979
Q91YR1	Twf1	Mus musculus	Twinfilin-1	107.251	70.3955	37.0721
Q8BZR9	Ncbp3	Mus musculus	Nuclear cap-binding protein subunit 3	107.378	53.2725	57.4855
Q8R4R6	Nup35	Mus musculus	Nucleoporin NUP35	107.382	61.0465	91.6152
Q9EPU0	Upf1	Mus musculus	Regulator of nonsense transcripts 1	107.43	140.287	136.115
Q9D6M3	Slc25a22	Mus musculus	Mitochondrial glutamate carrier 1	107.783	68.9627	61.1713
O08788	Dctn1	Mus musculus	Dynactin subunit 1	107.822	70.0312	68.8641
P32037	Slc2a3	Mus musculus	Solute carrier family 2, facilitated glucose transporter member 3	107.915	270.444	231.928
Q9CYI4	Luc7l	Mus musculus	Putative RNA-binding protein Luc7-like 1	107.948	46.0083	57.4659
Q80UM3	Naa15	Mus musculus	N-alpha-acetyltransferase 15, NatA auxiliary subunit	108.032	131.549	84.4483
O88545	Cops6	Mus musculus	COP9 signalosome complex subunit 6	108.242	95.2334	102.256
Q7TQI3	Otub1	Mus musculus	Ubiquitin thioesterase OTUB1	108.292	85.1765	77.1814
P70404	Idh3g	Mus musculus	Isocitrate dehydrogenase [NAD] subunit gamma 1, mitochondrial	108.445	100.536	116.512
P48025	Syk	Mus musculus	Tyrosine-protein kinase SYK	108.54	532.782	473.137
Q64674	Srm	Mus musculus	Spermidine synthase	109.071	293.784	250.337
Q9D0B0	Srsf9	Mus musculus	Serine/arginine-rich splicing factor 9	109.202	75.5186	79.2207
Q9JLQ2	Git2	Mus musculus	ARF GTPase-activating protein GIT2	109.523	92.4826	77.208
P53395	Dbt	Mus musculus	Lipoamide acyltransferase component of branched-chain alpha-keto acid dehydrogenase complex, mitochondrial	109.542	56.7941	70.8101
Q61127	Nab2	Mus musculus	NGFI-A-binding protein 2	109.648	37.9605	41.168
Q8BH93	Mapk1ip1l	Mus musculus	MAPK-interacting and spindle-stabilizing protein-like	109.789	79.3431	95.5517
Q8K4Z3	Naxe	Mus musculus	NAD(P)H-hydrate epimerase	109.804	51.2071	36.0715
Q80U16	Ripor2	Mus musculus	Rho family-interacting cell polarization regulator 2	109.827	146.114	102.043
O35216	Cenpa	Mus musculus	Histone H3-like centromeric protein A	109.9	65.3932	76.3944
Q99NB1	Acss1	Mus musculus	Acetyl-coenzyme A synthetase 2-like, mitochondrial	109.932	119.652	133.75
Q99JR8	Smarcd2	Mus musculus	SWI/SNF-related matrix-associated actin-dependent regulator of chromatin subfamily D member 2	110.035	88.913	120.11
P55194	Sh3bp1	Mus musculus	SH3 domain-binding protein 1	110.249	95.8882	81.1879
Q8BIH0	Sap130	Mus musculus	Histone deacetylase complex subunit SAP130	110.34	58.6809	69.8811
Q6DIC0	Smarca2	Mus musculus	Probable global transcription activator SNF2L2	110.434	94.8376	107.053
O08582	Gtpbp1	Mus musculus	GTP-binding protein 1	110.634	102.19	82.8379
P26450	Pik3r1	Mus musculus	Phosphatidylinositol 3-kinase regulatory subunit alpha	110.928	84.1205	99.7403
Q921N6	Ddx27	Mus musculus	Probable ATP-dependent RNA helicase DDX27	111.002	51.9382	77.9921
Q9R0Q3	Tmed2	Mus musculus	Transmembrane emp24 domain-containing protein 2	111.003	107.385	110.118
O35250	Exoc7	Mus musculus	Exocyst complex component 7	111.254	79.556	70.3339
Q8BK63	Csnk1a1	Mus musculus	Casein kinase I isoform alpha	111.339	115.654	68.8885
Q8BWR2	Pithd1	Mus musculus	PITH domain-containing protein 1	111.364	52.7716	14.9525
Q921Y0	Mob1a	Mus musculus	MOB kinase activator 1A	111.579	186.977	170.212
Q99L04	Dhrs1	Mus musculus	Dehydrogenase/reductase SDR family member 1	111.775	127.337	129.474
O08585	Clta	Mus musculus	Clathrin light chain A	111.839	439.623	525.726
P51175	Ppox	Mus musculus	Protoporphyrinogen oxidase	112.14	107.156	112.816
P09602	Hmgn2	Mus musculus	Non-histone chromosomal protein HMG-17	112.301	138.414	129.897
Q9DC61	Pmpca	Mus musculus	Mitochondrial-processing peptidase subunit alpha	112.336	120.488	140.659
P21460	Cst3	Mus musculus	Cystatin-C	112.378	159.36	88.9279
P54116	Stom	Mus musculus	Stomatin	112.476	297.753	191.992
G3X8U3	QNG1	Mus musculus	Queuosine 5'-phosphate N-glycosylase/hydrolase	112.523	58.3793	46.9185
Q61093	Cybb	Mus musculus	Cytochrome b-245 heavy chain	112.589	634.782	601.361
Q8BP47	NARS1	Mus musculus	Asparagine--tRNA ligase, cytoplasmic	112.846	163.954	131.626
Q61133	Gstt2	Mus musculus	Glutathione S-transferase theta-2	112.894	141.078	135.799
Q00422	Gabpa	Mus musculus	GA-binding protein alpha chain	112.962	112.449	136.989
P59325	Eif5	Mus musculus	Eukaryotic translation initiation factor 5	113.274	183.246	159.075
P61202	Cops2	Mus musculus	COP9 signalosome complex subunit 2	113.278	137.854	119.902
P61965	Wdr5	Mus musculus	WD repeat-containing protein 5	113.384	113.154	95.4905
Q9D1E6	Tbcb	Mus musculus	Tubulin-folding cofactor B	113.413	130.033	109.69
Q62280	Ss18	Mus musculus	Protein SSXT	113.418	95.6069	81.352
P04202	Tgfb1	Mus musculus	Transforming growth factor beta-1 proprotein	113.546	49.9495	72.5434
Q9DAA6	Exosc1	Mus musculus	Exosome complex component CSL4	113.554	121.461	257.44
Q99LY9	Ndufs5	Mus musculus	NADH dehydrogenase [ubiquinone] iron-sulfur protein 5	113.698	145.474	132.721
Q99J09	Wdr77	Mus musculus	Methylosome protein WDR77	113.713	91.0675	85.5406
P13864	Dnmt1	Mus musculus	DNA (cytosine-5)-methyltransferase 1	113.733	185.023	176.631
Q8BHS3	Rbm22	Mus musculus	Pre-mRNA-splicing factor RBM22	113.854	76.1242	109.471
Q9WV70	Noc2l	Mus musculus	Nucleolar complex protein 2 homolog	113.942	65.4048	53.81
Q64282	Ifit1	Mus musculus	Interferon-induced protein with tetratricopeptide repeats 1	114.029	58.9073	62.4879
Q7TPV4	Mybbp1a	Mus musculus	Myb-binding protein 1A	114.033	178.279	231.286
Q8C5P5	Nt5dc1	Mus musculus	5'-nucleotidase domain-containing protein 1	114.141	68.0073	50.6918
Q9D358	Acp1	Mus musculus	Low molecular weight phosphotyrosine protein phosphatase	114.148	189.154	219.164
Q9DBE9	Ftsj3	Mus musculus	pre-rRNA 2'-O-ribose RNA methyltransferase FTSJ3	114.323	94.0072	95.8015
Q8R1Q8	Dync1li1	Mus musculus	Cytoplasmic dynein 1 light intermediate chain 1	114.334	92.0452	102.12
Q9D0S9	Hint2	Mus musculus	Adenosine 5'-monophosphoramidase HINT2	114.428	70.9988	102.892
P45377	Akr1b8	Mus musculus	Aldose reductase-related protein 2	114.439	74.7464	88.3679
Q9D4J7	Phf6	Mus musculus	PHD finger protein 6	114.523	111.755	138.986
Q8JZU2	Slc25a1	Mus musculus	Tricarboxylate transport protein, mitochondrial	114.621	135.591	129.899
Q8K114	Ints9	Mus musculus	Integrator complex subunit 9	114.797	76.7942	72.1466
Q9D3B1	Hacd2	Mus musculus	Very-long-chain (3R)-3-hydroxyacyl-CoA dehydratase 2	114.865	179.658	195.088
Q9EPE9	Atp13a1	Mus musculus	Endoplasmic reticulum transmembrane helix translocase	114.938	121.403	105.882
Q9D0L7	Armc10	Mus musculus	Armadillo repeat-containing protein 10	115.28	124.128	103.118
Q9JHI7	Exosc9	Mus musculus	Exosome complex component RRP45	115.38	78.0634	65.5046
P59235	Nup43	Mus musculus	Nucleoporin Nup43	115.385	60.6508	59.862
P43346	Dck	Mus musculus	Deoxycytidine kinase	115.74	147.175	127.685
Q62348	Tsn	Mus musculus	Translin	115.828	204.086	197.469
Q3UFY7	Nt5c3b	Mus musculus	7-methylguanosine phosphate-specific 5'-nucleotidase	115.833	60.5037	64.6958
Q8C2K5	Rasal3	Mus musculus	RAS protein activator like-3	116.141	57.9452	88.1026
Q8JZQ2	Afg3l2	Mus musculus	AFG3-like protein 2	116.227	105.698	107.928
P0DN89	Tmem254	Mus musculus	Transmembrane protein 254	116.287	73.7517	128.692
Q3UGC7	Eif3j1	Mus musculus	Eukaryotic translation initiation factor 3 subunit J-A	116.313	140.381	120.44
Q9QWR8	Naga	Mus musculus	Alpha-N-acetylgalactosaminidase	116.842	81.7075	103.437
Q8CHP5	Pym1	Mus musculus	Partner of Y14 and mago	116.989	53.7763	43.9296
Q9D710	Tmx2	Mus musculus	Thioredoxin-related transmembrane protein 2	117.021	49.5684	54.8644
P03911	Mtnd4	Mus musculus	NADH-ubiquinone oxidoreductase chain 4	117.031	96.9173	101.143
Q811M1	Arhgap15	Mus musculus	Rho GTPase-activating protein 15	117.262	115.905	110.746
Q8BI84	Mia3	Mus musculus	Transport and Golgi organization protein 1 homolog	117.284	82.7334	72.4864
P54923	Adprh	Mus musculus	ADP-ribosylhydrolase ARH1	117.356	140.324	165.353
P58281	Opa1	Mus musculus	Dynamin-like 120 kDa protein, mitochondrial	117.441	123.921	102.883
P97425	Ear2	Mus musculus	Eosinophil cationic protein 2	117.545	526.76	471.448
Q9D7N9	Apmap	Mus musculus	Adipocyte plasma membrane-associated protein	117.741	147.679	146.21
Q4QQM4	Trp53i11	Mus musculus	Tumor protein p53-inducible protein 11	117.919	115.455	96.2236
P0CG14	Derpc	Mus musculus	Decreased expression in renal and prostate cancer protein	117.988	61.3243	63.7027
Q9Z0Y1	Dctn3	Mus musculus	Dynactin subunit 3	118.083	107.744	148.511
Q9D903	Ebna1bp2	Mus musculus	Probable rRNA-processing protein EBP2	118.189	56.6066	62.74
P42228	Stat4	Mus musculus	Signal transducer and activator of transcription 4	118.259	35.2839	59.5048
Q8VC65	Nrm	Mus musculus	Nurim	118.274	177.942	246.374
Q61462	Cyba	Mus musculus	Cytochrome b-245 light chain	118.517	431.605	366.613
P50427	Sts	Mus musculus	Steryl-sulfatase	118.847	73.0635	73.3267
Q80U93	Nup214	Mus musculus	Nuclear pore complex protein Nup214	118.941	64.3358	71.3565
Q99N85	Mrps18a	Mus musculus	Large ribosomal subunit protein mL66	118.964	66.0821	80.171
Q62465	Vat1	Mus musculus	Synaptic vesicle membrane protein VAT-1 homolog	118.979	297.645	274.738
Q80X90	Flnb	Mus musculus	Filamin-B	119.025	121.008	120.896
Q8R404	Micos13	Mus musculus	MICOS complex subunit MIC13	119.166	53.0167	31.8739
Q99LC2	Cstf1	Mus musculus	Cleavage stimulation factor subunit 1	119.205	84.0344	77.3858
O89079	Cope	Mus musculus	Coatomer subunit epsilon	119.288	173.735	149.726
P62071	Rras2	Mus musculus	Ras-related protein R-Ras2	119.322	150.423	119.491
Q9CQU3	Rer1	Mus musculus	Protein RER1	119.372	129.059	149.494
Q8C079	Strip1	Mus musculus	Striatin-interacting protein 1	119.385	76.3661	84.6376
P35396	Ppard	Mus musculus	Peroxisome proliferator-activated receptor delta	119.425	212.475	216.717
P61804	Dad1	Mus musculus	Dolichyl-diphosphooligosaccharide--protein glycosyltransferase subunit DAD1	119.727	342.815	455.619
Q91YK2	Rrp1b	Mus musculus	Ribosomal RNA processing protein 1 homolog B	119.817	95.4106	103.709
O35609	Scamp3	Mus musculus	Secretory carrier-associated membrane protein 3	119.833	79.6468	76.7059
Q922B1	Macrod1	Mus musculus	ADP-ribose glycohydrolase MACROD1	120.309	84.5467	102.364
Q4VBE8	Wdr18	Mus musculus	WD repeat-containing protein 18	120.562	93.6771	112.5
Q9Z2E1	Mbd2	Mus musculus	Methyl-CpG-binding domain protein 2	120.648	102.045	95.6093
P97765	Wbp2	Mus musculus	WW domain-binding protein 2	120.765	241.695	305.892
O09043	Napsa	Mus musculus	Napsin-A	120.872	377.043	167.71
Q9JMH6	Txnrd1	Mus musculus	Thioredoxin reductase 1, cytoplasmic	120.961	140.997	126.244
P50171	Hsd17b8	Mus musculus	(3R)-3-hydroxyacyl-CoA dehydrogenase	121.062	94.3158	91.2561
Q9DCS3	Mecr	Mus musculus	Enoyl-[acyl-carrier-protein] reductase, mitochondrial	121.172	77.6404	76.1972
Q3TIX9	Usp39	Mus musculus	U4/U6.U5 tri-snRNP-associated protein 2	121.203	157.622	204.153
O88543	Cops3	Mus musculus	COP9 signalosome complex subunit 3	121.748	81.9237	93.0977
Q8VE80	Thoc3	Mus musculus	THO complex subunit 3	121.802	50.5289	28.7244
Q921I1	Tf	Mus musculus	Serotransferrin	121.834	128.566	112.333
Q9WTQ8	Timm23	Mus musculus	Mitochondrial import inner membrane translocase subunit Tim23	121.842	72.2751	78.5839
P23591	Gfus	Mus musculus	GDP-L-fucose synthase	121.94	152.755	150.851
Q99MN9	Pccb	Mus musculus	Propionyl-CoA carboxylase beta chain, mitochondrial	121.986	78.9753	39.3832
O35601	Fyb1	Mus musculus	FYN-binding protein 1	121.993	68.0787	86.6698
Q8BMS9	Rassf2	Mus musculus	Ras association domain-containing protein 2	122.282	130.837	114.341
Q9CQ92	Fis1	Mus musculus	Mitochondrial fission 1 protein	122.308	183.297	206.899
Q9D8W5	Psmd12	Mus musculus	26S proteasome non-ATPase regulatory subunit 12	122.451	175.938	167.969
Q62446	Fkbp3	Mus musculus	Peptidyl-prolyl cis-trans isomerase FKBP3	122.494	142.297	152.286
Q61584	Fxr1	Mus musculus	RNA-binding protein FXR1	122.646	158.588	118.492
Q8BFY9	Tnpo1	Mus musculus	Transportin-1	122.713	151.163	147.434
Q9CQY5	Magt1	Mus musculus	Magnesium transporter protein 1	122.77	198.697	203.527
Q91VE6	Nifk	Mus musculus	MKI67 FHA domain-interacting nucleolar phosphoprotein	122.784	69.5317	72.2743
O35465	Fkbp8	Mus musculus	Peptidyl-prolyl cis-trans isomerase FKBP8	122.797	85.1206	59.17
Q9CRA8	Exosc5	Mus musculus	Exosome complex component RRP46	122.827	76.2878	78.1477
P19096	Fasn	Mus musculus	Fatty acid synthase	122.89	158.11	155.963
Q99K85	Psat1	Mus musculus	Phosphoserine aminotransferase	122.912	149.552	134.097
Q6NZC7	Sec23ip	Mus musculus	SEC23-interacting protein	123.031	85.6383	52.4985
P47968	Rpia	Mus musculus	Ribose-5-phosphate isomerase	123.042	203.786	145.694
O08734	Bak1	Mus musculus	Bcl-2 homologous antagonist/killer	123.045	92.2008	84.4869
Q9CQN3	Tomm6	Mus musculus	Mitochondrial import receptor subunit TOM6 homolog	123.151	140.766	95.1984
A2AF47	Dock11	Mus musculus	Dedicator of cytokinesis protein 11	123.264	111.547	109.559
P01660		Mus musculus	Ig kappa chain V-III region PC 3741/TEPC 111	123.278	146.156	104.618
O88544	Cops4	Mus musculus	COP9 signalosome complex subunit 4	123.289	123.898	149.976
Q9R0P5	Dstn	Mus musculus	Destrin	123.345	481.809	419.173
Q9JMA1	Usp14	Mus musculus	Ubiquitin carboxyl-terminal hydrolase 14	123.856	144.257	179.19
P42208	Septin2	Mus musculus	Septin-2	124.244	100.081	113.095
Q4VA53	Pds5b	Mus musculus	Sister chromatid cohesion protein PDS5 homolog B	124.508	126.315	127.565
P52332	Jak1	Mus musculus	Tyrosine-protein kinase JAK1	124.794	98.5147	112.708
P24161	Cd247	Mus musculus	T-cell surface glycoprotein CD3 zeta chain	124.986	28.4869	67.1051
Q8R317	Ubqln1	Mus musculus	Ubiquilin-1	124.986	93.5679	91.7556
Q9CYZ2	Tpd52l2	Mus musculus	Tumor protein D54	125.06	138.112	129.528
Q64522	H2ac21	Mus musculus	Histone H2A type 2-B	125.072	184.22	307.925
Q6KCD5	Nipbl	Mus musculus	Nipped-B-like protein	125.097	46.5203	44.6331
Q6ZPR5	Smpd4	Mus musculus	Sphingomyelin phosphodiesterase 4	125.212	71.9492	97.4258
Q5EG47	Prkaa1	Mus musculus	5'-AMP-activated protein kinase catalytic subunit alpha-1	125.296	90.1365	70.1324
Q9CWX9	Ddx47	Mus musculus	Probable ATP-dependent RNA helicase DDX47	125.299	121.441	139.053
Q8BK08	Tmem11	Mus musculus	Transmembrane protein 11, mitochondrial	125.316	90.0495	109.835
P13439	Umps	Mus musculus	Uridine 5'-monophosphate synthase	125.553	191.786	167.259
Q8BHG9	Cggbp1	Mus musculus	CGG triplet repeat-binding protein 1	125.771	125.828	159.505
Q3UHX9	Spout1	Mus musculus	Putative methyltransferase C9orf114 homolog	125.782	94.4967	53.0461
P97427	Crmp1	Mus musculus	Dihydropyrimidinase-related protein 1	125.868	52.2341	57.5979
P23708	Nfya	Mus musculus	Nuclear transcription factor Y subunit alpha	125.992	127	101.498
Q8BGA5	Krr1	Mus musculus	KRR1 small subunit processome component homolog	126.095	79.0372	96.8412
P83887;Q8VCK3	Tubg1;Tubg2	Mus musculus	Tubulin gamma-1 chain;Tubulin gamma-2 chain	126.198	110.94	87.0846
O54890	Itgb3	Mus musculus	Integrin beta-3	126.317	63.9178	75.9433
Q8K3A0	Hscb	Mus musculus	Iron-sulfur cluster co-chaperone protein HscB	126.614	60.5542	58.7605
Q9CZL5	Pcbd2	Mus musculus	Pterin-4-alpha-carbinolamine dehydratase 2	126.652	76.3787	104.572
Q9D110	Mthfs	Mus musculus	5-formyltetrahydrofolate cyclo-ligase	126.841	53.8866	73.6364
P08226	Apoe	Mus musculus	Apolipoprotein E	126.964	52.1971	40.8579
Q9CWM4	Pfdn1	Mus musculus	Prefoldin subunit 1	127.065	151.587	104.296
Q6P542	Abcf1	Mus musculus	ATP-binding cassette sub-family F member 1	127.187	140.721	150.349
Q8BWY3	Etf1	Mus musculus	Eukaryotic peptide chain release factor subunit 1	127.381	252.012	228.216
Q9CR26	Vta1	Mus musculus	Vacuolar protein sorting-associated protein VTA1 homolog	127.393	114.873	101.917
Q8VEH3	Arl8a	Mus musculus	ADP-ribosylation factor-like protein 8A	127.546	270.333	218.535
Q8C7X2	Emc1	Mus musculus	ER membrane protein complex subunit 1	127.746	94.0019	94.8111
Q8BGH2	Samm50	Mus musculus	Sorting and assembly machinery component 50 homolog	127.795	124.486	130.779
G5E870	Trip12	Mus musculus	E3 ubiquitin-protein ligase TRIP12	128.192	100.726	124.324
Q8BUM3	Ptpn7	Mus musculus	Tyrosine-protein phosphatase non-receptor type 7	128.192	53.6557	76.1507
P70362	Ufd1	Mus musculus	Ubiquitin recognition factor in ER-associated degradation protein 1	128.258	80.9438	76.4584
Q9Z1B8	Phf1	Mus musculus	PHD finger protein 1	128.408	NaN	27.2023
Q9Z0I7	Slfn1	Mus musculus	Schlafen family member 1	128.437	97.3178	93.2131
P00375	Dhfr	Mus musculus	Dihydrofolate reductase	128.472	117.776	113.939
Q9CYR0	Ssbp1	Mus musculus	Single-stranded DNA-binding protein, mitochondrial	128.487	91.9591	101.869
P61290	Psme3	Mus musculus	Proteasome activator complex subunit 3	128.516	139.572	124.627
Q91WV0	Dr1	Mus musculus	Protein Dr1	128.655	124.692	118.101
Q91YJ3	Thyn1	Mus musculus	Thymocyte nuclear protein 1	128.865	100.153	95.5457
Q9JII5	Dazap1	Mus musculus	DAZ-associated protein 1	129.494	123.902	84.8726
P28078	H2-DMa	Mus musculus	Class II histocompatibility antigen, M alpha chain	129.507	547.635	454.798
Q99LT0	Dpy30	Mus musculus	Protein dpy-30 homolog	129.514	383.023	212.939
Q80TJ7	Phf8	Mus musculus	Histone lysine demethylase PHF8	130.109	89.1898	89.8634
P84084	Arf5	Mus musculus	ADP-ribosylation factor 5	130.117	129.07	100.528
Q91V04	Tram1	Mus musculus	Translocating chain-associated membrane protein 1	130.21	250.975	309.615
P85094	Isoc2a	Mus musculus	Isochorismatase domain-containing protein 2A	130.292	139.901	129.53
Q3UQA7	Selenoh	Mus musculus	Selenoprotein H	130.31	114.701	138.326
Q8VCM8	Ncln	Mus musculus	BOS complex subunit NCLN	130.351	138.543	118.89
Q9WU84	Ccs	Mus musculus	Copper chaperone for superoxide dismutase	130.399	77.1454	88.6799
Q9QYJ0	Dnaja2	Mus musculus	DnaJ homolog subfamily A member 2	130.475	154.157	170.758
O35295	Purb	Mus musculus	Transcriptional activator protein Pur-beta	131.096	94.8445	108.028
Q9CQ89	Cuta	Mus musculus	Protein CutA	131.134	106.51	133.59
Q8CHP8	Pgp	Mus musculus	Glycerol-3-phosphate phosphatase	131.39	164.016	119.389
Q9D0I8	Mrto4	Mus musculus	mRNA turnover protein 4 homolog	131.707	142.025	133.487
Q9JIH2	Nup50	Mus musculus	Nuclear pore complex protein Nup50	131.769	95.2964	112.242
Q91WQ3	Yars1	Mus musculus	Tyrosine--tRNA ligase, cytoplasmic	132.037	152.97	169.425
Q9D868	Ppih	Mus musculus	Peptidyl-prolyl cis-trans isomerase H	132.081	190.793	203.894
Q9JJA4	Wdr12	Mus musculus	Ribosome biogenesis protein WDR12	132.273	115.332	115.38
Q921F4	Hnrnpll	Mus musculus	Heterogeneous nuclear ribonucleoprotein L-like	132.352	53.7792	64.371
P46414	Cdkn1b	Mus musculus	Cyclin-dependent kinase inhibitor 1B	132.441	62.4829	79.3834
Q8BFZ9	Erlin2	Mus musculus	Erlin-2	132.746	114.73	127.317
Q4VAA2	Cdv3	Mus musculus	Protein CDV3	132.787	196.465	173.351
P54822	Adsl	Mus musculus	Adenylosuccinate lyase	133.013	182.062	173.207
P54103	Dnajc2	Mus musculus	DnaJ homolog subfamily C member 2	133.166	120.594	119.447
Q9Z0H3	Smarcb1	Mus musculus	SWI/SNF-related matrix-associated actin-dependent regulator of chromatin subfamily B member 1	133.204	90.0468	74.1979
O35368	Ifi203	Mus musculus	Interferon-activable protein 203	133.24	80.3742	90.3747
Q9CQC6	Bzw1	Mus musculus	eIF5-mimic protein 2	133.283	261.397	297.6
P21981	Tgm2	Mus musculus	Protein-glutamine gamma-glutamyltransferase 2	133.376	271.173	200.366
Q9Z0V7	Timm17b	Mus musculus	Mitochondrial import inner membrane translocase subunit Tim17-B	133.617	66.6016	87.8178
P97470	Ppp4c	Mus musculus	Serine/threonine-protein phosphatase 4 catalytic subunit	133.82	91.0114	83.0693
P63005	Pafah1b1	Mus musculus	Platelet-activating factor acetylhydrolase IB subunit beta	134.199	142.488	123.542
O54957	Lat	Mus musculus	Linker for activation of T-cells family member 1	134.229	135.374	77.2826
O35326	Srsf5	Mus musculus	Serine/arginine-rich splicing factor 5	134.417	83.5342	108.337
Q8BH43	Wasf2	Mus musculus	Actin-binding protein WASF2	134.571	158.074	165.731
Q6P8X1	Snx6	Mus musculus	Sorting nexin-6	134.595	107.002	112.937
P07758;Q00896	Serpina1a;Serpina1c	Mus musculus	Alpha-1-antitrypsin 1-1;Alpha-1-antitrypsin 1-3	134.636	131.82	124.915
O35083	Agpat1	Mus musculus	1-acyl-sn-glycerol-3-phosphate acyltransferase alpha	134.88	70.9775	59.7851
Q60775	Elf1	Mus musculus	ETS-related transcription factor Elf-1	135.272	79.6401	55.1323
P29595	Nedd8	Mus musculus	NEDD8	135.425	238.94	77.434
Q9D1K2	Atp6v1f	Mus musculus	V-type proton ATPase subunit F	135.843	124.444	162.942
Q3UPL0	Sec31a	Mus musculus	Protein transport protein Sec31A	136.017	161.16	197.258
P97370	Atp1b3	Mus musculus	Sodium/potassium-transporting ATPase subunit beta-3	136.02	141.438	173.968
Q8BX10	Pgam5	Mus musculus	Serine/threonine-protein phosphatase PGAM5, mitochondrial	136.056	141.516	154.951
Q8K2C9	Hacd3	Mus musculus	Very-long-chain (3R)-3-hydroxyacyl-CoA dehydratase 3	136.115	65.5291	122.728
Q6PHN9	Rab35	Mus musculus	Ras-related protein Rab-35	136.323	90.3334	64.5588
Q9CW46	Raver1	Mus musculus	Ribonucleoprotein PTB-binding 1	136.379	123.827	135.671
Q9JMG1	Edf1	Mus musculus	Endothelial differentiation-related factor 1	136.43	110.29	110.056
Q91V92	Acly	Mus musculus	ATP-citrate synthase	137.13	329.81	307.868
Q9WUP7	Uchl5	Mus musculus	Ubiquitin carboxyl-terminal hydrolase isozyme L5	137.304	132.185	147.759
Q8BGS2	Bola2	Mus musculus	BolA-like protein 2	137.447	149.702	134.077
Q91Z53	Grhpr	Mus musculus	Glyoxylate reductase/hydroxypyruvate reductase	137.48	149.775	115.14
P62192	Psmc1	Mus musculus	26S proteasome regulatory subunit 4	137.548	140.371	179.013
Q63850	Nup62	Mus musculus	Nuclear pore glycoprotein p62	137.597	117.8	131.416
Q9CR98	Fam136a	Mus musculus	Protein FAM136A	137.629	125.758	134.443
P56395	Cyb5a	Mus musculus	Cytochrome b5	137.801	203.139	289.671
Q6PIU9		Mus musculus	Uncharacterized protein FLJ45252 homolog	137.941	55.4118	72.9231
Q9QZH3	Ppie	Mus musculus	Peptidyl-prolyl cis-trans isomerase E	138.337	90.8279	106.045
Q8CGY8	Ogt	Mus musculus	UDP-N-acetylglucosamine--peptide N-acetylglucosaminyltransferase 110 kDa subunit	138.409	134.138	129.734
P27641	Xrcc5	Mus musculus	X-ray repair cross-complementing protein 5	138.42	124.725	152.241
Q3TW96	Uap1l1	Mus musculus	UDP-N-acetylhexosamine pyrophosphorylase-like protein 1	138.475	142.024	148.952
Q8JZR0	Acsl5	Mus musculus	Long-chain-fatty-acid--CoA ligase 5	138.707	107.491	112.934
Q921I9	Exosc4	Mus musculus	Exosome complex component RRP41	138.836	110.551	95.1468
Q9CPZ8	Cmc1	Mus musculus	COX assembly mitochondrial protein homolog	139.053	70.7135	83.1374
Q9CQJ8	Ndufb9	Mus musculus	NADH dehydrogenase [ubiquinone] 1 beta subcomplex subunit 9	139.159	77.9238	108.312
Q99JT2	Stk26	Mus musculus	Serine/threonine-protein kinase 26	139.412	92.4806	103.579
O35218	Cpsf2	Mus musculus	Cleavage and polyadenylation specificity factor subunit 2	139.669	90.5742	94.1307
Q9CZ30	Ola1	Mus musculus	Obg-like ATPase 1	139.853	240.652	192.641
P97493	Txn2	Mus musculus	Thioredoxin, mitochondrial	140.039	122.282	87.1017
Q9CWL8	Ctnnbl1	Mus musculus	Beta-catenin-like protein 1	140.112	149.364	147.092
O70591	Pfdn2	Mus musculus	Prefoldin subunit 2	140.168	171.658	191.022
Q9D6K5	Synj2bp	Mus musculus	Synaptojanin-2-binding protein	140.255	72.5882	73.3386
Q9D8C4	Ifi35	Mus musculus	Interferon-induced 35 kDa protein homolog	140.663	147.403	159.272
O35638	Stag2	Mus musculus	Cohesin subunit SA-2	140.783	100.392	141.386
C0HKD8;C0HKD9	Mfap1a;Mfap1b	Mus musculus	Microfibrillar-associated protein 1A;Microfibrillar-associated protein 1B	141.489	79.3472	87.5045
Q8BRF7	Scfd1	Mus musculus	Sec1 family domain-containing protein 1	141.506	105.853	92.0284
Q3TYS2	Cybc1	Mus musculus	Cytochrome b-245 chaperone 1	141.756	183.132	305.808
Q9CPQ3	Tomm22	Mus musculus	Mitochondrial import receptor subunit TOM22 homolog	142.119	136.25	143.867
Q9JJ00	Plscr1	Mus musculus	Phospholipid scramblase 1	142.238	221.829	207.467
Q8QZY9	Sf3b4	Mus musculus	Splicing factor 3B subunit 4	142.344	146.874	144.486
O09110	Map2k3	Mus musculus	Dual specificity mitogen-activated protein kinase kinase 3	142.345	101.325	87.5406
Q920F6	Smc1b	Mus musculus	Structural maintenance of chromosomes protein 1B	142.394	65.0515	44.296
P97770	Thumpd3	Mus musculus	tRNA (guanine(6)-N2)-methyltransferase THUMP3	142.629	88.9055	79.1184
Q9CQD4	Chmp1b2	Mus musculus	Charged multivesicular body protein 1B2	142.735	96.6956	119.204
Q9QY24	Zbp1	Mus musculus	Z-DNA-binding protein 1	143.004	122.826	142.793
Q80TM9	Nisch	Mus musculus	Nischarin	143.105	87.4905	84.3982
Q9JIF0	Prmt1	Mus musculus	Protein arginine N-methyltransferase 1	143.319	193.475	212.504
Q9CQF3	Nudt21	Mus musculus	Cleavage and polyadenylation specificity factor subunit 5	143.331	119.621	94.5832
Q01730	Rsu1	Mus musculus	Ras suppressor protein 1	143.368	194.959	161.731
Q9DAU1	Cnpy3	Mus musculus	Protein canopy homolog 3	143.829	104.066	137.356
P16110	Lgals3	Mus musculus	Galectin-3	143.917	370.008	225.346
P97465	Dok1	Mus musculus	Docking protein 1	143.94	39.3775	50.7703
Q9DC16	Ergic1	Mus musculus	Endoplasmic reticulum-Golgi intermediate compartment protein 1	144.023	83.3347	102.966
Q78IS1	Tmed3	Mus musculus	Transmembrane emp24 domain-containing protein 3	144.414	173.85	141.753
Q91VU0	Fam3c	Mus musculus	Protein FAM3C	144.602	87.3382	82.4837
O70325	Gpx4	Mus musculus	Phospholipid hydroperoxide glutathione peroxidase	145.044	138.872	146.402
O70172	Pip4k2a	Mus musculus	Phosphatidylinositol 5-phosphate 4-kinase type-2 alpha	145.198	122.887	131.194
Q8BQ30	Ppp1r18	Mus musculus	Phostensin	145.212	99.8032	122.666
Q3TGF2	Fam107b	Mus musculus	Protein FAM107B	145.603	197.594	226.662
Q9QZ23	Nfu1	Mus musculus	NFU1 iron-sulfur cluster scaffold homolog, mitochondrial	145.808	144.18	162.596
Q9EQK5	Mvp	Mus musculus	Major vault protein	145.868	163.242	157.619
Q9WTX5	Skp1	Mus musculus	S-phase kinase-associated protein 1	146.233	188.655	272.274
Q00899	Yy1	Mus musculus	Transcriptional repressor protein YY1	146.29	107.816	77.9319
Q8K411	Pitrm1	Mus musculus	Presequence protease, mitochondrial	146.349	123.933	104.501
Q63844	Mapk3	Mus musculus	Mitogen-activated protein kinase 3	146.483	246.909	224.424
P63087	Ppp1cc	Mus musculus	Serine/threonine-protein phosphatase PP1-gamma catalytic subunit	146.62	134.124	138.38
A2AR02	Ppig	Mus musculus	Peptidyl-prolyl cis-trans isomerase G	146.922	55.8106	70.8659
Q6ZWM4	Lsm8	Mus musculus	U6 snRNA-associated Sm-like protein LSm8	146.937	275.903	341.104
Q8BG81	Poldip3	Mus musculus	Polymerase delta-interacting protein 3	147.192	114.286	111.577
Q9CQX8	Mrps36	Mus musculus	Alpha-ketoglutarate dehydrogenase component 4	147.23	90.1944	73.4516
Q60823	Akt2	Mus musculus	RAC-beta serine/threonine-protein kinase	147.269	75.5649	91.5381
Q810A7	Ddx42	Mus musculus	ATP-dependent RNA helicase DDX42	147.631	113.866	119.598
Q91V64	Isoc1	Mus musculus	Isochorismatase domain-containing protein 1	147.639	111.663	88.0962
Q9Z1Z2	Strap	Mus musculus	Serine-threonine kinase receptor-associated protein	147.832	150.977	130.828
P35294	Rab19	Mus musculus	Ras-related protein Rab-19	148.395	90.7766	81.8184
Q9WU28	Pfdn5	Mus musculus	Prefoldin subunit 5	148.666	132.866	139.671
Q791T5	Mtch1	Mus musculus	Mitochondrial carrier homolog 1	148.74	117.849	85.5303
P60824	Cirbp	Mus musculus	Cold-inducible RNA-binding protein	148.75	77.2389	84.651
P11032	Gzma	Mus musculus	Granzyme A	148.775	130.939	92.5797
P20491	Fcer1g	Mus musculus	High affinity immunoglobulin epsilon receptor subunit gamma	148.966	342.278	253.037
Q6A4J8	Usp7	Mus musculus	Ubiquitin carboxyl-terminal hydrolase 7	149.23	169.024	166.283
Q8VBV7	Cops8	Mus musculus	COP9 signalosome complex subunit 8	149.366	78.3141	71.0026
P16254	Srp14	Mus musculus	Signal recognition particle 14 kDa protein	149.383	103.818	102.294
Q9WTI7	Myo1c	Mus musculus	Unconventional myosin-Ic	149.605	160.975	156.139
Q3UZ39	Lrrfip1	Mus musculus	Leucine-rich repeat flightless-interacting protein 1	149.886	133.367	136.551
Q9JKP7	Pole3	Mus musculus	DNA polymerase epsilon subunit 3	149.911	148.141	125.869
Q9Z0W3	Nup160	Mus musculus	Nuclear pore complex protein Nup160	149.972	109.11	127.072
Q9JLI8	Sart3	Mus musculus	Squamous cell carcinoma antigen recognized by T-cells 3	150.028	123.296	144.366
Q99LB6	Mat2b	Mus musculus	Methionine adenosyltransferase 2 subunit beta	150.213	136.422	135.48
Q8BJU0	Sgta	Mus musculus	Small glutamine-rich tetratricopeptide repeat-containing protein alpha	150.511	199.092	209.907
P35441	Thbs1	Mus musculus	Thrombospondin-1	150.807	125.135	112.564
Q91X96	Rabif	Mus musculus	Guanine nucleotide exchange factor MSS4	150.93	121.935	134.761
Q9D198	Syf2	Mus musculus	Pre-mRNA-splicing factor SYF2	151.225	NaN	33.6534
P70429	Evl	Mus musculus	Ena/VASP-like protein	151.587	172.456	156.423
Q99J56	Derl1	Mus musculus	Derlin-1	151.622	199.528	225.968
O35074	Ptgis	Mus musculus	Prostacyclin synthase	151.726	20.3795	38.8728
Q3ULJ0	Gpd1l	Mus musculus	Glycerol-3-phosphate dehydrogenase 1-like protein	152.271	251.846	225.746
Q9CQ71	Rpa3	Mus musculus	Replication protein A 14 kDa subunit	152.967	101.695	97.2163
Q8R050	Gspt1	Mus musculus	Eukaryotic peptide chain release factor GTP-binding subunit ERF3A	153.009	195.594	183.685
Q99L45	Eif2s2	Mus musculus	Eukaryotic translation initiation factor 2 subunit 2	153.109	184.609	208.886
P56528	Cd38	Mus musculus	ADP-ribosyl cyclase/cyclic ADP-ribose hydrolase 1	153.51	400.305	425.738
P47758	Srprb	Mus musculus	Signal recognition particle receptor subunit beta	153.709	164.481	135.185
Q9CX00	Ist1	Mus musculus	IST1 homolog	153.935	134.001	97.0724
Q9CSU0	Rprd1b	Mus musculus	Regulation of nuclear pre-mRNA domain-containing protein 1B	154.06	129.563	121.369
O88958	Gnpda1	Mus musculus	Glucosamine-6-phosphate isomerase 1	154.099	135.114	130.63
Q8BJ05	Zc3h14	Mus musculus	Zinc finger CCCH domain-containing protein 14	154.35	92.8403	87.2815
P60670	Nploc4	Mus musculus	Nuclear protein localization protein 4 homolog	154.353	85.312	86.3167
Q9CT10	Ranbp3	Mus musculus	Ran-binding protein 3	154.42	127.148	114.891
Q9D8T2	Gsdmd	Mus musculus	Gasdermin-D	154.614	138.277	125.552
Q8BSQ9	Pbrm1	Mus musculus	Protein polybromo-1	154.98	164.213	177.132
P15307	Rel	Mus musculus	Proto-oncogene c-Rel	155.078	131.347	112.654
Q9DC70	Ndufs7	Mus musculus	NADH dehydrogenase [ubiquinone] iron-sulfur protein 7, mitochondrial	155.097	130.555	114.251
Q8C147	Dock8	Mus musculus	Dedicator of cytokinesis protein 8	155.104	269.214	243.34
Q6P5D8	Smchd1	Mus musculus	Structural maintenance of chromosomes flexible hinge domain-containing protein 1	155.11	138.989	131.39
Q9ERU9	Ranbp2	Mus musculus	E3 SUMO-protein ligase RanBP2	155.261	137.901	154.261
O55013	Trappc3	Mus musculus	Trafficking protein particle complex subunit 3	155.275	174.835	163.741
Q8K2K6	Agfg1	Mus musculus	Arf-GAP domain and FG repeat-containing protein 1	155.696	81.5263	90.8026
Q9DB15	Mrpl12	Mus musculus	Large ribosomal subunit protein bL12m	155.822	209.929	275.386
Q99P88	Nup155	Mus musculus	Nuclear pore complex protein Nup155	155.897	120.984	144.961
P61164	Actr1a	Mus musculus	Alpha-centractin	156.202	179.74	178.836
Q8CI94	Pygb	Mus musculus	Glycogen phosphorylase, brain form	156.256	127.518	192.288
P52760	Rida	Mus musculus	2-iminobutanoate/2-iminopropanoate deaminase	156.586	170.51	165.807
O89100	Grap2	Mus musculus	GRB2-related adaptor protein 2	156.665	69.4261	75.8029
P61750	Arf4	Mus musculus	ADP-ribosylation factor 4	157.167	248.625	243.425
O35683	Ndufa1	Mus musculus	NADH dehydrogenase [ubiquinone] 1 alpha subcomplex subunit 1	157.337	97.1648	110.672
Q9JLV6	Pnkp	Mus musculus	Bifunctional polynucleotide phosphatase/kinase	157.367	278.618	226.911
Q6P9R2	Oxsr1	Mus musculus	Serine/threonine-protein kinase OSR1	157.676	95.0564	119.671
P23506	Pcmt1	Mus musculus	Protein-L-isoaspartate(D-aspartate) O-methyltransferase	157.763	95.3156	99.111
Q61823	Pdcd4	Mus musculus	Programmed cell death protein 4	157.821	148.97	158.136
O70493	Snx12	Mus musculus	Sorting nexin-12	157.965	163.003	168.249
Q64339	Isg15	Mus musculus	Ubiquitin-like protein ISG15	157.992	138.72	135.209
P55264	Adk	Mus musculus	Adenosine kinase	158.155	148.475	170.458
P61226	Rap2b	Mus musculus	Ras-related protein Rap-2b	158.761	168.173	147.688
Q9DBS1	Tmem43	Mus musculus	Transmembrane protein 43	159.256	259.921	225.816
Q9JLZ3	Auh	Mus musculus	Methylglutaconyl-CoA hydratase, mitochondrial	159.385	125.768	139.157
P97426	Ear1	Mus musculus	Eosinophil cationic protein 1	159.464	831.411	577.249
Q9ES52	Inpp5d	Mus musculus	Phosphatidylinositol 3,4,5-trisphosphate 5-phosphatase 1	159.759	246.574	225.356
P47226	Tes	Mus musculus	Testin	159.762	107.038	141.614
Q9CQZ6	Ndufb3	Mus musculus	NADH dehydrogenase [ubiquinone] 1 beta subcomplex subunit 3	159.912	162.717	201.768
P42669	Pura	Mus musculus	Transcriptional activator protein Pur-alpha	159.925	124.634	101.86
P16546	Sptan1	Mus musculus	Spectrin alpha chain, non-erythrocytic 1	159.998	199.015	206.756
B2RXR6	Ankrd44	Mus musculus	Serine/threonine-protein phosphatase 6 regulatory ankyrin repeat subunit B	160.007	159.094	146.093
Q80X50	Ubap2l	Mus musculus	Ubiquitin-associated protein 2-like	160.118	151.821	140.929
Q9CZU3	Mtrex	Mus musculus	Exosome RNA helicase MTR4	160.279	167.265	158.171
Q8K1J6	Trnt1	Mus musculus	CCA tRNA nucleotidyltransferase 1, mitochondrial	160.618	138.932	145.873
P63094;Q6R0H7	Gnas	Mus musculus	Guanine nucleotide-binding protein G(s) subunit alpha isoforms short;Guanine nucleotide-binding protein G(s) subunit alpha isoforms XLas	160.72	125.407	146.904
Q8BXZ1	Tmx3	Mus musculus	Protein disulfide-isomerase TMX3	161.299	274.29	325.191
Q9QYF1	Rdh11	Mus musculus	Retinol dehydrogenase 11	161.319	103.262	82.2365
P68404	Prkcb	Mus musculus	Protein kinase C beta type	161.575	224.701	220.677
P51437	Camp	Mus musculus	Cathelicidin antimicrobial peptide	161.841	1874.17	1137.36
Q3UPF5	Zc3hav1	Mus musculus	Zinc finger CCCH-type antiviral protein 1	161.876	104.666	123.194
Q8R574	Prpsap2	Mus musculus	Phosphoribosyl pyrophosphate synthase-associated protein 2	161.918	203.175	175.968
Q9CQ75	Ndufa2	Mus musculus	NADH dehydrogenase [ubiquinone] 1 alpha subcomplex subunit 2	161.98	89.4857	102.792
Q9WUK2	Eif4h	Mus musculus	Eukaryotic translation initiation factor 4H	161.993	308.269	503.53
Q91WM2	Hdhd5	Mus musculus	Haloacid dehalogenase-like hydrolase domain-containing 5	162.012	70.6255	87.0478
P35831	Ptpn12	Mus musculus	Tyrosine-protein phosphatase non-receptor type 12	162.209	332.762	281.241
Q08122	Tle3	Mus musculus	Transducin-like enhancer protein 3	162.46	67.4804	54.3155
Q8JZQ9	Eif3b	Mus musculus	Eukaryotic translation initiation factor 3 subunit B	162.66	297.741	235.681
Q8K215	Lyrm4	Mus musculus	LYR motif-containing protein 4	163.019	249.846	104.58
Q8R5A3	Apbb1ip	Mus musculus	Amyloid beta A4 precursor protein-binding family B member 1-interacting protein	163.175	183.257	178.018
P63037	Dnaja1	Mus musculus	DnaJ homolog subfamily A member 1	163.293	134.755	152.916
Q91WK2	Eif3h	Mus musculus	Eukaryotic translation initiation factor 3 subunit H	163.361	177.309	148.674
Q09200	B4galnt1	Mus musculus	Beta-1,4 N-acetylgalactosaminyltransferase 1	163.452	106.462	126.676
Q04447	Ckb	Mus musculus	Creatine kinase B-type	163.484	123.531	112.935
P26516	Psmd7	Mus musculus	26S proteasome non-ATPase regulatory subunit 7	163.489	204.671	205.99
Q9D8U8	Snx5	Mus musculus	Sorting nexin-5	163.58	246.224	253.171
P35991	Btk	Mus musculus	Tyrosine-protein kinase BTK	163.771	41.1902	29.287
Q75N62	Gimap8	Mus musculus	GTPase IMAP family member 8	163.824	134.026	131.193
O55222	Ilk	Mus musculus	Integrin-linked protein kinase	164.022	215.95	196.767
Q9JJ28	Flii	Mus musculus	Protein flightless-1 homolog	164.437	165.771	175.589
Q3UIU2	Ndufb6	Mus musculus	NADH dehydrogenase [ubiquinone] 1 beta subcomplex subunit 6	164.446	73.5385	45.2514
Q64521	Gpd2	Mus musculus	Glycerol-3-phosphate dehydrogenase, mitochondrial	164.544	218.975	182.082
P15702	Spn	Mus musculus	Leukosialin	164.566	98.8387	149.487
P62482	Kcnab2	Mus musculus	Voltage-gated potassium channel subunit beta-2	164.605	199.856	243.271
Q9CPY7	Lap3	Mus musculus	Cytosol aminopeptidase	164.898	249.565	199.849
P28293	Ctsg	Mus musculus	Cathepsin G	165.144	768.115	566.177
Q923D2	Blvrb	Mus musculus	Flavin reductase (NADPH)	166.011	341.322	246.569
Q7TMF3	Ndufa12	Mus musculus	NADH dehydrogenase [ubiquinone] 1 alpha subcomplex subunit 12	166.123	158.504	165.16
Q8JZX4	Rbm17	Mus musculus	Splicing factor 45	166.702	133.706	151.179
Q9D892	Itpa	Mus musculus	Inosine triphosphate pyrophosphatase	167.044	85.3484	85.5123
Q80SY5	Prpf38b	Mus musculus	Pre-mRNA-splicing factor 38B	167.194	84.9447	142.789
Q9CRC9	Gnpda2	Mus musculus	Glucosamine-6-phosphate isomerase 2	167.371	79.5435	66.7607
Q9JHU9	Isyna1	Mus musculus	Inositol-3-phosphate synthase 1	167.646	187.247	189.044
Q80WJ7	Mtdh	Mus musculus	Protein LYRIC	167.874	256.274	218.502
Q80ZW2	Them6	Mus musculus	Protein THEM6	167.908	94.2067	97.1637
P28798	Grn	Mus musculus	Progranulin	168.559	72.8115	108.263
Q9JI11	Stk4	Mus musculus	Serine/threonine-protein kinase 4	169.184	152.986	179.969
Q8CH25	Sltm	Mus musculus	SAFB-like transcription modulator	169.215	109.03	133.868
Q9CZ44	Nsfl1c	Mus musculus	NSFL1 cofactor p47	169.494	131.796	117.02
Q8VDW0	Ddx39a	Mus musculus	ATP-dependent RNA helicase DDX39A	169.497	290.257	185.243
Q922U1	Prpf3	Mus musculus	U4/U6 small nuclear ribonucleoprotein Prp3	169.598	147.228	136.25
Q3UI43	Babam1	Mus musculus	BRISC and BRCA1-A complex member 1	170.087	127.559	120.22
Q9CQN6	Tmem14c	Mus musculus	Transmembrane protein 14C	170.226	153.913	157.595
Q8C854	Myef2	Mus musculus	Myelin expression factor 2	170.381	88.9654	86.1744
Q3UM45	Ppp1r7	Mus musculus	Protein phosphatase 1 regulatory subunit 7	170.579	167.984	202.701
P14685	Psmd3	Mus musculus	26S proteasome non-ATPase regulatory subunit 3	171.635	236.283	250.406
Q9CRD0	Ociad1	Mus musculus	OCIA domain-containing protein 1	171.821	104.382	136.986
Q9DC69	Ndufa9	Mus musculus	NADH dehydrogenase [ubiquinone] 1 alpha subcomplex subunit 9, mitochondrial	172.605	140.968	145.764
O35643	Ap1b1	Mus musculus	AP-1 complex subunit beta-1	172.96	284.491	241.142
Q99JR1	Sfxn1	Mus musculus	Sideroflexin-1	173.109	179.736	189.94
O88379	Baz1a	Mus musculus	Bromodomain adjacent to zinc finger domain protein 1A	173.285	82.353	95.6326
Q3UKJ7	Smu1	Mus musculus	WD40 repeat-containing protein SMU1	173.954	128.369	119.351
P61087	Ube2k	Mus musculus	Ubiquitin-conjugating enzyme E2 K	174.048	308.936	198.432
Q9CQ22	Lamtor1	Mus musculus	Ragulator complex protein LAMTOR1	174.125	231.346	201.591
P43024	Cox6a1	Mus musculus	Cytochrome c oxidase subunit 6A1, mitochondrial	174.193	184.805	230.12
P70333	Hnrnph2	Mus musculus	Heterogeneous nuclear ribonucleoprotein H2	174.655	169.661	177.803
O70152	Dpm1	Mus musculus	Dolichol-phosphate mannosyltransferase subunit 1	174.664	145.911	196.385
Q922V4	Plrg1	Mus musculus	Pleiotropic regulator 1	174.962	146.561	128.052
Q8CGK3	Lonp1	Mus musculus	Lon protease homolog, mitochondrial	174.98	148.781	142.612
Q9D2R6	Coa3	Mus musculus	Cytochrome c oxidase assembly factor 3 homolog, mitochondrial	175.086	83.9009	101.215
Q9EST4	Psmg2	Mus musculus	Proteasome assembly chaperone 2	175.185	170.848	31.7102
Q6Q899	Rigi	Mus musculus	Antiviral innate immune response receptor RIG-I	175.216	161.483	197.38
Q9EPU4	Cpsf1	Mus musculus	Cleavage and polyadenylation specificity factor subunit 1	175.28	172.367	164.903
Q91YT0	Ndufv1	Mus musculus	NADH dehydrogenase [ubiquinone] flavoprotein 1, mitochondrial	175.402	123.627	146.156
Q9D1P4	Chordc1	Mus musculus	Cysteine and histidine-rich domain-containing protein 1	175.577	166.549	160.373
Q99JI6	Rap1b	Mus musculus	Ras-related protein Rap-1b	175.845	132.548	151.534
Q8BNW9	Kbtbd11	Mus musculus	Kelch repeat and BTB domain-containing protein 11	175.883	76.2727	96.8303
Q60520	Sin3a	Mus musculus	Paired amphipathic helix protein Sin3a	175.908	86.1765	91.0776
Q9CQI3	Gmfb	Mus musculus	Glia maturation factor beta	175.96	127.536	82.2255
Q8R326	Pspc1	Mus musculus	Paraspeckle component 1	176.234	188.43	173.567
Q9CQM9	Glrx3	Mus musculus	Glutaredoxin-3	176.259	253.839	275.336
Q9D8S4	Rexo2	Mus musculus	Oligoribonuclease, mitochondrial	176.814	129.958	149.393
P07309	Ttr	Mus musculus	Transthyretin	176.821	103.294	125.273
O88696	Clpp	Mus musculus	ATP-dependent Clp protease proteolytic subunit, mitochondrial	176.851	188.283	139.007
Q9DCL9	Paics	Mus musculus	Bifunctional phosphoribosylaminoimidazole carboxylase/phosphoribosylaminoimidazole succinocarboxamide synthetase	176.929	214.489	185.627
P13379	Cd5	Mus musculus	T-cell surface glycoprotein CD5	176.953	58.3379	108.829
Q9QXA5	Lsm4	Mus musculus	U6 snRNA-associated Sm-like protein LSm4	176.983	174.128	156.981
P27870	Vav1	Mus musculus	Proto-oncogene vav	177.169	231.409	218.295
P38060	Hmgcl	Mus musculus	Hydroxymethylglutaryl-CoA lyase, mitochondrial	177.904	122.84	128.347
O54941	Smarce1	Mus musculus	SWI/SNF-related matrix-associated actin-dependent regulator of chromatin subfamily E member 1	178.055	125.194	100.465
Q60737	Csnk2a1	Mus musculus	Casein kinase II subunit alpha	178.573	163.103	152.151
P27577	Ets1	Mus musculus	Protein C-ets-1	178.904	47.4603	72.1627
Q9CYX7	Rrp15	Mus musculus	RRP15-like protein	178.981	122.663	142.138
O88531	Ppt1	Mus musculus	Palmitoyl-protein thioesterase 1	178.984	85.3431	118.305
Q4LDD4	Arap1	Mus musculus	Arf-GAP with Rho-GAP domain, ANK repeat and PH domain-containing protein 1	179.234	61.2025	64.4645
O70400	Pdlim1	Mus musculus	PDZ and LIM domain protein 1	179.67	198.357	174.536
Q9DBG3	Ap2b1	Mus musculus	AP-2 complex subunit beta	179.962	241.665	227.499
Q62523	Zyx	Mus musculus	Zyxin	180.05	244.686	212.296
Q6PFD9	Nup98	Mus musculus	Nuclear pore complex protein Nup98-Nup96	180.497	107.016	136.354
Q9JJU8	Sh3bgrl	Mus musculus	Adapter Sh3bgrl	181.037	213.084	215.375
P62874	Gnb1	Mus musculus	Guanine nucleotide-binding protein G(I)/G(S)/G(T) subunit beta-1	181.172	110.923	78.5313
Q69Z99	Znf512	Mus musculus	Zinc finger protein 512	181.219	90.6556	95.3322
Q6ZQI3	Mlec	Mus musculus	Malectin	181.268	271.895	320.907
Q9ET30	Tm9sf3	Mus musculus	Transmembrane 9 superfamily member 3	181.395	198.736	222.017
Q99LB2	Dhrs4	Mus musculus	Dehydrogenase/reductase SDR family member 4	181.399	134.25	140.51
P84091	Ap2m1	Mus musculus	AP-2 complex subunit mu	181.417	231.67	241.752
Q9DCS9	Ndufb10	Mus musculus	NADH dehydrogenase [ubiquinone] 1 beta subcomplex subunit 10	181.616	190.689	202.368
P68254	Ywhaq	Mus musculus	14-3-3 protein theta	181.674	253.714	287.339
Q99KP3	Cryl1	Mus musculus	Lambda-crystallin homolog	181.958	75.2024	93.2123
Q9DB25	Alg5	Mus musculus	Dolichyl-phosphate beta-glucosyltransferase	182.282	124.718	128.139
Q3UMR5	Mcu	Mus musculus	Calcium uniporter protein, mitochondrial	182.303	138.97	144.265
Q9D517	Agpat3	Mus musculus	1-acyl-sn-glycerol-3-phosphate acyltransferase gamma	182.457	95.532	116.365
Q9QXY6	Ehd3	Mus musculus	EH domain-containing protein 3	182.575	96.5957	110.689
A0A1W2P872	Nova2	Mus musculus	RNA-binding protein Nova-2	182.578	NaN	173.98
Q91XC8	Dap	Mus musculus	Death-associated protein 1	182.655	60.902	15.4198
Q9JIF7	Copb1	Mus musculus	Coatomer subunit beta	182.788	218.927	207.721
O35955	Psmb10	Mus musculus	Proteasome subunit beta type-10	182.906	153.066	144.939
P53810	Pitpna	Mus musculus	Phosphatidylinositol transfer protein alpha isoform	183.007	197.402	174.103
Q8R1B4	Eif3c	Mus musculus	Eukaryotic translation initiation factor 3 subunit C	183.017	302.818	263.292
Q8K3G5	Vrk3	Mus musculus	Inactive serine/threonine-protein kinase VRK3	183.022	92.147	89.4512
P51863	Atp6v0d1	Mus musculus	V-type proton ATPase subunit d 1	183.075	168.452	121.091
Q3TZZ7	Esyt2	Mus musculus	Extended synaptotagmin-2	183.672	90.3387	94.7787
P58389	Ptpa	Mus musculus	Serine/threonine-protein phosphatase 2A activator	183.785	192.767	183.493
Q61142	Spin1	Mus musculus	Spindlin-1	183.899	NaN	201.905
Q9D6J6	Ndufv2	Mus musculus	NADH dehydrogenase [ubiquinone] flavoprotein 2, mitochondrial	183.932	149.711	188.295
Q9DBR7	Ppp1r12a	Mus musculus	Protein phosphatase 1 regulatory subunit 12A	183.998	177.223	174.121
Q61081	Cdc37	Mus musculus	Hsp90 co-chaperone Cdc37	184.031	346.912	281.538
Q8K224	Nat10	Mus musculus	RNA cytidine acetyltransferase	184.087	153.866	159.631
Q8R016	Blmh	Mus musculus	Bleomycin hydrolase	184.285	153.651	154.67
Q9QZE7	Tsnax	Mus musculus	Translin-associated protein X	184.668	135.81	126.697
Q9CQI7	Snrpb2	Mus musculus	U2 small nuclear ribonucleoprotein B''	185.004	240.233	265.869
O70138	Mmp8	Mus musculus	Neutrophil collagenase	185.256	226.372	396.765
Q9JMG7	Hdgfl3	Mus musculus	Hepatoma-derived growth factor-related protein 3	185.391	249.056	320.525
Q8BHD7	Ptbp3	Mus musculus	Polypyrimidine tract-binding protein 3	185.462	176.416	161.771
Q99LP6	Grpel1	Mus musculus	GrpE protein homolog 1, mitochondrial	185.47	225.544	241.058
P18181	Cd48	Mus musculus	CD48 antigen	185.544	131.642	106.293
Q9DBZ5	Eif3k	Mus musculus	Eukaryotic translation initiation factor 3 subunit K	185.98	181.099	184.627
P62858	Rps28	Mus musculus	Small ribosomal subunit protein eS28	186.013	466.166	357.803
O70252	Hmox2	Mus musculus	Heme oxygenase 2	186.17	178.586	173.225
P97360	Etv6	Mus musculus	Transcription factor ETV6	186.211	88.0885	79.2915
P20040		Mus musculus	H-2 class II histocompatibility antigen, E-Q beta chain	186.302	321.201	268.457
Q8K3Z9	Pom121	Mus musculus	Nuclear envelope pore membrane protein POM 121	186.476	157.465	137.93
O08579	Emd	Mus musculus	Emerin	186.556	141.32	155.189
O54974	Lgals7	Mus musculus	Galectin-7	186.595	NaN	43.8618
Q9D154	Serpinb1a	Mus musculus	Leukocyte elastase inhibitor A	186.837	2077.32	1477.09
P49817	Cav1	Mus musculus	Caveolin-1	186.873	55.3885	50.4976
Q6PB66	Lrpprc	Mus musculus	Leucine-rich PPR motif-containing protein, mitochondrial	187.221	142.344	157.447
Q9CQW1	Ykt6	Mus musculus	Synaptobrevin homolog YKT6	187.697	150.048	133.673
Q9D5T0	Atad1	Mus musculus	Outer mitochondrial transmembrane helix translocase	187.877	97.6916	77.9434
P15379	Cd44	Mus musculus	CD44 antigen	188.364	383.101	331.579
P97376	Frg1	Mus musculus	Protein FRG1	188.365	166.413	159.432
P56203	Ctsw	Mus musculus	Cathepsin W	188.944	76.2849	73.7913
Q9CYG7	Tomm34	Mus musculus	Mitochondrial import receptor subunit TOM34	188.973	147.167	171.596
Q9QZD9	Eif3i	Mus musculus	Eukaryotic translation initiation factor 3 subunit I	189.112	247.516	211.164
O88455	Dhcr7	Mus musculus	7-dehydrocholesterol reductase	189.112	NaN	94.9796
Q8CEC0	Nup88	Mus musculus	Nuclear pore complex protein Nup88	189.127	106.356	101.854
O70492	Snx3	Mus musculus	Sorting nexin-3	189.208	308.386	249.048
Q9D0R2	Tars1	Mus musculus	Threonine--tRNA ligase 1, cytoplasmic	189.257	185.53	193.018
Q9ESZ8	Gtf2i	Mus musculus	General transcription factor II-I	189.485	132.256	143.751
O08807	Prdx4	Mus musculus	Peroxiredoxin-4	189.837	210.506	176.909
Q9WV54	Asah1	Mus musculus	Acid ceramidase	189.952	126.56	197.928
Q3ULW8	Parp3	Mus musculus	Protein mono-ADP-ribosyltransferase PARP3	189.991	158.876	156.179
Q99KK2	Cmas	Mus musculus	N-acylneuraminate cytidylyltransferase	190.05	155.55	195.895
Q8BH58	Tiprl	Mus musculus	TIP41-like protein	190.285	119.582	96.2468
P20444	Prkca	Mus musculus	Protein kinase C alpha type	190.382	106.62	107.742
Q3THS6	Mat2a	Mus musculus	S-adenosylmethionine synthase isoform type-2	190.472	182.05	161.652
Q07076	Anxa7	Mus musculus	Annexin A7	190.843	214.06	212.654
Q9CPT4	Mydgf	Mus musculus	Myeloid-derived growth factor	191.131	195.563	194.053
P97821	Ctsc	Mus musculus	Dipeptidyl peptidase 1	191.553	191.726	235.813
Q80UW8	Polr2e	Mus musculus	DNA-directed RNA polymerases I, II, and III subunit RPABC1	191.57	102.167	109.157
Q9JHU4	Dync1h1	Mus musculus	Cytoplasmic dynein 1 heavy chain 1	191.852	209.848	215.762
Q9R1P1	Psmb3	Mus musculus	Proteasome subunit beta type-3	191.924	251.038	207.89
P62743	Ap2s1	Mus musculus	AP-2 complex subunit sigma	192.183	246.437	144.89
Q9JKX6	Nudt5	Mus musculus	ADP-sugar pyrophosphatase	192.198	150.416	159.207
P57784	Snrpa1	Mus musculus	U2 small nuclear ribonucleoprotein A'	192.299	342.349	533.529
Q8R2N2	Utp4	Mus musculus	U3 small nucleolar RNA-associated protein 4 homolog	192.448	93.4487	99.5451
Q3UL36	Arglu1	Mus musculus	Arginine and glutamate-rich protein 1	192.844	53.3636	122.089
P04441	Cd74	Mus musculus	H-2 class II histocompatibility antigen gamma chain	192.9	818.615	724.403
Q9DCA5	Brix1	Mus musculus	Ribosome biogenesis protein BRX1 homolog	193.201	112.707	98.5281
Q8VDM6	Hnrnpul1	Mus musculus	Heterogeneous nuclear ribonucleoprotein U-like protein 1	193.542	146.894	184.112
Q80SU7	Gvin1	Mus musculus	Interferon-induced very large GTPase 1	193.6	182.917	190.425
Q9CQE1	Nipsnap3b	Mus musculus	Protein NipSnap homolog 3B	193.928	161.501	183.628
Q8CBW3	Abi1	Mus musculus	Abl interactor 1	193.994	173.526	195.733
Q8C570	Rae1	Mus musculus	mRNA export factor	194.07	136.066	135.471
Q7TSV4	Pgm2	Mus musculus	Phosphopentomutase	194.539	180.723	193.033
P70122	Sbds	Mus musculus	Ribosome maturation protein SBDS	194.804	146.156	185.961
Q8BTZ7	Gmppb	Mus musculus	Mannose-1-phosphate guanyltransferase beta	195.276	186.716	190.645
Q8BLF1	Nceh1	Mus musculus	Neutral cholesterol ester hydrolase 1	195.52	133.262	129.596
Q9Z0J0	Npc2	Mus musculus	NPC intracellular cholesterol transporter 2	196.469	201.965	226.418
Q9D1L9	Lamtor5	Mus musculus	Ragulator complex protein LAMTOR5	196.512	163.839	175.064
Q99KV1	Dnajb11	Mus musculus	DnaJ homolog subfamily B member 11	196.552	142.141	118.827
Q9JK81	Myg1	Mus musculus	MYG1 exonuclease	196.766	178.463	166.372
P63139	Nfyb	Mus musculus	Nuclear transcription factor Y subunit beta	196.95	110.965	124.122
O55029	Copb2	Mus musculus	Coatomer subunit beta'	196.97	240.256	218.014
O89098	Cst7	Mus musculus	Cystatin-F	197.181	66.296	83.291
P56399	Usp5	Mus musculus	Ubiquitin carboxyl-terminal hydrolase 5	197.211	279.929	259.746
Q99KN2	Ciao1	Mus musculus	Probable cytosolic iron-sulfur protein assembly protein CIAO1	197.269	506.398	816.95
Q8R146	Apeh	Mus musculus	Acylamino-acid-releasing enzyme	197.29	210.613	208.313
Q9CQR4	Acot13	Mus musculus	Acyl-coenzyme A thioesterase 13	197.293	164.855	73.8801
O88942	Nfatc1	Mus musculus	Nuclear factor of activated T-cells, cytoplasmic 1	198.166	46.8155	63.413
Q6NSR8	Npepl1	Mus musculus	Probable aminopeptidase NPEPL1	198.33	134.816	127.538
O09111	Ndufb11	Mus musculus	NADH dehydrogenase [ubiquinone] 1 beta subcomplex subunit 11, mitochondrial	198.372	204.225	225.65
P63082	Atp6v0c	Mus musculus	V-type proton ATPase 16 kDa proteolipid subunit c	198.59	266.942	437.385
P39749	Fen1	Mus musculus	Flap endonuclease 1	199.043	217.006	223.075
Q9QXT0	Cnpy2	Mus musculus	Protein canopy homolog 2	199.535	192.624	196.773
Q9CQW9	Ifitm3	Mus musculus	Interferon-induced transmembrane protein 3	200.089	406.432	293.513
Q9Z2Z6	Slc25a20	Mus musculus	Mitochondrial carnitine/acylcarnitine carrier protein	200.169	131.9	173.192
Q6PE01	Snrnp40	Mus musculus	U5 small nuclear ribonucleoprotein 40 kDa protein	200.189	157.352	172.223
E9PVX6	Mki67	Mus musculus	Proliferation marker protein Ki-67	200.223	267.845	262.807
Q8QZS1	Hibch	Mus musculus	3-hydroxyisobutyryl-CoA hydrolase, mitochondrial	200.334	122.129	127.775
A0A0G2JDV3	Gbp6	Mus musculus	Guanylate-binding protein 6	200.386	118.697	130.368
Q9WUQ2	Preb	Mus musculus	Prolactin regulatory element-binding protein	200.411	141.804	140.198
Q1HFZ0	Nsun2	Mus musculus	RNA cytosine C(5)-methyltransferase NSUN2	200.603	156.248	140.427
P68181	Prkacb	Mus musculus	cAMP-dependent protein kinase catalytic subunit beta	200.702	238.418	228.806
Q80UM7	Mogs	Mus musculus	Mannosyl-oligosaccharide glucosidase	202.004	154.96	202.955
Q9CY57	Chtop	Mus musculus	Chromatin target of PRMT1 protein	202.152	142.928	141.613
P01864		Mus musculus	Ig gamma-2A chain C region secreted form	202.573	1047.9	837.77
P16330	Cnp	Mus musculus	2',3'-cyclic-nucleotide 3'-phosphodiesterase	202.58	243.061	210.448
P49717	Mcm4	Mus musculus	DNA replication licensing factor MCM4	202.741	252.573	273.591
Q9CZD3	Gars1	Mus musculus	Glycine--tRNA ligase	203.659	241.879	223.715
P47740	Aldh3a2	Mus musculus	Aldehyde dehydrogenase family 3 member A2	203.678	212.926	195.497
Q9CY58	Serbp1	Mus musculus	SERPINE1 mRNA-binding protein 1	203.748	258.257	263.999
Q9CQC7	Ndufb4	Mus musculus	NADH dehydrogenase [ubiquinone] 1 beta subcomplex subunit 4	203.952	150.681	171.486
Q9R020	Zranb2	Mus musculus	Zinc finger Ran-binding domain-containing protein 2	204.011	NaN	261.177
P49935	Ctsh	Mus musculus	Pro-cathepsin H	204.023	293.637	251.217
P14901	Hmox1	Mus musculus	Heme oxygenase 1	204.447	220.925	268.183
P62911	Rpl32	Mus musculus	Large ribosomal subunit protein eL32	204.461	233.053	267.543
Q9JIG8	Praf2	Mus musculus	PRA1 family protein 2	204.775	136.293	142.473
Q91W39	Ncoa5	Mus musculus	Nuclear receptor coactivator 5	204.931	123.344	122.466
[truncated: 1,383 more rows]

## Sheet: YA_S1-3
PG.ProteinGroups	PG.Genes	PG.Organisms	PG.ProteinDescriptions	[1] 1st_002_Kalra02_500ng_T120SW_B2.wiff.PG.Quantity	[2] 2nd_002_Kalra02_500ng_T120SW_B2.wiff.PG.Quantity	[3] 3rd_002_Kalra02_500ng_T120SW_B2.wiff.PG.Quantity
Q6Q477	Atp2b4	Mus musculus	Plasma membrane calcium-transporting ATPase 4	4.36991	2.19664	NaN
Q7TMC8	Fcsk	Mus musculus	L-fucose kinase	4.40507	9.69545	12.2607
Q80YQ2	Med23	Mus musculus	Mediator of RNA polymerase II transcription subunit 23	4.56549	22.4225	26.4187
P62984	Uba52	Mus musculus	Ubiquitin-ribosomal protein eL40 fusion protein	4.85224	2.90528	4.39226
Q3TBW2	Mrpl10	Mus musculus	Large ribosomal subunit protein uL10m	5.02472	17.4973	12.0846
Q05816	Fabp5	Mus musculus	Fatty acid-binding protein 5	5.2473	24.2405	23.4646
Q99LX5	Mmtag2	Mus musculus	Multiple myeloma tumor-associated protein 2 homolog	5.55306	15.7036	11.2705
Q91WU5	As3mt	Mus musculus	Arsenite methyltransferase	5.9862	15.2549	NaN
Q5SWT3	Slc25a35	Mus musculus	Solute carrier family 25 member 35	6.42317	15.4104	13.2286
Q8C6G8	Wdr26	Mus musculus	WD repeat-containing protein 26	6.49603	11.7009	14.5843
Q9JME7	Trappc2l	Mus musculus	Trafficking protein particle complex subunit 2-like protein	6.80808	12.0353	14.8588
Q921Z5	Tnfaip8	Mus musculus	Tumor necrosis factor alpha-induced protein 8	6.93201	1.35037	3.32471
Q8BFV2	Pcid2	Mus musculus	PCI domain-containing protein 2	7.13344	24.6192	17.6724
Q9DB70	Fundc1	Mus musculus	FUN14 domain-containing protein 1	7.58077	2.64433	NaN
Q8CG50	Rab43	Mus musculus	Ras-related protein Rab-43	7.60555	5.85394	NaN
P04945		Mus musculus	Ig kappa chain V-VI region NQ2-6.1	7.65576	NaN	39.6482
Q9QXV1	Cbx8	Mus musculus	Chromobox protein homolog 8	8.38772	15.4764	NaN
Q7TPQ3	Shprh	Mus musculus	E3 ubiquitin-protein ligase SHPRH	8.39759	11.284	NaN
O88559	Men1	Mus musculus	Menin	8.59351	15.6835	NaN
Q8BP27	Sfr1	Mus musculus	Swi5-dependent recombination DNA repair protein 1 homolog	8.74649	21.0829	20.113
Q99LL5	Pwp1	Mus musculus	Periodic tryptophan protein 1 homolog	8.87907	NaN	51.8311
Q9ERG0	Lima1	Mus musculus	LIM domain and actin-binding protein 1	9.14009	71.1241	40.9188
Q9JJ00	Plscr1	Mus musculus	Phospholipid scramblase 1	9.19787	30.4825	67.3772
Q9D757	Dapl1	Mus musculus	Death-associated protein-like 1	9.2735	33.1066	NaN
P01635	Igkv12-41	Mus musculus	Immunoglobulin kappa chain variable 12-41 (Fragment)	9.45004	22.4924	14.7579
P01843		Mus musculus	Ig lambda-1 chain C region	9.53225	17.5462	129.752
Q99PU8	Dhx30	Mus musculus	ATP-dependent RNA helicase DHX30	9.58913	20.5779	23.5871
P26323	Fli1	Mus musculus	Friend leukemia integration 1 transcription factor	9.65008	31.6868	NaN
Q6Y7W8	Gigyf2	Mus musculus	GRB10-interacting GYF protein 2	9.98609	20.2366	37.4606
Q91ZW2	Pofut1	Mus musculus	GDP-fucose protein O-fucosyltransferase 1	10.011	NaN	34.9955
Q3U0V2	Tradd	Mus musculus	Tumor necrosis factor receptor type 1-associated DEATH domain protein	10.0355	21.0511	24.5233
Q61831;Q9WTU6	Mapk10;Mapk9	Mus musculus	Mitogen-activated protein kinase 10;Mitogen-activated protein kinase 9	10.1703	20.0015	14.7689
Q68ED3	Tent4b	Mus musculus	Terminal nucleotidyltransferase 4B	10.3953	31.4625	32.7815
Q60870	Reep5	Mus musculus	Receptor expression-enhancing protein 5	10.5426	11.5006	9.99877
Q3TWL2	Pip4p1	Mus musculus	Type 1 phosphatidylinositol 4,5-bisphosphate 4-phosphatase	10.8327	24.2735	21.6907
P25119	Tnfrsf1b	Mus musculus	Tumor necrosis factor receptor superfamily member 1B	10.9996	17.9704	NaN
P07742	Rrm1	Mus musculus	Ribonucleoside-diphosphate reductase large subunit	11.3882	7.08008	13.9928
Q7TMY8	Huwe1	Mus musculus	E3 ubiquitin-protein ligase HUWE1	11.6828	10.6037	5.85968
Q9WVL0	Gstz1	Mus musculus	Maleylacetoacetate isomerase	11.8139	31.6031	26.3592
Q811S7	Ubp1	Mus musculus	Upstream-binding protein 1	11.9578	8.52831	NaN
Q9QZB9	Dctn5	Mus musculus	Dynactin subunit 5	12.0106	19.6453	26.8458
Q91WQ5	Taf5l	Mus musculus	TAF5-like RNA polymerase II p300/CBP-associated factor-associated factor 65 kDa subunit 5L	12.0149	26.9761	19.4366
P40240	Cd9	Mus musculus	CD9 antigen	12.1222	16.0825	11.0673
P04230	H2-Eb1	Mus musculus	H-2 class II histocompatibility antigen, E-B beta chain	12.2613	7.6938	NaN
Q9JL16	Isg20	Mus musculus	Interferon-stimulated gene 20 kDa protein	12.5807	68.526	19.7721
Q80W47	Wipi2	Mus musculus	WD repeat domain phosphoinositide-interacting protein 2	12.7398	22.5972	23.2626
Q7TQK1	Ints7	Mus musculus	Integrator complex subunit 7	12.8805	31.027	NaN
O54784	Dapk3	Mus musculus	Death-associated protein kinase 3	13.1317	17.1091	NaN
Q69ZN7	Myof	Mus musculus	Myoferlin	13.335	16.1575	NaN
O70494	Sp3	Mus musculus	Transcription factor Sp3	13.3613	16.7214	18.9843
P10404;P11370	;Fv4	Mus musculus	MLV-related proviral Env polyprotein;Retrovirus-related Env polyprotein from Fv-4 locus	13.3677	14.8015	28.3183
Q8R2T8	Gtf3c5	Mus musculus	General transcription factor 3C polypeptide 5	13.3917	17.6353	21.6482
P39429	Traf2	Mus musculus	TNF receptor-associated factor 2	13.4361	9.52108	14.3568
P49817	Cav1	Mus musculus	Caveolin-1	13.447	19.4963	NaN
P10518	Alad	Mus musculus	Delta-aminolevulinic acid dehydratase	13.7831	19.0217	24.3195
Q8R2Q8	Bst2	Mus musculus	Bone marrow stromal antigen 2	13.8482	12.4184	19.9971
Q9ES56	Trappc4	Mus musculus	Trafficking protein particle complex subunit 4	13.985	21.8465	NaN
Q6ZPY7	Kdm3b	Mus musculus	Lysine-specific demethylase 3B	14.0881	18.2633	28.5454
P58058	Nadk	Mus musculus	NAD kinase	14.1508	23.9883	33.2073
Q8BIJ7	Rufy1	Mus musculus	RUN and FYVE domain-containing protein 1	14.2186	19.9288	20.0669
Q8K558	Treml1	Mus musculus	Trem-like transcript 1 protein	14.3969	47.0666	27.2255
Q8R0K9	E2f4	Mus musculus	Transcription factor E2F4	14.4735	35.0499	51.4496
Q8K426	Retnlg	Mus musculus	Resistin-like gamma	14.5017	23.5827	NaN
P70158	Smpdl3a	Mus musculus	Acid sphingomyelinase-like phosphodiesterase 3a	14.7593	27.0392	NaN
Q8CIH5	Plcg2	Mus musculus	1-phosphatidylinositol 4,5-bisphosphate phosphodiesterase gamma-2	14.7647	20.5151	26.8786
Q8CHK3	Mboat7	Mus musculus	Lysophospholipid acyltransferase 7	14.8361	33.541	24.7449
Q9D4H8	Cul2	Mus musculus	Cullin-2	14.9946	30.5777	29.1295
P01750		Mus musculus	Ig heavy chain V region 102	15.0328	14.6181	155.896
Q8K2I1	Fntb	Mus musculus	Protein farnesyltransferase subunit beta	15.1602	29.2216	17.5373
P97797	Sirpa	Mus musculus	Tyrosine-protein phosphatase non-receptor type substrate 1	15.2866	14.2396	NaN
Q60855	Ripk1	Mus musculus	Receptor-interacting serine/threonine-protein kinase 1	15.3363	31.6453	35.3269
Q8BZ21	Kat6a	Mus musculus	Histone acetyltransferase KAT6A	15.3638	12.8254	14.6008
Q7TPN9	Prr14	Mus musculus	Proline-rich protein 14	15.3971	39.478	23.1221
O35671	Itgb1bp1	Mus musculus	Integrin beta-1-binding protein 1	15.4747	29.569	35.0756
Q9DB73	Cyb5r1	Mus musculus	NADH-cytochrome b5 reductase 1	15.6461	26.7427	NaN
B1AVZ0	Uprt	Mus musculus	Uracil phosphoribosyltransferase homolog	15.7962	40.7424	40.3155
Q9CR60	Golt1b	Mus musculus	Vesicle transport protein GOT1B	15.8671	62.0187	62.2479
Q91Z49	Fyttd1	Mus musculus	UAP56-interacting factor	15.9231	7.34471	37.3067
Q6NVG1	Lpcat4	Mus musculus	Lysophospholipid acyltransferase LPCAT4	15.9508	36.7236	22.3461
Q9JJY4	Ddx20	Mus musculus	Probable ATP-dependent RNA helicase DDX20	16.1753	NaN	27.0986
P28658	Atxn10	Mus musculus	Ataxin-10	16.2215	35.4327	54.6335
Q4QRL3	Ccdc88b	Mus musculus	Coiled-coil domain-containing protein 88B	16.2752	22.4108	28.9322
Q3UMQ8	Naf1	Mus musculus	H/ACA ribonucleoprotein complex non-core subunit NAF1	16.3543	13.6252	43.6057
D3Z6P0	Pdia2	Mus musculus	Protein disulfide-isomerase A2	16.3922	10.4412	12.0943
P97386	Lig3	Mus musculus	DNA ligase 3	16.431	18.6741	28.434
Q8C156	Ncaph	Mus musculus	Condensin complex subunit 2	16.4313	NaN	135.249
Q9QXH4	Itgax	Mus musculus	Integrin alpha-X	16.4571	21.446	NaN
P31750	Akt1	Mus musculus	RAC-alpha serine/threonine-protein kinase	16.4915	14.7387	24.439
P58468	Slx9	Mus musculus	Ribosome biogenesis protein SLX9 homolog	16.5665	20.843	46.676
P26645	Marcks	Mus musculus	Myristoylated alanine-rich C-kinase substrate	16.7561	27.3166	8.87273
Q3UXZ9	Kdm5a	Mus musculus	Lysine-specific demethylase 5A	16.7665	18.0695	NaN
Q8R0J8	Idnk	Mus musculus	Probable gluconokinase	16.8387	16.992	7.90547
Q9CWI3	Bccip	Mus musculus	BRCA2 and CDKN1A-interacting protein	16.8964	33.3574	35.5207
P55937	Golga3	Mus musculus	Golgin subfamily A member 3	16.9834	46.4746	76.1694
Q9ER81	Tor1aip2	Mus musculus	Torsin-1A-interacting protein 2, isoform IFRG15	16.9903	3.38407	23.5738
P01660		Mus musculus	Ig kappa chain V-III region PC 3741/TEPC 111	17.103	NaN	68.3499
Q9JLT4	Txnrd2	Mus musculus	Thioredoxin reductase 2, mitochondrial	17.1105	16.7416	22.8137
A2A432	Cul4b	Mus musculus	Cullin-4B	17.1114	25.1087	37.5414
Q8K2I4	Manba	Mus musculus	Beta-mannosidase	17.2266	24.6626	NaN
Q5H8C4	Vps13a	Mus musculus	Intermembrane lipid transfer protein VPS13A	17.348	21.0085	21.4583
Q8BH97	Rcn3	Mus musculus	Reticulocalbin-3	17.3745	24.0513	15.7252
Q8BGB7	Enoph1	Mus musculus	Enolase-phosphatase E1	17.5299	11.5892	14.5435
Q8VBT6	Apobr	Mus musculus	Apolipoprotein B receptor	17.5603	NaN	23.8691
P56380	Nudt2	Mus musculus	Bis(5'-nucleosyl)-tetraphosphatase [asymmetrical]	17.5979	14.8851	22.5594
Q8BZX4	Srek1	Mus musculus	Splicing regulatory glutamine/lysine-rich protein 1	17.6592	26.4148	NaN
P97377	Cdk2	Mus musculus	Cyclin-dependent kinase 2	17.6798	15.9466	30.0357
Q8VI75	Ipo4	Mus musculus	Importin-4	17.6889	10.5114	34.3822
Q9CR11	Yeats4	Mus musculus	YEATS domain-containing protein 4	17.7326	14.9662	NaN
Q91YP3	Dera	Mus musculus	Deoxyribose-phosphate aldolase	17.8149	25.8097	27.0689
P06339	H2-T23	Mus musculus	H-2 class I histocompatibility antigen, D-37 alpha chain	17.8303	19.353	36.8192
Q6AXF6	Sidt1	Mus musculus	SID1 transmembrane family member 1	17.9719	23.904	20.4707
Q9D2V8	Mfsd10	Mus musculus	Major facilitator superfamily domain-containing protein 10	18.0833	30.564	25.5772
B1AZP2	Dlgap4	Mus musculus	Disks large-associated protein 4	18.0881	22.6741	22.9872
P09926	Surf2	Mus musculus	Surfeit locus protein 2	18.0962	20.319	38.4121
Q3UM18	Lsg1	Mus musculus	Large subunit GTPase 1 homolog	18.1244	32.5106	42.7027
Q9DCV4	Rmdn1	Mus musculus	Regulator of microtubule dynamics protein 1	18.1757	20.8387	26.151
P15920	Atp6v0a2	Mus musculus	V-type proton ATPase 116 kDa subunit a 2	18.2998	34.3024	44.1164
Q811D0	Dlg1	Mus musculus	Disks large homolog 1	18.5415	24.4085	38.3555
Q9R099	Tbl2	Mus musculus	Transducin beta-like protein 2	18.6565	17.2742	21.0847
Q6NXI6	Rprd2	Mus musculus	Regulation of nuclear pre-mRNA domain-containing protein 2	18.6629	18.7153	12.9775
Q9QYL7	Abt1	Mus musculus	Activator of basal transcription 1	18.8546	20.2051	27.9006
Q8C3X8	Lmf2	Mus musculus	Lipase maturation factor 2	18.9166	37.7064	19.5422
Q8R3F9	Tut1	Mus musculus	Speckle targeted PIP5K1A-regulated poly(A) polymerase	19.0285	44.2191	30.0591
Q6NVE8	Wdr44	Mus musculus	WD repeat-containing protein 44	19.1871	22.0366	21.8766
Q06138	Cab39	Mus musculus	Calcium-binding protein 39	19.2393	34.2472	22.7504
Q9JHK5	Plek	Mus musculus	Pleckstrin	19.4095	33.4883	60.9835
Q8R0F6	Ilkap	Mus musculus	Integrin-linked kinase-associated serine/threonine phosphatase 2C	19.4174	19.3707	28.4646
Q9QZ08	Nagk	Mus musculus	N-acetyl-D-glucosamine kinase	19.5229	23.358	13.9297
Q8BYA0	Tbcd	Mus musculus	Tubulin-specific chaperone D	19.5993	26.6443	21.6145
Q9WUD1	Stub1	Mus musculus	E3 ubiquitin-protein ligase CHIP	19.6977	23.5115	28.0505
P18337	Sell	Mus musculus	L-selectin	19.8044	20.8684	NaN
Q8R1N4	Nudcd3	Mus musculus	NudC domain-containing protein 3	19.8153	27.6675	20.4611
Q8C2B3	Hdac7	Mus musculus	Histone deacetylase 7	19.9977	26.2459	33.5454
Q03958	Pfdn6	Mus musculus	Prefoldin subunit 6	20.014	23.5633	27.8179
Q99KB8	Hagh	Mus musculus	Hydroxyacylglutathione hydrolase, mitochondrial	20.0214	31.2154	23.0604
Q63829	Commd3	Mus musculus	COMM domain-containing protein 3	20.2654	22.9819	28.3862
Q8K1R7	Nek9	Mus musculus	Serine/threonine-protein kinase Nek9	20.3219	20.9848	18.4165
P56183	Rrp1	Mus musculus	Ribosomal RNA processing protein 1 homolog A	20.3783	54.6723	26.471
B2RUP2	Unc13d	Mus musculus	Protein unc-13 homolog D	20.4623	16.9005	25.0981
Q3TNH5	Fam172a	Mus musculus	Cotranscriptional regulator FAM172A	20.5168	60.0629	70.2112
Q9D7X8	Ggct	Mus musculus	Gamma-glutamylcyclotransferase	20.5252	20.2864	12.804
Q8BK30	Ndufv3	Mus musculus	NADH dehydrogenase [ubiquinone] flavoprotein 3, mitochondrial	20.7602	9.107	28.5488
Q5RJG1	Nol10	Mus musculus	Nucleolar protein 10	20.78	26.1849	36.4179
Q64525	Hist2h2bb	Mus musculus	Histone H2B type 2-B	20.987	21.4642	29.2214
Q99KD5	Unc45a	Mus musculus	Protein unc-45 homolog A	21.053	21.5237	25.5028
Q61712	Dnajc1	Mus musculus	DnaJ homolog subfamily C member 1	21.1882	NaN	17.0404
Q8BNU0	Armc6	Mus musculus	Armadillo repeat-containing protein 6	21.3759	14.3888	32.5644
Q61096	Prtn3	Mus musculus	Myeloblastin	21.4568	17.9063	17.9712
Q8BYK6	Ythdf3	Mus musculus	YTH domain-containing family protein 3	21.4779	21.5071	26.501
Q9JKY0	Cnot9	Mus musculus	CCR4-NOT transcription complex subunit 9	21.6974	27.6529	21.2449
P41216	Acsl1	Mus musculus	Long-chain-fatty-acid--CoA ligase 1	21.8971	31.269	20.7241
Q9Z0F6	Rad9a	Mus musculus	Cell cycle checkpoint control protein RAD9A	21.9235	22.8402	NaN
Q8BHZ0	Cyria	Mus musculus	CYFIP-related Rac1 interactor A	21.9243	41.1037	26.8698
Q9DC33	Hmg20a	Mus musculus	High mobility group protein 20A	21.9512	20.7621	13.6278
Q3TRM8	Hk3	Mus musculus	Hexokinase-3	21.9666	26.6401	27.2155
Q8BGR9	Ublcp1	Mus musculus	Ubiquitin-like domain-containing CTD phosphatase 1	22.1509	35.2458	24.5442
Q3U308	Ctu2	Mus musculus	Cytoplasmic tRNA 2-thiolation protein 2	22.1807	14.4745	50.9957
Q70KY4;Q9R1E0	Foxo6;Foxo1	Mus musculus	Forkhead box protein O6;Forkhead box protein O1	22.2675	21.5494	16.3985
Q56A08	Gpkow	Mus musculus	G-patch domain and KOW motifs-containing protein	22.3246	57.5312	NaN
Q60809	Cnot7	Mus musculus	CCR4-NOT transcription complex subunit 7	22.3543	20.9273	25.5176
Q8CDM8	Fhip2a	Mus musculus	FHF complex subunit HOOK interacting protein 2A	22.3808	21.2058	15.4741
O35134	Polr1a	Mus musculus	DNA-directed RNA polymerase I subunit RPA1	22.4716	29.3338	41.9016
Q9WUN2	Tbk1	Mus musculus	Serine/threonine-protein kinase TBK1	22.6514	29.1684	30.1198
Q9DB96	Ngdn	Mus musculus	Neuroguidin	22.6573	23.6907	44.8053
Q9Z2X2	Psmd10	Mus musculus	26S proteasome non-ATPase regulatory subunit 10	22.7059	20.9783	27.4337
Q8BYL4	Yars2	Mus musculus	Tyrosine--tRNA ligase, mitochondrial	22.7469	36.7528	43.8575
P27548	Cd40lg	Mus musculus	CD40 ligand	22.7684	25.8489	37.5242
Q8K1R3	Pnpt1	Mus musculus	Polyribonucleotide nucleotidyltransferase 1, mitochondrial	22.796	20.5882	8.35186
Q6PCP5	Mff	Mus musculus	Mitochondrial fission factor	22.8106	23.9443	20.1602
Q8BH24	Tm9sf4	Mus musculus	Transmembrane 9 superfamily member 4	22.8326	45.2854	43.0506
P70700	Polr1b	Mus musculus	DNA-directed RNA polymerase I subunit RPA2	22.8331	18.5416	37.0122
O35144	Terf2	Mus musculus	Telomeric repeat-binding factor 2	22.9746	31.2955	33.7446
Q8BYU6	Tor1aip2	Mus musculus	Torsin-1A-interacting protein 2	22.9788	23.1555	NaN
P28667	Marcksl1	Mus musculus	MARCKS-related protein	23.0412	17.5724	54.8063
Q9JIG7	Ccdc22	Mus musculus	Coiled-coil domain-containing protein 22	23.0698	31.2129	27.8284
O88487	Dync1i2	Mus musculus	Cytoplasmic dynein 1 intermediate chain 2	23.1493	39.6292	92.8295
Q8VDK1	Nit1	Mus musculus	Deaminated glutathione amidase	23.2218	28.274	23.3994
Q8VDS8	Stx18	Mus musculus	Syntaxin-18	23.3667	32.6393	49.98
P25425	Pou2f1	Mus musculus	POU domain, class 2, transcription factor 1	23.4078	25.3042	21.4549
Q9D0D5	Gtf2e1	Mus musculus	General transcription factor IIE subunit 1	23.4388	35.3947	48.8481
Q8K297	Colgalt1	Mus musculus	Procollagen galactosyltransferase 1	23.454	31.3236	37.2511
Q9CR21	Ndufab1	Mus musculus	Acyl carrier protein, mitochondrial	23.4902	32.3151	21.8636
Q8R180	Ero1a	Mus musculus	ERO1-like protein alpha	23.5654	24.8654	38.4056
Q9CWQ0	Dph5	Mus musculus	Diphthine methyl ester synthase	23.6214	22.0118	42.4225
Q8BUI3	LRWD1	Mus musculus	Leucine-rich repeat and WD repeat-containing protein 1	23.6248	26.7603	20.2168
Q8K199	Cmc2	Mus musculus	COX assembly mitochondrial protein 2 homolog	23.7587	41.4146	25.6082
Q8CFK6	Dennd1c	Mus musculus	DENN domain-containing protein 1C	23.7829	24.0703	NaN
Q920E5	Fdps	Mus musculus	Farnesyl pyrophosphate synthase	23.9297	31.7906	42.4105
Q8R2Q4	Gfm2	Mus musculus	Ribosome-releasing factor 2, mitochondrial	23.9642	29.289	NaN
Q9CPR8	Nsmce3	Mus musculus	Non-structural maintenance of chromosomes element 3 homolog	24.0438	31.0208	21.5723
Q9CVD2	Atxn3	Mus musculus	Ataxin-3	24.3582	14.362	24.1978
Q6R891	Ppp1r9b	Mus musculus	Neurabin-2	24.439	28.2474	49.419
Q8BRG8	Tmem209	Mus musculus	Transmembrane protein 209	24.4579	17.198	25.338
Q9R111	Gda	Mus musculus	Guanine deaminase	24.4792	35.8003	33.8303
Q8C3I8	Hgh1	Mus musculus	Protein HGH1 homolog	24.52	32.229	82.2496
Q9JLV5	Cul3	Mus musculus	Cullin-3	24.5517	36.1878	37.0454
Q571E4	Galns	Mus musculus	N-acetylgalactosamine-6-sulfatase	24.5764	13.5616	6.02621
Q80VW7	Akna	Mus musculus	Microtubule organization protein AKNA	24.8158	23.9606	21.2304
Q924W5	Smc6	Mus musculus	Structural maintenance of chromosomes protein 6	24.8363	22.5608	21.2248
Q9Z2G6	Sel1l	Mus musculus	Protein sel-1 homolog 1	25.0657	27.5153	16.2607
Q9D706	Rpap3	Mus musculus	RNA polymerase II-associated protein 3	25.0775	21.8971	72.8747
Q9WUU8	Tnip1	Mus musculus	TNFAIP3-interacting protein 1	25.1063	37.2992	45.6495
Q8VI93	Oas3	Mus musculus	2'-5'-oligoadenylate synthase 3	25.1499	25.1879	24.2501
Q8R1V4	Tmed4	Mus musculus	Transmembrane emp24 domain-containing protein 4	25.2152	32.4151	28.9832
Q91X78	Erlin1	Mus musculus	Erlin-1	25.2397	26.0719	NaN
Q61490	Alcam	Mus musculus	CD166 antigen	25.2525	12.2811	29.7863
Q9Z2G9	Htatip2	Mus musculus	Oxidoreductase HTATIP2	25.2606	33.7993	46.2929
Q80XI3	Eif4g3	Mus musculus	Eukaryotic translation initiation factor 4 gamma 3	25.3351	34.1104	37.1065
Q99KX1	Mlf2	Mus musculus	Myeloid leukemia factor 2	25.3969	38.8788	62.4451
Q9QZL0	Ripk3	Mus musculus	Receptor-interacting serine/threonine-protein kinase 3	25.3981	31.3045	31.6719
P59997	Kdm2a	Mus musculus	Lysine-specific demethylase 2A	25.4087	36.2134	31.5124
P51949	Mnat1	Mus musculus	CDK-activating kinase assembly factor MAT1	25.5269	6.84902	23.1906
Q99LD4	Gps1	Mus musculus	COP9 signalosome complex subunit 1	25.5822	81.7206	50.0523
Q8C142	Ldlrap1	Mus musculus	Low density lipoprotein receptor adapter protein 1	25.6778	18.7124	16.8475
P15530	Cd79b	Mus musculus	B-cell antigen receptor complex-associated protein beta chain	25.7046	17.731	18.497
P13597	Icam1	Mus musculus	Intercellular adhesion molecule 1	25.7529	38.1896	71.7682
Q6A028	Swap70	Mus musculus	Switch-associated protein 70	25.7597	24.0508	30.7039
Q8BTY8	Scfd2	Mus musculus	Sec1 family domain-containing protein 2	25.8979	30.2202	26.8455
Q9CQ43	Dut	Mus musculus	Deoxyuridine 5'-triphosphate nucleotidohydrolase	25.9163	20.8291	44.6644
Q9Z1G3	Atp6v1c1	Mus musculus	V-type proton ATPase subunit C 1	25.9195	27.983	24.6083
Q9ER39	Tor1a	Mus musculus	Torsin-1A	25.9356	40.8294	23.7796
Q9QXX4	Slc25a13	Mus musculus	Electrogenic aspartate/glutamate antiporter SLC25A13, mitochondrial	26.0018	30.8941	29.2007
Q91VS7	Mgst1	Mus musculus	Microsomal glutathione S-transferase 1	26.0137	34.2349	19.6686
Q8BN21	Vrk2	Mus musculus	Serine/threonine-protein kinase VRK2	26.0528	24.1234	22.9514
Q91YR1	Twf1	Mus musculus	Twinfilin-1	26.0842	29.5372	37.6389
P70248	Myo1f	Mus musculus	Unconventional myosin-If	26.0982	46.9883	57.7954
P27782	Lef1	Mus musculus	Lymphoid enhancer-binding factor 1	26.1418	28.8056	23.2727
P40237	Cd82	Mus musculus	CD82 antigen	26.178	46.7993	54.3692
O55057	Pde6d	Mus musculus	Retinal rod rhodopsin-sensitive cGMP 3',5'-cyclic phosphodiesterase subunit delta	26.2034	NaN	29.6341
P30882	Ccl5	Mus musculus	C-C motif chemokine 5	26.2193	21.7715	NaN
Q6A0D4	Rftn1	Mus musculus	Raftlin	26.4718	35.2835	NaN
P81117	Nucb2	Mus musculus	Nucleobindin-2	26.5875	31.8053	14.9854
Q6VN19	Ranbp10	Mus musculus	Ran-binding protein 10	26.6128	20.9136	67.3968
Q5XG71	Utp20	Mus musculus	Small subunit processome component 20 homolog	26.7543	24.6723	52.6928
Q6A0A2	Larp4b	Mus musculus	La-related protein 4B	26.809	13.8499	NaN
Q9ET26	Rnf114	Mus musculus	E3 ubiquitin-protein ligase RNF114	26.8267	75.8843	42.7048
Q8R035	Mrpl58	Mus musculus	Large ribosomal subunit protein mL62	26.9096	30.801	39.7652
O35382	Exoc4	Mus musculus	Exocyst complex component 4	26.9918	39.136	40.7599
Q922H1	Prmt3	Mus musculus	Protein arginine N-methyltransferase 3	27.0016	30.5317	64.1227
Q9CZR8	Tsfm	Mus musculus	Elongation factor Ts, mitochondrial	27.048	30.9006	25.3618
Q8VCF0	Mavs	Mus musculus	Mitochondrial antiviral-signaling protein	27.1098	33.0714	35.4498
Q9CX60	Lbh	Mus musculus	Protein LBH	27.1294	31.7912	NaN
Q8BM55	Tmem214	Mus musculus	Transmembrane protein 214	27.1608	28.6685	40.7195
Q00651	Itga4	Mus musculus	Integrin alpha-4	27.18	22.5659	31.9291
Q922Q9	Chid1	Mus musculus	Chitinase domain-containing protein 1	27.1929	29.6688	24.6575
Q8R3K3	Ptcd2	Mus musculus	Pentatricopeptide repeat-containing protein 2, mitochondrial	27.1997	49.7171	NaN
Q91YL3	Uckl1	Mus musculus	Uridine-cytidine kinase-like 1	27.3058	13.5848	NaN
Q9QXE7	Tbl1x	Mus musculus	F-box-like/WD repeat-containing protein TBL1X	27.3186	46.7134	35.8494
Q924D0	Rtn4ip1	Mus musculus	Reticulon-4-interacting protein 1, mitochondrial	27.4079	44.1325	41.0669
Q8VCW4	Unc93b1	Mus musculus	Protein unc-93 homolog B1	27.4186	26.8975	16.8342
P62046	Lrch1	Mus musculus	Leucine-rich repeat and calponin homology domain-containing protein 1	27.4401	18.3646	32.6653
A1L314	Mpeg1	Mus musculus	Macrophage-expressed gene 1 protein	27.5564	37.2032	33.0908
Q922J9	Far1	Mus musculus	Fatty acyl-CoA reductase 1	27.5882	53.1262	67.0373
Q8VDD9	Phip	Mus musculus	PH-interacting protein	27.6217	29.6138	31.2359
Q8C0L6	Paox	Mus musculus	Peroxisomal N(1)-acetyl-spermine/spermidine oxidase	27.7325	26.4286	33.481
Q7TSG2	Ctdp1	Mus musculus	RNA polymerase II subunit A C-terminal domain phosphatase	27.7629	26.5926	83.7398
O54950	Prkag1	Mus musculus	5'-AMP-activated protein kinase subunit gamma-1	27.8131	47.9437	34.9031
Q9CQT2	Rbm7	Mus musculus	RNA-binding protein 7	27.8429	18.462	20.4138
Q9DBX6	Cyp2s1	Mus musculus	Cytochrome P450 2S1	27.959	58.6386	27.8858
Q9CYL5	Glipr2	Mus musculus	Golgi-associated plant pathogenesis-related protein 1	28.0291	32.8277	81.1678
Q8K2D3	Edc3	Mus musculus	Enhancer of mRNA-decapping protein 3	28.3084	26.3295	28.5386
P01027	C3	Mus musculus	Complement C3	28.3502	27.918	19.8651
Q9JL95	Prg3	Mus musculus	Proteoglycan 3	28.4079	27.3745	13.4361
Q6P9Q4	Fhod1	Mus musculus	FH1/FH2 domain-containing protein 1	28.5217	37.1942	25.6981
Q8VDF2	Uhrf1	Mus musculus	E3 ubiquitin-protein ligase UHRF1	28.5638	5.59611	17.1762
Q9CX11	Utp23	Mus musculus	rRNA-processing protein UTP23 homolog	28.5806	66.9532	85.143
Q80SW1	Ahcyl1	Mus musculus	S-adenosylhomocysteine hydrolase-like protein 1	28.6641	33.273	61.5907
Q9Z2E2	Mbd1	Mus musculus	Methyl-CpG-binding domain protein 1	28.7016	26.0181	25.6926
P51912	Slc1a5	Mus musculus	Neutral amino acid transporter B(0)	28.8284	37.9668	54.3182
Q8BIG7	Comtd1	Mus musculus	Catechol O-methyltransferase domain-containing protein 1	28.8542	14.2936	24.0255
Q8C5L7	Rbm34	Mus musculus	RNA-binding protein 34	28.8688	15.7741	29.6987
Q9DCM2	Gstk1	Mus musculus	Glutathione S-transferase kappa 1	28.9956	25.2829	15.309
Q7TMR0	Prcp	Mus musculus	Lysosomal Pro-X carboxypeptidase	29.0174	26.3662	NaN
Q8CH02	Sugp1	Mus musculus	SURP and G-patch domain-containing protein 1	29.066	19.2152	24.7202
P70399	Tp53bp1	Mus musculus	TP53-binding protein 1	29.0956	41.3855	40.4621
P45700	Man1a1	Mus musculus	Mannosyl-oligosaccharide 1,2-alpha-mannosidase IA	29.1267	21.8025	48.5202
Q6DFW5	Atp11b	Mus musculus	Phospholipid-transporting ATPase IF	29.1742	30.8332	18.5733
Q3TC33	Ccdc127	Mus musculus	Coiled-coil domain-containing protein 127	29.2953	28.6202	30.379
Q3URQ0	Tex10	Mus musculus	Testis-expressed protein 10	29.3888	29.7149	25.0468
P97426	Ear1	Mus musculus	Eosinophil cationic protein 1	29.3955	31.9643	45.5245
Q9ESY9	Ifi30	Mus musculus	Gamma-interferon-inducible lysosomal thiol reductase	29.4308	34.6074	18.9931
Q61362	Chi3l1	Mus musculus	Chitinase-3-like protein 1	29.4355	41.9322	21.6216
P08103	Hck	Mus musculus	Tyrosine-protein kinase HCK	29.4771	29.9026	30.6301
Q9EPJ9	Arfgap1	Mus musculus	ADP-ribosylation factor GTPase-activating protein 1	29.5516	36.0798	53.9197
Q3TIR3	Ric8a	Mus musculus	Synembryn-A	29.5577	21.9679	37.9058
Q9CY97	Ssu72	Mus musculus	RNA polymerase II subunit A C-terminal domain phosphatase SSU72	29.5901	19.2827	27.9585
Q922H4	Gmppa	Mus musculus	Mannose-1-phosphate guanyltransferase alpha	29.6154	26.4809	47.3287
Q3U2A8	Vars2	Mus musculus	Valine--tRNA ligase, mitochondrial	29.8767	26.1703	28.6316
P28653	Bgn	Mus musculus	Biglycan	29.8855	25.2484	NaN
Q9D020	Nt5c3a	Mus musculus	Cytosolic 5'-nucleotidase 3A	29.9275	27.9929	36.0241
Q9CYK1	Wars2	Mus musculus	Tryptophan--tRNA ligase, mitochondrial	29.9455	27.8288	19.144
Q922M5	Cdca7l	Mus musculus	Cell division cycle-associated 7-like protein	30.0278	9.90955	49.4594
Q99PW4	Tp53rkb	Mus musculus	EKC/KEOPS complex subunit Tp53rkb	30.0526	37.7426	42.0368
Q62086	Pon2	Mus musculus	Serum paraoxonase/arylesterase 2	30.0604	33.8543	57.573
Q8K352	Sash3	Mus musculus	SAM and SH3 domain-containing protein 3	30.2516	28.2573	38.8732
Q91YM4	Tbrg4	Mus musculus	FAST kinase domain-containing protein 4	30.2926	27.4476	45.2714
Q91VJ4	Stk38	Mus musculus	Serine/threonine-protein kinase 38	30.3095	75.1316	53.8767
P70671	Irf3	Mus musculus	Interferon regulatory factor 3	30.3425	48.2158	35.6433
Q5SVQ0	Kat7	Mus musculus	Histone acetyltransferase KAT7	30.3941	27.3616	24.8126
Q8BFQ8	Gatd1	Mus musculus	Glutamine amidotransferase-like class 1 domain-containing protein 1	30.5593	36.5296	42.3335
Q9Z0V8	Timm17a	Mus musculus	Mitochondrial import inner membrane translocase subunit Tim17-A	30.6392	32.8934	77.1932
Q6PR54	Rif1	Mus musculus	Telomere-associated protein RIF1	30.6455	26.3448	34.2806
Q8BL66	Eea1	Mus musculus	Early endosome antigen 1	30.733	32.5872	81.3514
Q8BJF9	Chmp2b	Mus musculus	Charged multivesicular body protein 2b	30.7598	42.7265	57.8309
Q80V26	Bpnt2	Mus musculus	Golgi-resident adenosine 3',5'-bisphosphate 3'-phosphatase	30.7943	18.2643	31.9735
Q9ET01	Pygl	Mus musculus	Glycogen phosphorylase, liver form	30.8334	40.0304	45.6669
P43430	Mcpt8	Mus musculus	Mast cell protease 8	30.8593	39.046	39.1878
Q922L6	Nelfcd	Mus musculus	Negative elongation factor D	30.8752	26.6647	48.2284
O54916	Reps1	Mus musculus	RalBP1-associated Eps domain-containing protein 1	30.8827	27.319	31.9271
Q9D5V6	Syap1	Mus musculus	Synapse-associated protein 1	30.9176	34.4288	18.5075
Q9D8V7	Sec11c	Mus musculus	Signal peptidase complex catalytic subunit SEC11C	30.9814	26.7121	43.8328
Q9CQP2	Trappc2	Mus musculus	Trafficking protein particle complex subunit 2	30.9916	25.7323	NaN
Q99L27	Gmpr2	Mus musculus	GMP reductase 2	31.2075	36.6289	58.933
Q8BU31	Rap2c	Mus musculus	Ras-related protein Rap-2c	31.3138	25.4018	32.2702
P17563;Q63836	Selenbp1;Selenbp2	Mus musculus	Methanethiol oxidase;Selenium-binding protein 2	31.3665	27.5858	79.4092
Q9CZB0	Sdhc	Mus musculus	Succinate dehydrogenase cytochrome b560 subunit, mitochondrial	31.3755	41.8938	22.8368
Q64727	Vcl	Mus musculus	Vinculin	31.4285	44.6773	38.4351
Q91XV3	Basp1	Mus musculus	Brain acid soluble protein 1	31.4341	29.1303	NaN
Q9D964	Gatm	Mus musculus	Glycine amidinotransferase, mitochondrial	31.5222	19.8632	57.8718
Q8K1L5	Ppp1r11	Mus musculus	E3 ubiquitin-protein ligase PPP1R11	31.5223	34.339	32.9071
P70704	Atp8a1	Mus musculus	Phospholipid-transporting ATPase IA	31.5494	21.3088	23.3621
E9PVX6	Mki67	Mus musculus	Proliferation marker protein Ki-67	31.5587	26.8222	28.9827
Q9D198	Syf2	Mus musculus	Pre-mRNA-splicing factor SYF2	31.5944	NaN	38.5586
Q9WVM3	Anapc7	Mus musculus	Anaphase-promoting complex subunit 7	31.5999	34.1898	38.5155
P07091	S100a4	Mus musculus	Protein S100-A4	31.6714	46.4217	70.8855
Q09014	Ncf1	Mus musculus	Neutrophil cytosol factor 1	31.6831	25.0833	23.9963
O08917	Flot1	Mus musculus	Flotillin-1	31.7479	15.8303	27.6081
B1AY13	Usp24	Mus musculus	Ubiquitin carboxyl-terminal hydrolase 24	31.7613	39.594	34.8213
Q8BMG7	Rab3gap2	Mus musculus	Rab3 GTPase-activating protein non-catalytic subunit	31.814	NaN	67.6328
Q810B6	Ankfy1	Mus musculus	Rabankyrin-5	31.8749	44.5027	42.9978
Q9ERD8	Parvg	Mus musculus	Gamma-parvin	31.9584	34.7128	31.9353
Q8BPZ8	Abraxas1	Mus musculus	BRCA1-A complex subunit Abraxas 1	31.9616	18.5261	28.3538
Q61818	Rai1	Mus musculus	Retinoic acid-induced protein 1	32.0629	37.3299	43.173
Q99K95	Rtf2	Mus musculus	Replication termination factor 2	32.1121	29.425	45.2778
Q61624	Znf148	Mus musculus	Zinc finger protein 148	32.153	73.1652	135.247
Q62192	Cd180	Mus musculus	CD180 antigen	32.1677	9.32255	18.029
Q5SUF2	Luc7l3	Mus musculus	Luc7-like protein 3	32.3182	50.1536	33.4204
Q9JJU8	Sh3bgrl	Mus musculus	Adapter Sh3bgrl	32.3211	80.347	62.585
P08071	Ltf	Mus musculus	Lactotransferrin	32.3504	44.1391	60.2966
Q3TL44	Nlrx1	Mus musculus	NLR family member X1	32.3836	21.9594	26.9447
Q5SW19	Cluh	Mus musculus	Clustered mitochondria protein homolog	32.4604	37.3046	93.3277
Q8K284	Gtf3c1	Mus musculus	General transcription factor 3C polypeptide 1	32.6074	34.4495	30.3037
P54869;Q8JZK9	Hmgcs2;Hmgcs1	Mus musculus	Hydroxymethylglutaryl-CoA synthase, mitochondrial;Hydroxymethylglutaryl-CoA synthase, cytoplasmic	32.6485	25.1891	71.7161
Q9DBL1	Acadsb	Mus musculus	Short/branched chain specific acyl-CoA dehydrogenase, mitochondrial	32.8907	40.6639	37.9317
Q9D5D8	Cdyl2	Mus musculus	Chromodomain Y-like protein 2	32.9999	27.9302	48.873
Q4LDD4	Arap1	Mus musculus	Arf-GAP with Rho-GAP domain, ANK repeat and PH domain-containing protein 1	33.0566	NaN	40.6116
Q8VBW6	Nae1	Mus musculus	NEDD8-activating enzyme E1 regulatory subunit	33.1103	42.5894	35.6561
Q9CQ39	Med21	Mus musculus	Mediator of RNA polymerase II transcription subunit 21	33.1128	27.784	41.082
P61211	Arl1	Mus musculus	ADP-ribosylation factor-like protein 1	33.1408	40.4182	19.592
Q68FH4	Galk2	Mus musculus	N-acetylgalactosamine kinase	33.1436	77.1576	43.6775
E9QAT4	Sec16a	Mus musculus	Protein transport protein Sec16A	33.2429	29.5047	18.0478
Q8VCT3	Rnpep	Mus musculus	Aminopeptidase B	33.3014	10.5413	20.8278
Q9D0C4	Trmt5	Mus musculus	tRNA (guanine(37)-N1)-methyltransferase	33.309	40.4801	34.1372
Q9CZE3	Rab32	Mus musculus	Ras-related protein Rab-32	33.3337	42.5884	43.5489
Q9CXF7	Chd1l	Mus musculus	Chromodomain-helicase-DNA-binding protein 1-like	33.3434	32.8226	43.5245
P29352	Ptpn22	Mus musculus	Tyrosine-protein phosphatase non-receptor type 22	33.476	33.6581	22.5434
Q9Z329	Itpr2	Mus musculus	Inositol 1,4,5-trisphosphate receptor type 2	33.4948	32.083	21.9213
O35654	Pold2	Mus musculus	DNA polymerase delta subunit 2	33.5041	46.4551	NaN
Q61249	Igbp1	Mus musculus	Immunoglobulin-binding protein 1	33.6554	39.2208	43.1315
G5E829	Atp2b1	Mus musculus	Plasma membrane calcium-transporting ATPase 1	33.7417	43.8093	55.368
P15105	Glul	Mus musculus	Glutamine synthetase	33.7746	22.6523	14.2342
O88746	Tom1	Mus musculus	Target of Myb1 membrane trafficking protein	33.8406	29.2451	35.667
P70218	Map4k1	Mus musculus	Mitogen-activated protein kinase kinase kinase kinase 1	33.8597	25.9951	31.0673
Q8C5P7	Tdrp	Mus musculus	Testis development-related protein	34.0014	39.1864	6.798
Q9CZ04	Cops7a	Mus musculus	COP9 signalosome complex subunit 7a	34.0708	60.1155	51.2632
Q8BJ64	Chdh	Mus musculus	Choline dehydrogenase, mitochondrial	34.1286	45.6453	29.3478
Q8BFU3	Rnf214	Mus musculus	RING finger protein 214	34.1724	26.186	18.737
Q9QXV3	Ing1	Mus musculus	Inhibitor of growth protein 1	34.1837	48.1656	36.0081
Q9D7M1	Gid8	Mus musculus	Glucose-induced degradation protein 8 homolog	34.2232	64.6456	55.3724
O35864	Cops5	Mus musculus	COP9 signalosome complex subunit 5	34.2751	52.6776	49.076
P03921	Mtnd5	Mus musculus	NADH-ubiquinone oxidoreductase chain 5	34.3327	65.7369	3.47401
Q61466	Smarcd1	Mus musculus	SWI/SNF-related matrix-associated actin-dependent regulator of chromatin subfamily D member 1	34.3665	29.2063	NaN
Q3TDQ1	Stt3b	Mus musculus	Dolichyl-diphosphooligosaccharide--protein glycosyltransferase subunit STT3B	34.3799	55.5418	36.185
Q8K268	Abcf3	Mus musculus	ATP-binding cassette sub-family F member 3	34.4243	23.6063	46.4607
Q9DBL7	Coasy	Mus musculus	Bifunctional coenzyme A synthase	34.453	23.3145	33.0579
P04202	Tgfb1	Mus musculus	Transforming growth factor beta-1 proprotein	34.4971	26.3212	62.8
P97287	Mcl1	Mus musculus	Induced myeloid leukemia cell differentiation protein Mcl-1 homolog	34.5094	33.1091	52.5136
Q8VHL1	Setd7	Mus musculus	Histone-lysine N-methyltransferase SETD7	34.5335	44.1049	49.805
Q9DCZ4	Apoo	Mus musculus	MICOS complex subunit Mic26	34.5584	45.3525	28.5771
Q63943	Mef2d	Mus musculus	Myocyte-specific enhancer factor 2D	34.6701	24.1968	13.9685
Q924M7	Mpi	Mus musculus	Mannose-6-phosphate isomerase	34.6789	53.466	34.2492
Q5DU57	Spata13	Mus musculus	Spermatogenesis-associated protein 13	34.693	7.6948	NaN
Q6NZA9	Taf9b	Mus musculus	Transcription initiation factor TFIID subunit 9B	34.6931	26.936	21.8635
Q91VT1	Nsmce2	Mus musculus	E3 SUMO-protein ligase NSE2	34.7199	22.0942	30.1571
B7ZMP1	Xpnpep3	Mus musculus	Xaa-Pro aminopeptidase 3	34.7616	45.2795	40.5542
Q8BHC4	Dcakd	Mus musculus	Dephospho-CoA kinase domain-containing protein	34.8346	33.6253	50.1786
P97360	Etv6	Mus musculus	Transcription factor ETV6	34.8777	35.8268	74.4941
Q99K28	Arfgap2	Mus musculus	ADP-ribosylation factor GTPase-activating protein 2	34.914	30.2783	44.5307
P37913	Lig1	Mus musculus	DNA ligase 1	34.9174	33.2763	52.8126
P60762	Morf4l1	Mus musculus	Mortality factor 4-like protein 1	34.9669	29.9577	34.1952
P03975	Iap	Mus musculus	IgE-binding protein	35.0004	39.1792	162.499
Q9D1F4	Akt1s1	Mus musculus	Proline-rich AKT1 substrate 1	35.0463	37.2194	45.9854
P27046	Man2a1	Mus musculus	Alpha-mannosidase 2	35.1071	38.844	34.0157
Q99LR1	Abhd12	Mus musculus	Lysophosphatidylserine lipase ABHD12	35.1242	53.4808	28.9553
Q6WVG3	Kctd12	Mus musculus	BTB/POZ domain-containing protein KCTD12	35.2784	34.5132	32.976
Q9CR29	Ccdc43	Mus musculus	Coiled-coil domain-containing protein 43	35.31	33.1939	51.8974
Q64282	Ifit1	Mus musculus	Interferon-induced protein with tetratricopeptide repeats 1	35.3202	57.9741	33.992
Q8BU88	Mrpl22	Mus musculus	Large ribosomal subunit protein uL22m	35.3438	61.9022	45.279
Q8R1G6	Pdlim2	Mus musculus	PDZ and LIM domain protein 2	35.3483	62.8207	44.8944
O09117	Sypl1	Mus musculus	Synaptophysin-like protein 1	35.6558	38.2221	21.5344
Q62311	Taf6	Mus musculus	Transcription initiation factor TFIID subunit 6	35.6996	35.7684	25.4919
Q9ESV0	Ddx24	Mus musculus	ATP-dependent RNA helicase DDX24	36.0747	49.6905	59.5346
P35329	Cd22	Mus musculus	B-cell receptor CD22	36.0854	42.3818	NaN
O88441	Mtx2	Mus musculus	Metaxin-2	36.1191	20.0835	18.0148
Q91V08	Clec2d	Mus musculus	C-type lectin domain family 2 member D	36.1725	44.5202	21.1797
Q6ZPZ3	Zc3h4	Mus musculus	Zinc finger CCCH domain-containing protein 4	36.2443	29.824	19.6303
P50543	S100a11	Mus musculus	Protein S100-A11	36.4111	73.943	42.9757
Q9D832	Dnajb4	Mus musculus	DnaJ homolog subfamily B member 4	36.4892	33.5418	28.0079
Q9CPR5	Mrpl15	Mus musculus	Large ribosomal subunit protein uL15m	36.5094	50.0323	35.6766
P02468	Lamc1	Mus musculus	Laminin subunit gamma-1	36.5154	14.1549	27.8371
A2BE28	Las1l	Mus musculus	Ribosomal biogenesis protein LAS1L	36.5193	57.5087	49.7464
Q8BSY0	Asph	Mus musculus	Aspartyl/asparaginyl beta-hydroxylase	36.5281	34.5906	29.5798
Q9D8T7	Slirp	Mus musculus	SRA stem-loop-interacting RNA-binding protein, mitochondrial	36.5517	58.6998	25.2878
Q9EPV8	Ubl5	Mus musculus	Ubiquitin-like protein 5	36.6964	73.3429	64.8172
Q9DBE8	Alg2	Mus musculus	Alpha-1,3/1,6-mannosyltransferase ALG2	36.7224	51.3158	36.5625
Q9D6J3	Yju2	Mus musculus	Splicing factor YJU2	36.7593	45.4641	69.1845
Q9CQV4	Retreg3	Mus musculus	Reticulophagy regulator 3	36.7928	38.6336	69.9452
Q62511	Zfp91	Mus musculus	E3 ubiquitin-protein ligase ZFP91	36.9281	27.2434	46.5965
Q60875	Arhgef2	Mus musculus	Rho guanine nucleotide exchange factor 2	36.9977	41.094	59.629
P97425	Ear2	Mus musculus	Eosinophil cationic protein 2	36.9994	33.057	24.8728
Q3UIR3	Dtx3l	Mus musculus	E3 ubiquitin-protein ligase DTX3L	37.0451	24.423	37.8201
Q3TIR1	Trappc13	Mus musculus	Trafficking protein particle complex subunit 13	37.0927	43.6343	53.1503
Q9JJ80	Rpf2	Mus musculus	Ribosome production factor 2 homolog	37.1655	27.9739	80.6111
P53702	Hccs	Mus musculus	Holocytochrome c-type synthase	37.2006	23.004	43.5577
O88796	Rpp30	Mus musculus	Ribonuclease P protein subunit p30	37.2229	47.7482	55.6637
Q60974	Ncor1	Mus musculus	Nuclear receptor corepressor 1	37.2735	35.4887	44.6583
A6PWY4	Wdr76	Mus musculus	WD repeat-containing protein 76	37.2888	21.7047	23.0369
Q8C0I1	Agps	Mus musculus	Alkyldihydroxyacetonephosphate synthase, peroxisomal	37.3123	31.7152	36.5656
O54879	Hmgb3	Mus musculus	High mobility group protein B3	37.3315	57.7349	46.4161
Q8VCD5	Med17	Mus musculus	Mediator of RNA polymerase II transcription subunit 17	37.3848	45.4256	63.3429
Q924L1	Letmd1	Mus musculus	LETM1 domain-containing protein 1	37.416	32.5751	42.6864
Q810V0	Mphosph10	Mus musculus	U3 small nucleolar ribonucleoprotein protein MPP10	37.4982	32.0192	56.4812
Q99J62	Rfc4	Mus musculus	Replication factor C subunit 4	37.5234	47.1496	45.5161
Q8CHT3	Ints5	Mus musculus	Integrator complex subunit 5	37.5295	43.3327	53.6731
A2AGH6	Med12	Mus musculus	Mediator of RNA polymerase II transcription subunit 12	37.5507	32.236	36.9721
P23906	Irf2	Mus musculus	Interferon regulatory factor 2	37.5551	44.6802	44.7535
Q6PDL0	Dync1li2	Mus musculus	Cytoplasmic dynein 1 light intermediate chain 2	37.5722	5.37059	29.1618
P42567	Eps15	Mus musculus	Epidermal growth factor receptor substrate 15	37.5884	36.9102	37.489
Q9CWW7	Cxxc1	Mus musculus	CXXC-type zinc finger protein 1	37.5977	32.2337	121.568
Q3V0T4	Itgad	Mus musculus	Integrin alpha-D	37.6126	27.7565	NaN
P97492	Rgs14	Mus musculus	Regulator of G-protein signaling 14	37.6478	34.3943	26.4468
Q3URS9	Ccdc51	Mus musculus	Mitochondrial potassium channel	37.6683	40.1918	30.191
Q8K3D3	Swi5	Mus musculus	DNA repair protein SWI5 homolog	37.7	48.403	60.1324
P35123	Usp4	Mus musculus	Ubiquitin carboxyl-terminal hydrolase 4	37.7049	39.0457	48.002
Q6PGH2	Jpt2	Mus musculus	Jupiter microtubule associated homolog 2	37.7773	48.0831	64.0452
Q8BGS0	Mak16	Mus musculus	Protein MAK16 homolog	37.7847	34.1186	48.4068
Q8C1D8	Iws1	Mus musculus	Protein IWS1 homolog	37.8324	24.3634	43.6703
Q3UMW7	Mapkapk3	Mus musculus	MAP kinase-activated protein kinase 3	37.8328	NaN	76.193
Q6SKR2	N6amt1	Mus musculus	Methyltransferase N6AMT1	37.8783	20.7259	NaN
Q9WU40	Lemd3	Mus musculus	Inner nuclear membrane protein Man1	37.8847	43.3534	39.5692
Q9CYH6	Rrs1	Mus musculus	Ribosome biogenesis regulatory protein homolog	37.9462	56.0244	109.894
Q80VQ0	Aldh3b1	Mus musculus	Aldehyde dehydrogenase family 3 member B1	37.9715	43.712	52.3245
Q9CPX8	Uqcr11	Mus musculus	Cytochrome b-c1 complex subunit 10	37.9744	172.219	45.6591
Q8K3X4	Irf2bpl	Mus musculus	Probable E3 ubiquitin-protein ligase IRF2BPL	38.0311	38.1531	44.0995
Q8K0Z7	Taco1	Mus musculus	Translational activator of cytochrome c oxidase 1	38.1681	61.9622	45.6099
Q9QZB7	Actr10	Mus musculus	Actin-related protein 10	38.276	20.5295	58.4429
Q9Z1B5	Mad2l1	Mus musculus	Mitotic spindle assembly checkpoint protein MAD2A	38.2886	86.3294	54.0878
Q9WVE8	Pacsin2	Mus musculus	Protein kinase C and casein kinase substrate in neurons protein 2	38.656	52.2387	76.6239
Q9D820	Prorsd1	Mus musculus	Prolyl-tRNA synthetase associated domain-containing protein 1	38.6566	42.1812	36.8245
Q61687	Atrx	Mus musculus	Transcriptional regulator ATRX	38.6646	47.4272	33.6525
Q8R001	Mapre2	Mus musculus	Microtubule-associated protein RP/EB family member 2	38.7154	34.5904	55.2763
Q8C163	Exog	Mus musculus	Nuclease EXOG, mitochondrial	38.9282	47.7805	34.9018
Q3TWF6	Wdr70	Mus musculus	WD repeat-containing protein 70	39.0453	42.6017	47.1209
Q8CFB4	Gbp5	Mus musculus	Guanylate-binding protein 5	39.0898	29.4137	104.202
Q8CAY6	Acat2	Mus musculus	Acetyl-CoA acetyltransferase, cytosolic	39.0981	42.1393	49.9169
P31266	Rbpj	Mus musculus	Recombining binding protein suppressor of hairless	39.1566	66.9641	66.501
O35459	Ech1	Mus musculus	Delta(3,5)-Delta(2,4)-dienoyl-CoA isomerase, mitochondrial	39.1612	39.5718	39.4602
P23298	Prkch	Mus musculus	Protein kinase C eta type	39.1683	48.4711	37.0783
Q6PGA0;Q8CFE3	Rcor3;Rcor1	Mus musculus	REST corepressor 3;REST corepressor 1	39.2235	46.5423	33.7678
Q91YT8	Tmem63a	Mus musculus	CSC1-like protein 1	39.314	25.9617	33.1591
Q05921	Rnasel	Mus musculus	2-5A-dependent ribonuclease	39.3976	25.6409	28.1167
Q04863	Relb	Mus musculus	Transcription factor RelB	39.4515	60.5695	101.475
Q9D1H7	Get4	Mus musculus	Golgi to ER traffic protein 4 homolog	39.4769	38.3736	90.3724
Q91WG8	Gne	Mus musculus	Bifunctional UDP-N-acetylglucosamine 2-epimerase/N-acetylmannosamine kinase	39.5978	36.6285	34.3583
Q61152	Ptpn18	Mus musculus	Tyrosine-protein phosphatase non-receptor type 18	39.6254	67.0319	66.964
P47856	Gfpt1	Mus musculus	Glutamine--fructose-6-phosphate aminotransferase [isomerizing] 1	39.6875	41.1082	67.6591
Q9Z0L8	Ggh	Mus musculus	Gamma-glutamyl hydrolase	39.749	37.2593	23.0208
Q91W78	Usb1	Mus musculus	U6 snRNA phosphodiesterase 1	39.9025	23.2248	NaN
Q9Z0R6	Itsn2	Mus musculus	Intersectin-2	39.9361	29.6695	18.4376
B9EJ86	Osbpl8	Mus musculus	Oxysterol-binding protein-related protein 8	40.0202	50.1825	50.874
E9PV24	Fga	Mus musculus	Fibrinogen alpha chain	40.0854	49.1215	34.5466
P63213	Gng2	Mus musculus	Guanine nucleotide-binding protein G(I)/G(S)/G(O) subunit gamma-2	40.0938	57.5958	52.4256
P12815	Pdcd6	Mus musculus	Programmed cell death protein 6	40.1136	93.879	69.2075
Q61024	Asns	Mus musculus	Asparagine synthetase [glutamine-hydrolyzing]	40.1724	11.0632	24.0796
Q80WW9	Ddrgk1	Mus musculus	DDRGK domain-containing protein 1	40.1919	55.6898	45.9725
Q80X32		Mus musculus	UPF0461 protein C5orf24 homolog	40.3979	44.0374	42.17
Q62393	Tpd52	Mus musculus	Tumor protein D52	40.4182	65.8371	45.0002
Q8K273	Mmgt1	Mus musculus	ER membrane protein complex subunit 5	40.4991	34.1748	NaN
Q8BK35	Nop53	Mus musculus	Ribosome biogenesis protein NOP53	40.5853	32.74	57.4069
Q03249	Galt	Mus musculus	Galactose-1-phosphate uridylyltransferase	40.5921	53.0755	55.8513
O54782	Man2b2	Mus musculus	Epididymis-specific alpha-mannosidase	40.606	30.8113	NaN
P05555	Itgam	Mus musculus	Integrin alpha-M	40.7177	42.2733	26.6862
Q60960	Kpna1	Mus musculus	Importin subunit alpha-5	40.7397	46.639	59.291
Q61503	Nt5e	Mus musculus	5'-nucleotidase	40.7497	45.7444	NaN
Q6P5G6	Ubxn7	Mus musculus	UBX domain-containing protein 7	40.8334	51.3596	44.813
P60840	Ensa	Mus musculus	Alpha-endosulfine	40.8843	44.4391	NaN
Q8K2T1	Nmral1	Mus musculus	NmrA-like family domain-containing protein 1	40.9318	45.3403	41.7104
Q8VBZ3	Clptm1	Mus musculus	Putative lipid scramblase CLPTM1	40.9504	43.9492	46.2113
Q9QYE3	Bcl11a	Mus musculus	B-cell lymphoma/leukemia 11A	41.0886	38.1403	NaN
Q9D071	Mms19	Mus musculus	MMS19 nucleotide excision repair protein homolog	41.1332	33.383	263.558
Q7TSI3	Ppp6r1	Mus musculus	Serine/threonine-protein phosphatase 6 regulatory subunit 1	41.1676	25.4939	12.7166
Q99PP7	Trim33	Mus musculus	E3 ubiquitin-protein ligase TRIM33	41.2038	51.0698	70.4854
O89098	Cst7	Mus musculus	Cystatin-F	41.3269	30.9168	NaN
Q9CQ40	Mrpl49	Mus musculus	Large ribosomal subunit protein mL49	41.3681	57.8184	47.5179
Q6PGG2	Gmip	Mus musculus	GEM-interacting protein	41.4333	73.6941	NaN
Q9D024	Ccdc47	Mus musculus	PAT complex subunit CCDC47	41.4519	76.9685	54.8703
P13634	Ca1	Mus musculus	Carbonic anhydrase 1	41.6039	82.8676	36.9022
Q3UUQ7	Pgap1	Mus musculus	GPI inositol-deacylase	41.6051	50.3217	31.553
Q9ERN0	Scamp2	Mus musculus	Secretory carrier-associated membrane protein 2	41.6102	58.736	56.8391
Q9CXL3		Mus musculus	Uncharacterized protein C7orf50 homolog	41.7321	93.4158	141.601
Q91VA6	Poldip2	Mus musculus	Polymerase delta-interacting protein 2	41.7798	112.47	97.6069
P70452	Stx4	Mus musculus	Syntaxin-4	41.8597	33.6579	28.6264
Q6IRU5	Cltb	Mus musculus	Clathrin light chain B	41.871	45.2203	30.0224
Q8BQZ5	Cpsf4	Mus musculus	Cleavage and polyadenylation specificity factor subunit 4	41.9145	51.4497	44.0641
Q8CAK1	Iba57	Mus musculus	Putative transferase CAF17 homolog, mitochondrial	41.9791	36.6303	32.1605
Q80TR8	Dcaf1	Mus musculus	DDB1- and CUL4-associated factor 1	41.9917	42.9322	34.8253
Q8BHG1	Nrdc	Mus musculus	Nardilysin	42.0737	34.0753	48.0279
Q9WV03	Fam50a	Mus musculus	Protein FAM50A	42.0833	33.0641	24.9069
Q8K0E8	Fgb	Mus musculus	Fibrinogen beta chain	42.1097	42.2553	47.2347
Q8VE99	Ccdc115	Mus musculus	Coiled-coil domain-containing protein 115	42.1136	33.33	59.5485
Q8CDM1	Atad2	Mus musculus	ATPase family AAA domain-containing protein 2	42.2242	29.4567	30.0754
Q8C5H8	Nadk2	Mus musculus	NAD kinase 2, mitochondrial	42.3698	49.633	38.0696
Q9R078	Prkab1	Mus musculus	5'-AMP-activated protein kinase subunit beta-1	42.4355	53.6088	33.7709
O54785	Limk2	Mus musculus	LIM domain kinase 2	42.4815	29.4109	27.7273
P57716	Ncstn	Mus musculus	Nicastrin	42.498	49.5358	68.6534
O54890	Itgb3	Mus musculus	Integrin beta-3	42.572	45.9837	36.5566
Q640M1	Utp14a	Mus musculus	U3 small nucleolar RNA-associated protein 14 homolog A	42.801	57.3131	91.1785
P29452	Casp1	Mus musculus	Caspase-1	42.8019	35.4714	71.0023
P22682	Cbl	Mus musculus	E3 ubiquitin-protein ligase CBL	42.8149	59.235	73.6066
Q9CXP8	Gng10	Mus musculus	Guanine nucleotide-binding protein G(I)/G(S)/G(O) subunit gamma-10	42.9038	101.632	128.512
Q8VD65	Pik3r4	Mus musculus	Phosphoinositide 3-kinase regulatory subunit 4	42.9126	46.6051	48.6765
P01590	Il2ra	Mus musculus	Interleukin-2 receptor subunit alpha	42.9131	40.0611	103.882
P48377	Rfx1	Mus musculus	MHC class II regulatory factor RFX1	42.9913	39.6393	37.1558
P42232	Stat5b	Mus musculus	Signal transducer and activator of transcription 5B	43.0149	93.5563	49.1904
P32261	Serpinc1	Mus musculus	Antithrombin-III	43.0226	17.894	28.0922
Q3UCV8	Otulin	Mus musculus	Ubiquitin thioesterase otulin	43.1306	52.5637	83.7404
Q9JKF7	Mrpl39	Mus musculus	Large ribosomal subunit protein mL39	43.3046	42.7355	59.2118
Q61107	Gbp3	Mus musculus	Guanylate-binding protein 3	43.3698	20.4248	12.1446
Q9CZJ1	Utp11	Mus musculus	Probable U3 small nucleolar RNA-associated protein 11	43.3841	41.687	72.4044
P46062	Sipa1	Mus musculus	Signal-induced proliferation-associated protein 1	43.4607	41.6979	32.8745
Q61838	Pzp	Mus musculus	Pregnancy zone protein	43.4945	40.1499	33.0524
Q03147	Cdk7	Mus musculus	Cyclin-dependent kinase 7	43.5672	75.3714	51.3175
Q9ER72	Cars1	Mus musculus	Cysteine--tRNA ligase, cytoplasmic	43.6903	54.8256	104.594
Q99LI9	Clp1	Mus musculus	Polyribonucleotide 5'-hydroxyl-kinase Clp1	43.797	69.9634	60.255
Q9QZ85	Iigp1	Mus musculus	Interferon-inducible GTPase 1	43.9381	40.2587	76.805
Q80VJ2	Sra1	Mus musculus	Steroid receptor RNA activator 1	43.9491	14.6202	94.3933
Q9QZD8	Slc25a10	Mus musculus	Mitochondrial dicarboxylate carrier	43.9961	48.235	35.1106
Q8C407	Yipf4	Mus musculus	Protein YIPF4	44.0059	33.7633	76.0064
P01844	Iglc2	Mus musculus	Ig lambda-2 chain C region	44.0076	47.6516	33.2669
Q6NZQ2	Ddx31	Mus musculus	Probable ATP-dependent RNA helicase DDX31	44.0168	43.5065	52.1483
Q8CG48	Smc2	Mus musculus	Structural maintenance of chromosomes protein 2	44.0463	36.1469	42.0858
Q6PD03	Ppp2r5a	Mus musculus	Serine/threonine-protein phosphatase 2A 56 kDa regulatory subunit alpha isoform	44.1036	46.5988	33.9907
Q80UZ2	Sdad1	Mus musculus	Protein SDA1 homolog	44.1832	38.8413	76.7021
Q80Y81	Elac2	Mus musculus	Zinc phosphodiesterase ELAC protein 2	44.2002	44.4811	63.2577
Q61879	Myh10	Mus musculus	Myosin-10	44.3739	36.3393	73.4609
Q64705	Usf2	Mus musculus	Upstream stimulatory factor 2	44.4013	51.392	42.2137
Q9Z183	Padi4	Mus musculus	Protein-arginine deiminase type-4	44.4532	37.6789	12.9173
Q6DVA0	Lemd2	Mus musculus	LEM domain-containing protein 2	44.5256	44.8464	41.9253
Q9R1Q9	Atp6ap1	Mus musculus	V-type proton ATPase subunit S1	44.5468	72.707	65.3815
Q80XC2	Trmt61a	Mus musculus	tRNA (adenine(58)-N(1))-methyltransferase catalytic subunit TRMT61A	44.5889	50.6806	58.7619
A2A4P0	Dhx8	Mus musculus	ATP-dependent RNA helicase DHX8	44.708	53.7971	45.896
Q91YD3	Dcp1a	Mus musculus	mRNA-decapping enzyme 1A	44.7777	27.2402	41.7382
Q9CYR6	Pgm3	Mus musculus	Phosphoacetylglucosamine mutase	44.7878	44.8599	NaN
Q80XP8	Fam76b	Mus musculus	Protein FAM76B	44.8542	46.8125	37.7339
P16110	Lgals3	Mus musculus	Galectin-3	44.9981	41.6358	70.3888
Q921G6	Lrch4	Mus musculus	Leucine-rich repeat and calponin homology domain-containing protein 4	44.9991	44.0539	39.8839
O88907	Pias1	Mus musculus	E3 SUMO-protein ligase PIAS1	45.1724	27.7678	27.5306
P49135	Ercc3	Mus musculus	General transcription and DNA repair factor IIH helicase subunit XPB	45.3162	52.138	41.0819
Q9CQ80	Vps25	Mus musculus	Vacuolar protein-sorting-associated protein 25	45.3604	66.8111	84.6096
Q99J72	Apobec3	Mus musculus	DNA dC->dU-editing enzyme APOBEC-3	45.3717	38.4255	66.1666
Q80W00	Ppp1r10	Mus musculus	Serine/threonine-protein phosphatase 1 regulatory subunit 10	45.4771	63.2523	40.2437
P53569	Cebpz	Mus musculus	CCAAT/enhancer-binding protein zeta	45.5726	47.4671	67.1177
O88384	Vti1b	Mus musculus	Vesicle transport through interaction with t-SNAREs homolog 1B	45.7545	58.9399	41.1212
P52431	Pold1	Mus musculus	DNA polymerase delta catalytic subunit	45.8643	50.218	41.8153
Q9CXG3	Ppil4	Mus musculus	Peptidyl-prolyl cis-trans isomerase-like 4	45.8896	43.2082	59.5538
P0DOV1	Mnda	Mus musculus	Interferon-activable protein 205-B	45.9174	32.8452	52.7745
O88456	Capns1	Mus musculus	Calpain small subunit 1	45.9248	96.5877	51.5508
Q91ZV0	Mia2	Mus musculus	Melanoma inhibitory activity protein 2	46.06	47.8059	63.7892
Q80WR5		Mus musculus	UPF0688 protein C1orf174 homolog	46.1154	49.1345	43.3679
P35285;Q921E2	Rab22a;Rab31	Mus musculus	Ras-related protein Rab-22A;Ras-related protein Rab-31	46.1329	69.7497	41.3713
O70318	Epb41l2	Mus musculus	Band 4.1-like protein 2	46.161	62.1269	55.71
P52760	Rida	Mus musculus	2-iminobutanoate/2-iminopropanoate deaminase	46.3332	44.4929	39.7984
Q5EBH1	Rassf5	Mus musculus	Ras association domain-containing protein 5	46.377	68.4588	55.015
P48722	Hspa4l	Mus musculus	Heat shock 70 kDa protein 4L	46.4142	48.0556	61.3813
Q9Z1K5	Arih1	Mus musculus	E3 ubiquitin-protein ligase ARIH1	46.4225	80.245	74.3152
Q6PDI5	Ecpas	Mus musculus	Proteasome adapter and scaffold protein ECM29	46.4301	50.8286	85.5121
P56203	Ctsw	Mus musculus	Cathepsin W	46.5735	48.1655	NaN
Q922E4	Pcyt2	Mus musculus	Ethanolamine-phosphate cytidylyltransferase	46.7116	52.7319	51.0311
Q9CQ49	Ncbp2	Mus musculus	Nuclear cap-binding protein subunit 2	46.7608	37.1869	49.3057
P63328	Ppp3ca	Mus musculus	Protein phosphatase 3 catalytic subunit alpha	46.7765	49.6474	34.1592
Q8CC88	Vwa8	Mus musculus	von Willebrand factor A domain-containing protein 8	46.7788	57.8794	52.1548
Q9CRD2	Emc2	Mus musculus	ER membrane protein complex subunit 2	46.8053	50.162	49.3159
P56394	Cox17	Mus musculus	Cytochrome c oxidase copper chaperone	46.8234	43.9697	112.022
P59110	Senp1	Mus musculus	Sentrin-specific protease 1	46.8267	44.5892	44.1992
Q60759	Gcdh	Mus musculus	Glutaryl-CoA dehydrogenase, mitochondrial	46.8357	67.6916	83.6492
Q9JHS4	Clpx	Mus musculus	ATP-dependent Clp protease ATP-binding subunit clpX-like, mitochondrial	46.87	45.6394	69.8074
Q6PEB6	Mob4	Mus musculus	MOB-like protein phocein	46.9797	77.5339	50.4151
Q6PB93	Galnt2	Mus musculus	Polypeptide N-acetylgalactosaminyltransferase 2	47.151	44.5061	44.8572
Q80UP5	Ankrd13a	Mus musculus	Ankyrin repeat domain-containing protein 13A	47.1788	43.562	42.4938
Q924Z4	Cers2	Mus musculus	Ceramide synthase 2	47.206	37.7423	47.3078
Q9CRA5	Golph3	Mus musculus	Golgi phosphoprotein 3	47.2844	36.4473	50.0169
[truncated: 2,792 more rows]

## Sheet: AA_S1-3
PG.ProteinGroups	PG.Genes	PG.Organisms	PG.ProteinDescriptions	[1] 1st_004_Kalra04_500ng_T120SW_B2.wiff.PG.Quantity	[2] 2nd_004_Kalra04_500ng_T120SW_B2.wiff.PG.Quantity	[3] 3rd_004_Kalra04_500ng_T120SW_B2.wiff.PG.Quantity
[truncated: 3,018 more rows]
