# Supplementary material for: Age-related reduction of pyruvate dehydrogenase kinase 1 impairs T cell responses
Source: Front Immunol. 2026 May 11;17:1800870. doi: 10.3389/fimmu.2026.1800870 (PMC13200556; doi:10.3389/fimmu.2026.1800870)
Supplement: Supplementary Table S2 — Details of the quantitative altered proteins across the 4 cell types. [file Table2.xlsx]

## Sheet: Supplementary table 2
PG.ProteinGroups	PG.Genes	PG.Organisms	PG.ProteinDescriptions	YN_Rep1	YN_Rep2	YN_Rep3	YN_Avg	AN_Rep1	AN_Rep2	AN_Rep3	AN_Avg	YA_Rep1	YA_Rep2	YA_Rep3	YA_Avg	AA_Rep1	AA_Rep2	AA_Rep3	AA_Avg
Q9Z329	Itpr2	Mus musculus	Inositol 1,4,5-trisphosphate receptor type 2	18.2367	16.2379	14.0221	16.1655	17.0429	16.5039	19.8093	17.7854	17.3673	15.5297	10.6423	14.5131	16.5738	11.2513	9.54355	12.4562
Q9Z315	Sart1	Mus musculus	U4/U6.U5 tri-snRNP-associated protein 1	160.629	152.763	154.268	155.887	189.97	100.7	117.62	136.097	155.053	130.628	142.889	142.857	136.959	97.3839	89.9966	108.113
Q9Z2Z6	Slc25a20	Mus musculus	Mitochondrial carnitine/acylcarnitine carrier protein	132.925	110.886	132.769	125.527	150.711	107.361	131.754	129.942	130.7	120.432	114.704	121.946	147.301	129.861	122.083	133.081
Q9Z2Y8	Plpbp	Mus musculus	Pyridoxal phosphate homeostasis protein	123.501	114.888	114.584	117.658	144.163	122.849	126.48	131.164	122.319	99.6991	104.276	108.764	172.603	107.669	84.6011	121.624
Q9Z2X2	Psmd10	Mus musculus	26S proteasome non-ATPase regulatory subunit 10	12.6406	30.718	35.8599	26.4062	35.1629	35.7753	55.6893	42.2092	28.2141	30.6015	37.3024	32.0393	33.1329	33.7602	27.1408	31.3446
Q9Z2X1	Hnrnpf	Mus musculus	Heterogeneous nuclear ribonucleoprotein F	1566.91	1590.35	1525.42	1560.89	1184.72	1104.42	1020.69	1103.28	1847.19	1840.87	1729.61	1805.89	1262.36	1291.89	1241.72	1265.33
Q9Z2W0	Dnpep	Mus musculus	Aspartyl aminopeptidase	81.9714	91.5071	80.9711	84.8165	75.6542	119.079	134.251	109.661	69.9196	96.173	97.674	87.9222	64.9756	129.965	108.046	100.996
Q9Z2U1	Psma5	Mus musculus	Proteasome subunit alpha type-5	250.389	261.858	230.992	247.746	356.983	313.481	212.746	294.403	338.711	246.365	337.547	307.541	366.815	261.784	293.93	307.509
Q9Z2U0	Psma7	Mus musculus	Proteasome subunit alpha type-7	742.941	760.464	628.475	710.626	913.782	976.772	872.136	920.896	948.827	763.567	954.848	889.081	1006.49	840.493	887.75	911.577
Q9Z2Q5	Mrpl40	Mus musculus	Large ribosomal subunit protein mL40	33.1605	27.9047	27.6544	29.5732	33.5371	21.7228	17.0453	24.1017	36.3163	32.4193	34.7209	34.4855	29.9271	NaN	10.5494	20.2383
Q9Z2N8	Actl6a	Mus musculus	Actin-like protein 6A	314.947	280.146	275.805	290.299	270.97	183.161	200.895	218.342	250.903	200.583	223.378	224.954	179.942	198.853	173.175	183.99
Q9Z2M7	Pmm2	Mus musculus	Phosphomannomutase 2	140.702	160.14	137.092	145.978	200.096	142.65	181.604	174.783	188.524	153.55	150.277	164.117	210.021	180.339	143.95	178.104
Q9Z2L7	Crlf3	Mus musculus	Cytokine receptor-like factor 3	142.494	156.917	131.345	143.586	49.1032	100.213	73.6625	74.3262	141.155	177.354	129.052	149.187	106.185	88.4597	72.8179	89.1541
Q9Z2I9	Sucla2	Mus musculus	Succinate--CoA ligase [ADP-forming] subunit beta, mitochondrial	526.424	401.514	458.506	462.148	487.874	307.962	322.836	372.891	536.758	459.606	384.121	460.162	507.92	353.321	330.535	397.259
Q9Z2I8	Suclg2	Mus musculus	Succinate--CoA ligase [GDP-forming] subunit beta, mitochondrial	303.084	295.322	294.515	297.64	273.098	179.292	187.931	213.44	315.913	295.186	235.034	282.044	221.971	227.652	209.099	219.574
Q9Z2I0	Letm1	Mus musculus	Mitochondrial proton/calcium exchanger protein	210.149	224.418	218.844	217.804	216.343	154.79	177.696	182.943	208.985	222.776	172.839	201.533	191.674	160.39	183.462	178.508
Q9Z2G9	Htatip2	Mus musculus	Oxidoreductase HTATIP2	33.3483	31.7534	22.3832	29.1616	30.0773	37.4707	42.8281	36.792	22.0995	31.8943	33.4869	29.1603	36.6133	61.3494	58.0415	52.0014
Q9Z2G6	Sel1l	Mus musculus	Protein sel-1 homolog 1	22.5508	14.0341	15.5842	17.3897	28.3791	28.5697	23.0436	26.6641	15.8216	17.3933	12.8435	15.3528	21.9365	14.1238	10.3635	15.4746
Q9Z2E1	Mbd2	Mus musculus	Methyl-CpG-binding domain protein 2	106.363	89.9577	82.6601	92.9935	90.3549	79.3977	78.263	82.6719	84.343	72.1203	60.2664	72.2432	88.6472	67.4919	69.3193	75.1528
Q9Z2D8	Mbd3	Mus musculus	Methyl-CpG-binding domain protein 3	46.7622	48.7046	49.6685	48.3785	48.5369	42.6973	30.1699	40.468	72.3966	60.2051	69.5344	67.3787	52.3427	60.0331	47.8896	53.4218
Q9Z2D6	Mecp2	Mus musculus	Methyl-CpG-binding protein 2	519.975	477.803	461.283	486.354	523.55	228.828	342.403	364.927	270.96	257.033	224.123	250.705	251.183	338.057	267.398	285.546
Q9Z277	Baz1b	Mus musculus	Tyrosine-protein kinase BAZ1B	303.924	276.146	300.866	293.645	251.369	161.57	194.248	202.396	168.505	165.771	149.284	161.187	113.611	120.727	124.711	119.683
Q9Z204	Hnrnpc	Mus musculus	Heterogeneous nuclear ribonucleoproteins C1/C2	1611.93	1809.12	1608.73	1676.59	1347	1430.86	1390.17	1389.34	1277.83	1500.2	1558.96	1445.66	1259.61	1335.87	1237.54	1277.67
Q9Z1Z2	Strap	Mus musculus	Serine-threonine kinase receptor-associated protein	71.0314	69.6371	71.123	70.5972	97.4988	115.087	98.2958	103.627	112.264	102.375	215.306	143.315	172.128	166.413	126.96	155.167
Q9Z1Z0	Uso1	Mus musculus	General vesicular transport factor p115	89.9179	80.6155	81.8768	84.1367	33.9359	91.1538	126.573	83.8877	54.8015	73.428	68.5994	65.6096	50.9346	105.548	111.69	89.3909
Q9Z1X4	Ilf3	Mus musculus	Interleukin enhancer-binding factor 3	198.173	176.743	176.923	183.946	195.076	146.915	145.589	162.527	188.522	173.553	188.869	183.648	179.465	139.223	127.312	148.667
Q9Z1T1	Ap3b1	Mus musculus	AP-3 complex subunit beta-1	97.3925	47.7117	79.7902	74.9648	117.157	106.087	92.6554	105.3	66.3745	83.9272	62.2124	70.8381	74.8805	109.672	94.5108	93.0211
Q9Z1R2	Bag6	Mus musculus	Large proline-rich protein BAG6	24.0119	37.9959	24.172	28.7266	25.7986	43.6984	38.2793	35.9254	39.5434	36.782	50.934	42.4198	93.8313	52.3863	35.6356	60.6177
Q9Z1Q9	Vars1	Mus musculus	Valine--tRNA ligase	146.029	149.157	142.009	145.732	194.217	369.791	330.848	298.286	169.091	184.257	280.404	211.251	272.621	360.603	285.635	306.286
Q9Z1Q5	Clic1	Mus musculus	Chloride intracellular channel protein 1	568.169	632.238	642.811	614.406	692.401	908.77	832.812	811.327	537.651	601.327	480.998	539.992	718.971	741.157	777.447	745.858
Q9Z1P6	Ndufa7	Mus musculus	NADH dehydrogenase [ubiquinone] 1 alpha subcomplex subunit 7	169.823	149.583	145.949	155.119	205.492	127.319	153.334	162.048	211.613	167.901	112.304	163.939	142.902	121.858	80.5891	115.116
Q9Z1N5	Ddx39b	Mus musculus	Spliceosome RNA helicase Ddx39b	1059.82	1455.69	1060.55	1192.02	988.152	1348.36	1221.1	1185.87	1255.88	1285.74	1330.02	1290.54	1012.3	1039.48	1135.27	1062.35
Q9Z1M8	Ik	Mus musculus	Protein Red	147.601	117.778	125.447	130.275	171.348	92.4129	83.5761	115.779	130.078	107.051	118.276	118.469	130.378	103.188	96.7013	110.089
Q9Z1K5	Arih1	Mus musculus	E3 ubiquitin-protein ligase ARIH1	52.9355	53.1745	37.7364	47.9488	30.3321	74.6241	73.0519	59.336	29.228	53.46	45.9083	42.8654	78.8447	141.112	102.562	107.506
Q9Z1J3	Nfs1	Mus musculus	Cysteine desulfurase	132.325	167.302	165.802	155.143	NaN	87.9577	101.64	94.799	100.793	144.636	145.613	130.347	NaN	102.064	154.156	128.11
Q9Z1G3	Atp6v1c1	Mus musculus	V-type proton ATPase subunit C 1	20.5088	12.9744	13.8663	15.7831	15.696	40.8642	36.8879	31.1494	20.5174	17.721	16.7826	18.3403	42.1621	31.2539	43.379	38.9317
Q9Z1F9	Uba2	Mus musculus	SUMO-activating enzyme subunit 2	273.993	263.923	263.858	267.258	267.264	301.277	299.547	289.363	290.249	250.54	292.142	277.643	297.827	284.354	288.857	290.346
Q9Z1D1	Eif3g	Mus musculus	Eukaryotic translation initiation factor 3 subunit G	227.034	218.465	216.829	220.776	299.564	323.357	270.978	297.966	415.272	352.637	627.851	465.253	441.29	434.92	401.994	426.068
Q9Z1B8	Phf1	Mus musculus	PHD finger protein 1	42.9768	119.23	24.9319	62.3794	98.7412	NaN	21.8422	60.2917	59.6842	63.7748	170.096	97.8518	65.8625	NaN	351.931	208.897
Q9Z1B5	Mad2l1	Mus musculus	Mitotic spindle assembly checkpoint protein MAD2A	87.9841	NaN	93.7018	90.843	26.8329	140.63	178.969	115.477	29.6786	62.0496	45.1723	45.6335	33.3968	NaN	102.21	67.8033
Q9Z183	Padi4	Mus musculus	Protein-arginine deiminase type-4	NaN	24.3198	16.9474	20.6336	84.389	201.088	165.012	150.163	22.4188	12.3328	34.8534	23.2017	82.1747	NaN	34.5517	58.3632
Q9Z130	Hnrnpdl	Mus musculus	Heterogeneous nuclear ribonucleoprotein D-like	829.216	725.707	775.454	776.792	1058.85	958.618	763.34	926.937	1362.9	1050.3	1826.64	1413.28	1645.42	1101.33	952.961	1233.24
Q9Z126	Pf4	Mus musculus	Platelet factor 4	69.4269	71.786	71.5812	70.9314	368.219	145.939	196.997	237.052	37.6631	30.7704	25.8588	31.4307	391.284	56.8003	149.304	199.13
Q9Z110	Aldh18a1	Mus musculus	Delta-1-pyrroline-5-carboxylate synthase	182.002	180.583	177.264	179.95	228.998	194.956	191.325	205.093	208.459	206.419	198.675	204.518	243.227	199.093	213.159	218.493
Q9Z0Y1	Dctn3	Mus musculus	Dynactin subunit 3	59.3071	68.6306	42.085	56.6742	83.7906	73.1522	99.4907	85.4778	77.3877	73.2966	81.9544	77.5462	97.5754	79.4215	NaN	88.4984
Q9Z0X1	Aifm1	Mus musculus	Apoptosis-inducing factor 1, mitochondrial	206.2	180.033	169.125	185.119	221.424	147.894	151.375	173.565	176.896	145.439	147.013	156.449	170.403	104.936	99.0176	124.786
Q9Z0W3	Nup160	Mus musculus	Nuclear pore complex protein Nup160	175.232	171.387	168.659	171.759	125.639	101.399	115.771	114.269	143.658	149.466	122.351	138.492	106.587	133.65	135.733	125.323
Q9Z0V7	Timm17b	Mus musculus	Mitochondrial import inner membrane translocase subunit Tim17-B	76.5712	77.8521	79.0733	77.8322	98.563	55.0033	67.6108	73.7257	92.4611	72.2896	85.2036	83.3181	84.6784	66.7056	42.1556	64.5132
Q9Z0S1	Bpnt1	Mus musculus	3'(2'),5'-bisphosphate nucleotidase 1	52.5833	51.7128	44.7806	49.6923	32.6769	51.1269	36.2054	40.0031	50.8618	43.8344	43.5262	46.0741	25.3138	38.7419	25.8431	29.9663
Q9Z0R6	Itsn2	Mus musculus	Intersectin-2	NaN	15.0418	11.4551	13.2484	24.8574	20.3906	19.2593	21.5024	13.1338	14.5298	11.8519	13.1718	46.29	8.52696	14.6693	23.1621
Q9Z0P5	Twf2	Mus musculus	Twinfilin-2	302.205	376.817	310.247	329.756	295.137	422.253	366.695	361.362	300.616	340.618	277.292	306.175	304.352	314.7	313.594	310.882
Q9Z0N1	Eif2s3x	Mus musculus	Eukaryotic translation initiation factor 2 subunit 3, X-linked	217.184	261.805	230.854	236.615	160.728	294.11	265.026	239.955	266.206	285.213	458.722	336.714	232.25	349.043	315.953	299.082
Q9Z0M6	Adgre5	Mus musculus	Adhesion G protein-coupled receptor E5	34.8056	43.126	33.3799	37.1038	40.2333	61.1662	59.5225	53.6407	40.8905	38.5278	33.9842	37.8008	36.4577	31.0897	27.3066	31.618
Q9Z0M5	Lipa	Mus musculus	Lysosomal acid lipase/cholesteryl ester hydrolase	112.632	87.7248	93.3507	97.9026	42.5151	33.1126	49.9603	41.8627	57.7591	63.1711	38.251	53.0604	22.9594	35.7125	39.2649	32.6456
Q9Z0L8	Ggh	Mus musculus	Gamma-glutamyl hydrolase	32.4337	28.4788	24.8673	28.5933	52.9968	27.7399	29.6832	36.8067	32.464	29.1247	18.1899	26.5929	40.2356	NaN	6.26917	23.2524
Q9Z0J0	Npc2	Mus musculus	NPC intracellular cholesterol transporter 2	266.654	263.657	223.483	251.265	145.115	154.741	172.035	157.297	196.763	215.427	141.156	184.448	134.901	185.971	192.671	171.181
Q9Z0I7	Slfn1	Mus musculus	Schlafen family member 1	124.287	123.58	127.969	125.279	79.1799	65.1773	64.498	69.6184	167.627	143.553	121.936	144.372	69.045	79.5264	65.5505	71.374
Q9Z0H4	Celf2	Mus musculus	CUGBP Elav-like family member 2	253.371	213.071	235.494	233.979	275.904	259.642	246.309	260.619	261.988	255.45	233.223	250.22	383.823	226.707	209.032	273.188
Q9Z0H3	Smarcb1	Mus musculus	SWI/SNF-related matrix-associated actin-dependent regulator of chromatin subfamily B member 1	132.364	95.291	113.779	113.811	89.9393	87.3513	62.0724	79.7877	127.051	79.6738	69.2763	92.0004	83.9077	41.0637	72.3857	65.7857
Q9Z0H1	Wdr46	Mus musculus	WD repeat-containing protein 46	69.1205	56.774	58.6341	61.5095	35.1485	29.0867	31.7173	31.9842	41.0339	36.8254	53.7227	43.8606	18.1561	38.0871	26.9175	27.7202
Q9Z0E6	Gbp2	Mus musculus	Guanylate-binding protein 2	88.6539	92.6146	84.9107	88.7264	192.217	95.5559	124.585	137.453	196.755	176.083	382.98	251.939	478.7	316.676	331.88	375.752
Q9WVL0	Gstz1	Mus musculus	Maleylacetoacetate isomerase	19.6626	18.6824	24.0143	20.7865	NaN	17.6508	13.0435	15.3471	12.0626	32.7738	31.9159	25.5841	NaN	15.8702	20.1065	17.9884
Q9WVK4	Ehd1	Mus musculus	EH domain-containing protein 1	51.5	54.8097	56.7336	54.3478	78.8502	150.935	136.129	121.971	65.6758	48.5716	98.6506	70.966	203.992	113.086	118.16	145.079
Q9WVJ3	Cpq	Mus musculus	Carboxypeptidase Q	213.646	197.397	150.934	187.326	134.459	137.541	102.182	124.728	126.676	82.593	NaN	104.635	110.576	NaN	44.6423	77.609
Q9WVJ2	Psmd13	Mus musculus	26S proteasome non-ATPase regulatory subunit 13	217.439	212.354	206.669	212.154	245.228	279.476	269.585	264.763	259.067	237.555	345.142	280.588	344.577	298.828	329.558	324.321
Q9WVE8	Pacsin2	Mus musculus	Protein kinase C and casein kinase substrate in neurons protein 2	42.8942	56.0612	41.3293	46.7616	80.6578	133.09	146.768	120.172	42.4722	46.8073	78.1798	55.8198	43.1896	74.2874	80.7304	66.0691
Q9WVA4	Tagln2	Mus musculus	Transgelin-2	733.64	874.737	771.01	793.129	958.445	813.292	975.517	915.751	696.226	827.294	589.597	704.372	885.216	801.129	774.26	820.202
Q9WVA3	Bub3	Mus musculus	Mitotic checkpoint protein BUB3	282.071	248.129	269.389	266.53	279.418	249.726	239.495	256.213	319.711	279.259	321.732	306.901	317.608	257.026	241.199	271.944
Q9WVA2	Timm8a1	Mus musculus	Mitochondrial import inner membrane translocase subunit Tim8 A	97.3002	97.3685	92.5207	95.7298	76.9705	71.6902	60.0608	69.5738	125.454	115.732	92.9215	111.369	48.2662	30.6816	49.0376	42.6618
Q9WV98	Timm9	Mus musculus	Mitochondrial import inner membrane translocase subunit Tim9	264.378	207.508	212.436	228.107	213.131	144.193	138.715	165.346	260.314	231.093	231.51	240.973	175.384	182.162	180.921	179.489
Q9WV80	Snx1	Mus musculus	Sorting nexin-1	32.7373	34.7809	26.8036	31.4406	31.586	49.2189	44.9024	41.9024	43.7403	42.6159	58.4924	48.2828	32.3449	48.1754	37.7842	39.4348
Q9WV70	Noc2l	Mus musculus	Nucleolar complex protein 2 homolog	54.435	50.1921	58.5134	54.3801	64.56	36.9902	32.7739	44.7747	45.1733	42.7879	66.6255	51.5289	40.4454	36.6377	23.6566	33.5799
Q9WV55	Vapa	Mus musculus	Vesicle-associated membrane protein-associated protein A	363.032	317.914	344.418	341.788	324.922	301.628	309.386	311.978	311.955	253.464	268.017	277.812	354.334	299.557	265.755	306.548
Q9WV54	Asah1	Mus musculus	Acid ceramidase	115.693	178.079	138.045	143.939	69.5422	64.4431	107.465	80.4834	39.3304	50.5296	18.5059	36.122	73.8969	57.3888	47.7032	59.663
Q9WV32	Arpc1b	Mus musculus	Actin-related protein 2/3 complex subunit 1B	806.022	827.757	767.467	800.415	1052.76	1165.41	1144.72	1120.96	764.395	811.857	793.209	789.821	987.706	883.031	961.703	944.147
Q9WV03	Fam50a	Mus musculus	Protein FAM50A	16.1233	13.3947	11.9638	13.8273	19.7102	28.348	19.0494	22.3692	26.4727	19.2491	13.7682	19.83	NaN	15.4296	24.5608	19.9952
Q9WV02	Rbmx	Mus musculus	RNA-binding motif protein, X chromosome	126.582	226.727	103.552	152.287	53.8792	138.231	108.383	100.164	49.7609	100.469	87.2953	79.175	61.3507	89.8215	95.6113	82.2612
Q9WUU9	Mcm3ap	Mus musculus	Germinal-center associated nuclear protein	86.4967	56.1604	63.7873	68.8148	61.6603	39.0628	59.0458	53.2563	68.8514	46.6341	49.6068	55.0307	51.1382	NaN	47.9904	49.5643
Q9WUU7	Ctsz	Mus musculus	Cathepsin Z	412.599	385.198	419.737	405.845	507.681	414.014	368.184	429.96	169.385	99.1527	113.006	127.181	256.847	159.099	169.268	195.071
Q9WUQ2	Preb	Mus musculus	Prolactin regulatory element-binding protein	162.155	132.592	141.438	145.395	132.99	116.442	112.863	120.765	116.667	96.6615	84.856	99.3947	99.1943	97.6121	82.1537	92.9867
Q9WUP7	Uchl5	Mus musculus	Ubiquitin carboxyl-terminal hydrolase isozyme L5	66.9766	73.9206	65.7305	68.8759	71.2071	77.1324	87.3593	78.5663	63.2442	68.3574	107.212	79.6046	96.1597	100.714	88.5874	95.1536
Q9WUM5	Suclg1	Mus musculus	Succinate--CoA ligase [ADP/GDP-forming] subunit alpha, mitochondrial	423.899	311.262	325.523	353.561	408.807	253.449	242.357	301.538	465.731	366.618	312.244	381.531	331.152	255.131	250.557	278.947
Q9WUM4	Coro1c	Mus musculus	Coronin-1C	103.766	130.859	104.04	112.888	144.298	124.037	125.18	131.172	133.109	106.296	125.421	121.609	199.901	127.904	129.399	152.401
Q9WUM3	Coro1b	Mus musculus	Coronin-1B	373.931	415.66	363.189	384.26	631.371	501.075	469.861	534.102	413.804	298.21	339.531	350.515	838.803	416.08	460.605	571.83
Q9WUL7	Arl3	Mus musculus	ADP-ribosylation factor-like protein 3	36.2224	40.0196	45.4726	40.5715	76.939	77.6753	48.9508	67.855	44.7077	53.3507	58.7037	52.2541	76.4528	39.8754	49.2312	55.1865
Q9WUK4	Rfc2	Mus musculus	Replication factor C subunit 2	70.0777	39.2929	41.76	50.3769	37.9536	61.7958	44.0127	47.9207	39.5229	30.5531	38.6686	36.2482	53.0372	20.2066	24.3759	32.5399
Q9WUK2	Eif4h	Mus musculus	Eukaryotic translation initiation factor 4H	107.312	164.874	140.213	137.466	97.1394	207.352	245.755	183.415	103.166	187.428	187.382	159.325	133.786	298.505	223.807	218.699
Q9WUB3	Pygm	Mus musculus	Glycogen phosphorylase, muscle form	164.298	173.669	167.904	168.623	109.754	263.016	291.763	221.511	141.287	173.511	109.13	141.309	158.66	233.653	246.334	212.882
Q9WUA3	Pfkp	Mus musculus	ATP-dependent 6-phosphofructokinase, platelet type	93.3028	96.4778	98.4683	96.083	225.688	141.827	177.447	181.654	133.357	135.293	172.696	147.115	371.019	192.407	204.941	256.122
Q9WUA2	Farsb	Mus musculus	Phenylalanine--tRNA ligase beta subunit	160.085	148.913	147.896	152.298	165.417	196.659	177.274	179.783	207.879	185.759	264.734	219.457	224.462	240.179	216.412	227.018
Q9WU84	Ccs	Mus musculus	Copper chaperone for superoxide dismutase	133.101	77.1856	72.2408	94.1757	90.9348	58.9378	54.0611	67.9779	58.0876	70.9404	69.2353	66.0878	90.2868	NaN	75.524	82.9054
Q9WU78	Pdcd6ip	Mus musculus	Programmed cell death 6-interacting protein	324.752	310.637	341.541	325.643	344.624	322.998	357.232	341.618	330.885	325.296	370.746	342.309	431.783	376.743	350.068	386.198
Q9WU56	Pus1	Mus musculus	Pseudouridylate synthase 1 homolog	23.1136	19.553	12.9248	18.5305	28.8356	30.5881	21.9455	27.1231	45.8153	23.9092	30.9984	33.5743	37.0377	49.5482	29.3789	38.6549
Q9WU40	Lemd3	Mus musculus	Inner nuclear membrane protein Man1	44.4002	43.0918	30.8452	39.4458	26.1527	24.0375	27.5265	25.9055	26.5475	35.5207	30.8944	30.9875	24.4765	40.5487	18.1539	27.7264
Q9WU28	Pfdn5	Mus musculus	Prefoldin subunit 5	97.3662	85.6342	98.1685	93.723	105.313	108.474	112.013	108.6	123.314	120.339	167.584	137.079	150.922	116.524	135.328	134.258
Q9WU00	Nrf1	Mus musculus	Nuclear respiratory factor 1	267.978	189.381	213.021	223.46	166.368	79.0216	101.645	115.678	174.15	173.972	112.75	153.624	113.947	115.308	84.954	104.736
Q9WTX8	Mad1l1	Mus musculus	Mitotic spindle assembly checkpoint protein MAD1	39.1047	34.3283	31.2741	34.9023	35.541	26.1541	19.6307	27.1086	34.8565	25.6694	21.7576	27.4278	39.7871	30.2482	14.537	28.1908
Q9WTX5	Skp1	Mus musculus	S-phase kinase-associated protein 1	118.688	173.365	141.934	144.662	97.6887	145.999	201.463	148.383	57.8289	107.206	61.6039	75.5462	91.6367	133.076	155.024	126.579
Q9WTU0	Phf2	Mus musculus	Lysine-specific demethylase PHF2	54.3451	39.6278	39.129	44.3673	33.7304	16.9274	15.0568	21.9049	36.6374	25.7011	20.9027	27.7471	18.4624	12.494	22.9972	17.9845
Q9WTQ8	Timm23	Mus musculus	Mitochondrial import inner membrane translocase subunit Tim23	84.5229	65.1759	59.2549	69.6512	66.2216	51.4089	59.2595	58.9633	102.858	84.1676	93.6933	93.573	83.4145	95.1672	107.453	95.345
Q9WTP7	Ak3	Mus musculus	GTP:AMP phosphotransferase AK3, mitochondrial	306.215	276.144	266.254	282.871	397.292	243.23	271.387	303.97	279.196	242.926	198.151	240.091	370.644	224	280.114	291.586
Q9WTP6	Ak2	Mus musculus	Adenylate kinase 2, mitochondrial	546.839	421.48	473.017	480.445	537.5	540.388	551.821	543.236	404.488	357.156	364.323	375.322	394.778	299.81	286.351	326.98
Q9WTM5	Ruvbl2	Mus musculus	RuvB-like 2	460.529	489.532	464.107	471.389	405.084	354.836	394.516	384.812	400.689	390.489	446.721	412.633	378.023	447.752	397.742	407.839
Q9WTL7	Lypla2	Mus musculus	Acyl-protein thioesterase 2	156.218	128.404	123.78	136.134	219.513	137.182	139.838	165.511	166.831	137.806	128.007	144.214	162.225	131.29	81.5537	125.023
Q9WTK5	Nfkb2	Mus musculus	Nuclear factor NF-kappa-B p100 subunit	33.5587	30.3383	30.7428	31.5466	41.7098	31.9961	34.1715	35.9591	46.4261	50.6195	112.287	69.7775	69.8982	70.5956	65.4403	68.6447
Q9WTI7	Myo1c	Mus musculus	Unconventional myosin-Ic	50.4995	54.4167	52.5622	52.4928	97.5993	108.767	105.147	103.838	36.2343	35.6468	39.0064	36.9625	134.622	121.535	112.557	122.904
Q9R233	Tapbp	Mus musculus	Tapasin	1559.67	1313.31	1431.9	1434.96	1648.64	1424.17	1499.77	1524.19	1409.99	1337.81	1272	1339.93	1829.89	1325.45	1345.94	1500.42
Q9R1T4	Septin6	Mus musculus	Septin-6	504.176	490.398	525.608	506.727	587.291	413.519	422.921	474.577	670.954	581.919	584.268	612.38	578.327	593.124	547.639	573.03
Q9R1T2	Sae1	Mus musculus	SUMO-activating enzyme subunit 1	161.207	169.599	137.505	156.103	208.39	183.466	173.391	188.415	192.571	176.347	186.738	185.219	207.483	176.455	148.924	177.62
Q9R1Q7	Plp2	Mus musculus	Proteolipid protein 2	94.7785	96.5171	94.6968	95.3308	229.919	376.084	362.191	322.731	104.486	96.2905	167.149	122.642	384.202	216.031	226.162	275.465
Q9R1P4	Psma1	Mus musculus	Proteasome subunit alpha type-1	714.267	733.274	682.649	710.063	775.747	873.094	761	803.28	769.134	759.269	913.851	814.085	801.236	720.41	703.889	741.845
Q9R1P3	Psmb2	Mus musculus	Proteasome subunit beta type-2	119.52	123.078	113.467	118.688	69.8083	149.149	163.574	127.51	85.6812	113.423	113.027	104.044	55.1948	144.512	126.607	108.771
Q9R1P1	Psmb3	Mus musculus	Proteasome subunit beta type-3	116.08	145.082	131.569	130.91	88.693	150.957	124.288	121.313	96.6447	144.961	128.758	123.454	119.152	87.0801	105.466	103.899
Q9R1P0	Psma4	Mus musculus	Proteasome subunit alpha type-4	511.753	610.248	508.76	543.587	575.208	791.011	827.428	731.216	494.719	625.93	549.567	556.739	689.182	821.613	807.052	772.616
Q9R1C7	Prpf40a	Mus musculus	Pre-mRNA-processing factor 40 homolog A	209.787	217.773	194.741	207.434	173.526	77.8843	110.305	120.572	169.978	187.027	153.707	170.237	157.796	185.719	147.949	163.821
Q9R190	Mta2	Mus musculus	Metastasis-associated protein MTA2	199.827	192.238	200.94	197.668	174.761	165.87	186.174	175.602	191.902	180.09	211.489	194.494	173.542	169.733	160.786	168.02
Q9R112	Sqor	Mus musculus	Sulfide:quinone oxidoreductase, mitochondrial	85.1252	85.0942	75.5209	81.9134	69.0535	112.642	112.458	98.0512	71.0441	68.6922	56.5728	65.4364	82.7573	62.2126	64.7992	69.923
Q9R0X4	Acot9	Mus musculus	Acyl-coenzyme A thioesterase 9, mitochondrial	272.398	289.108	276.374	279.293	288.783	228.428	275.294	264.169	308.042	281.202	222.437	270.56	281.99	267.107	225.621	258.239
Q9R0X0	Med20	Mus musculus	Mediator of RNA polymerase II transcription subunit 20	21.3679	20.0328	15.4274	18.9427	26.268	16.9783	12.272	18.5061	29.7581	21.4732	24.4592	25.2301	21.2002	15.5875	NaN	18.3939
Q9R0U0	Srsf10	Mus musculus	Serine/arginine-rich splicing factor 10	215.268	158.661	150.61	174.846	193.758	94.9244	98.3853	129.022	195.045	147.261	183.11	175.139	156.593	139.582	127.05	141.075
Q9R0Q9	Mpdu1	Mus musculus	Mannose-P-dolichol utilization defect 1 protein	544.647	517.722	625.853	562.741	571.987	381.165	454.147	469.1	450.613	440.356	333.723	408.231	536.188	660.818	639.149	612.052
Q9R0Q7	Ptges3	Mus musculus	Prostaglandin E synthase 3	197.287	217.131	177.83	197.416	239.411	265.654	272.287	259.117	247.01	243.437	286.972	259.139	251.763	259.337	201.874	237.658
Q9R0Q3	Tmed2	Mus musculus	Transmembrane emp24 domain-containing protein 2	136.89	137.999	53.4995	109.463	86.3289	95.6783	105.753	95.92	75.4321	79	49.9973	68.1431	51.4824	97.2725	113.766	87.5071
Q9R0P6	Sec11a	Mus musculus	Signal peptidase complex catalytic subunit SEC11A	85.6136	130.012	107.309	107.645	94.8357	53.141	72.0813	73.3527	119.1	110.728	88.732	106.187	79.3158	288.802	97.5381	155.219
Q9R0P5	Dstn	Mus musculus	Destrin	54.0276	68.5708	50.8123	57.8036	99.454	494.629	391.639	328.574	46.9356	51.3484	36.7282	45.0041	111.714	66.8585	72.6527	83.7419
Q9R0P3	Esd	Mus musculus	S-formylglutathione hydrolase	196.451	190.302	208.757	198.503	273.978	229.875	234.48	246.111	254.984	255.841	378.347	296.391	489.346	386.466	324.42	400.077
Q9R0N0	Galk1	Mus musculus	Galactokinase	66.5507	76.7145	67.2997	70.1883	56.9514	97.9598	73.2088	76.04	82.5382	83.9705	118.013	94.8406	83.4391	106.502	107.27	99.0705
Q9R0M6	Rab9a	Mus musculus	Ras-related protein Rab-9A	70.9948	95.0947	56.0553	74.0483	95.9062	98.6738	49.9384	81.5061	50.3062	64.7565	72.2768	62.4465	69.988	NaN	59.6414	64.8147
Q9R0I7	Ylpm1	Mus musculus	YLP motif-containing protein 1	29.5299	28.8893	30.6	29.6731	30.0615	22.9405	25.9286	26.3102	32.3638	26.1898	28.8214	29.125	22.4108	25.5457	20.1973	22.7179
Q9R078	Prkab1	Mus musculus	5'-AMP-activated protein kinase subunit beta-1	47.9378	96.4234	NaN	72.1806	39.3715	NaN	39.9362	39.6539	41.2256	49.7446	140.585	77.1851	33.7323	NaN	45.8417	39.787
Q9R062	Gyg1	Mus musculus	Glycogenin-1	159.283	152.898	135.66	149.28	203.476	394.662	303.986	300.708	174.402	154.764	193.84	174.335	295.793	133.204	158.898	195.965
Q9R059	Fhl3	Mus musculus	Four and a half LIM domains protein 3	18.971	32.8931	22.84	24.9014	18.6526	33.4138	34.8245	28.9637	27.9494	24.5971	40.9563	31.1676	23.1626	26.3735	29.4085	26.3149
Q9R020	Zranb2	Mus musculus	Zinc finger Ran-binding domain-containing protein 2	133.889	106.828	89.6979	110.138	116.566	NaN	148.32	132.443	89.5693	110.526	115.944	105.346	100.198	262.016	112.544	158.253
Q9QZQ8	Macroh2a1	Mus musculus	Core histone macro-H2A.1	14841.2	13126.5	13372.1	13779.9	9104.62	5042.81	6580.63	6909.35	9195.56	7470.21	6329.4	7665.06	4049.13	5492.31	3843.47	4461.63
Q9QZM0	Ubqln2	Mus musculus	Ubiquilin-2	27.1488	29.8373	20.606	25.864	31.514	15.6561	16.3522	21.1741	36.9942	26.9133	32.182	32.0298	27.0967	NaN	19.2006	23.1486
Q9QZH3	Ppie	Mus musculus	Peptidyl-prolyl cis-trans isomerase E	128.796	111.168	88.6228	109.529	108.139	76.2054	77.2069	87.1839	113.756	96.5765	105.809	105.38	65.6524	69.156	73.9847	69.5977
Q9QZE7	Tsnax	Mus musculus	Translin-associated protein X	111.142	99.3573	108.867	106.456	128.219	92.9286	87.6288	102.925	123.379	116.603	121.372	120.452	121.782	108.577	101.726	110.695
Q9QZE5	Copg1	Mus musculus	Coatomer subunit gamma-1	123.177	118.655	120.311	120.715	185.045	212.447	191.716	196.403	182.819	145.199	191.6	173.206	279.42	208.832	186.825	225.026
Q9QZD9	Eif3i	Mus musculus	Eukaryotic translation initiation factor 3 subunit I	126.218	109.361	120.704	118.761	135.273	172.854	147.578	151.902	205.451	162.989	308.341	225.594	247.027	235.558	200.511	227.699
Q9QZD8	Slc25a10	Mus musculus	Mitochondrial dicarboxylate carrier	30.8517	20.8529	24.3611	25.3552	52.7716	35.549	37.3285	41.883	23.4034	25.4281	19.256	22.6958	44.9902	17.3483	10.9262	24.4215
Q9QZB7	Actr10	Mus musculus	Actin-related protein 10	17.7149	20.3725	20.7023	19.5966	NaN	27.2583	28.3187	27.7885	27.5896	14.2192	41.8852	27.898	54.5017	42.7083	32.6616	43.2905
Q9QZ88	Vps29	Mus musculus	Vacuolar protein sorting-associated protein 29	141.403	166.672	140.571	149.549	159.918	239.914	156.581	185.471	188.408	167.032	216.301	190.58	167.527	124.229	74.9565	122.238
Q9QZ85	Iigp1	Mus musculus	Interferon-inducible GTPase 1	10.5853	10.0906	10.1051	10.2603	26.1942	23.6643	20.8168	23.5584	30.6176	27.9008	50.5004	36.3396	68.8293	44.6747	56.7106	56.7382
Q9QZ23	Nfu1	Mus musculus	NFU1 iron-sulfur cluster scaffold homolog, mitochondrial	131.555	146.662	137.501	138.573	135.79	119.575	135.15	130.172	105.893	101.014	104.198	103.702	89.7014	101.55	89.224	93.4919
Q9QZ08	Nagk	Mus musculus	N-acetyl-D-glucosamine kinase	7.70758	17.814	32.528	19.3499	NaN	27.8954	42.5133	35.2043	15.0791	18.3589	11.2111	14.883	11.406	23.0141	27.4618	20.6273
Q9QYS9	Qki	Mus musculus	KH domain-containing RNA-binding protein QKI	30.7471	40.0227	26.2815	32.3504	57.2334	50.3862	47.4288	51.6828	50.6398	20.864	54.7971	42.1003	45.0807	32.0087	27.646	34.9118
Q9QYR9	Acot2	Mus musculus	Acyl-coenzyme A thioesterase 2, mitochondrial	220.838	229.796	226.27	225.635	184.187	136.039	141.419	153.882	246.411	210.052	164.318	206.927	161.869	202.271	152.36	172.167
Q9QYL7	Abt1	Mus musculus	Activator of basal transcription 1	1.34342	18.0679	17.2754	12.2289	14.8445	14.37	12.5868	13.9338	20.3307	20.2434	29.5358	23.37	16.9157	NaN	21.4838	19.1998
Q9QYJ3	Dnajb1	Mus musculus	DnaJ homolog subfamily B member 1	59.5737	83.1713	76.9371	73.2274	72.2166	57.8189	63.8223	64.6193	122.947	95.4207	111.941	110.103	112.787	96.9102	90.276	99.991
Q9QYJ0	Dnaja2	Mus musculus	DnaJ homolog subfamily A member 2	143.706	164.341	151.796	153.281	148.259	161.034	187.61	165.634	178.03	189.559	248.531	205.373	135.693	165.021	157.919	152.878
Q9QYI3	Dnajc7	Mus musculus	DnaJ homolog subfamily C member 7	36.2472	36.5269	36.1462	36.3068	39.0463	42.1983	39.793	40.3459	42.3731	44.2943	77.882	54.8498	45.974	65.8953	45.5459	52.4717
Q9QYF1	Rdh11	Mus musculus	Retinol dehydrogenase 11	82.1105	61.947	51.7729	65.2768	90.8914	70.6173	52.5823	71.3637	55.6677	66.7317	77.1148	66.5047	51.1338	NaN	53.9391	52.5365
Q9QYC0	Add1	Mus musculus	Alpha-adducin	110.278	111.76	98.6704	106.903	60.3262	85.9925	87.5925	77.9704	120.913	112.336	88.619	107.289	68.9866	84.6019	57.4643	70.3509
Q9QYB5	Add3	Mus musculus	Gamma-adducin	158.808	171.844	158.444	163.032	68.4067	117.913	106.034	97.4511	160.539	166.698	100.595	142.611	65.4971	102.686	84.4144	84.1991
Q9QYB1	Clic4	Mus musculus	Chloride intracellular channel protein 4	13.9347	27.8873	12.9495	18.2572	NaN	49.3198	45.8901	47.6049	24.58	27.1052	25.1598	25.615	43.2434	68.9206	48.9632	53.7091
Q9QYA2	Tomm40	Mus musculus	Mitochondrial import receptor subunit TOM40 homolog	157.529	144.984	159.242	153.919	170.354	120.782	134.793	141.977	171.99	162.582	173.461	169.344	176.5	172.586	131.278	160.122
Q9QY81	Nup210	Mus musculus	Nuclear pore membrane glycoprotein 210	592.978	514.586	551.639	553.067	424.236	279.577	341.48	348.431	478.498	450.191	345.676	424.789	432.17	266.673	309.101	335.981
Q9QY76	Vapb	Mus musculus	Vesicle-associated membrane protein-associated protein B	138.422	128.439	139.959	135.607	172.264	99.7598	70.8631	114.295	124.601	93.3156	85.4659	101.127	155.6	87.1983	49.2206	97.3395
Q9QY36	Naa10	Mus musculus	N-alpha-acetyltransferase 10	66.5568	47.113	47.6981	53.7893	90.2721	94.2691	80.3706	88.3039	107.6	116.834	197.79	140.741	166.177	146.331	138.014	150.174
Q9QY24	Zbp1	Mus musculus	Z-DNA-binding protein 1	172.84	144.85	150.623	156.105	106.765	124.906	136.012	122.561	200.296	167.92	168.798	179.004	137.108	125.255	110.854	124.406
Q9QY06	Myo9b	Mus musculus	Unconventional myosin-IXb	30.4775	22.5634	25.1333	26.058	36.1553	39.2088	34.0522	36.4721	33.7471	31.1059	31.0506	31.9679	50.5279	NaN	36.9124	43.7202
Q9QXY9	Pex3	Mus musculus	Peroxisomal biogenesis factor 3	NaN	24.3224	22.5828	23.4526	NaN	17.4382	26.9953	22.2167	NaN	34.7369	21.455	28.096	NaN	23.0712	27.0563	25.0637
Q9QXY6	Ehd3	Mus musculus	EH domain-containing protein 3	96.497	94.3373	103.465	98.0998	119.355	98.9404	114.379	110.891	89.3837	97.4299	94.3903	93.7346	149.253	77.4437	85.2766	103.991
Q9QXX4	Slc25a13	Mus musculus	Electrogenic aspartate/glutamate antiporter SLC25A13, mitochondrial	17.512	18.4526	19.6373	18.534	21.8861	22.9273	33.5512	26.1215	13.4904	19.4503	17.6226	16.8544	26.5838	22.8315	54.1955	34.5369
Q9QXT0	Cnpy2	Mus musculus	Protein canopy homolog 2	108.471	99.4236	95.5666	101.154	155.447	140.135	146.528	147.37	61.4135	71.6908	77.699	70.2677	107.077	101.314	94.8371	101.076
Q9QXS1	Plec	Mus musculus	Plectin	102.378	111.214	105.748	106.447	154.899	124.66	142.393	140.65	113.49	115.821	104.735	111.348	211.632	158.604	158.895	176.377
Q9QXK7	Cpsf3	Mus musculus	Cleavage and polyadenylation specificity factor subunit 3	40.199	81.2841	69.7931	63.7587	24.7946	61.2029	84.0327	56.6767	32.262	63.0543	33.8185	43.0449	20.907	133.704	101.315	85.3086
Q9QXK3	Copg2	Mus musculus	Coatomer subunit gamma-2	37.164	36.2185	35.4596	36.2807	41.6178	59.513	61.5391	54.2233	46.3623	39.9927	45.4457	43.9336	77.7571	39.6876	39.4136	52.2861
Q9QXG4	Acss2	Mus musculus	Acetyl-coenzyme A synthetase, cytoplasmic	87.034	76.105	77.1689	80.1026	41.0126	30.7415	29.7687	33.841	86.4664	80.4809	67.4955	78.1476	36.7654	48.7948	29.9399	38.5
Q9QXB9	Drg2	Mus musculus	Developmentally-regulated GTP-binding protein 2	60.8946	46.5142	56.5591	54.656	56.7999	59.6893	69.7885	62.0926	90.237	67.6712	133.301	97.0699	96.4146	82.701	74.1964	84.4373
Q9QXA5	Lsm4	Mus musculus	U6 snRNA-associated Sm-like protein LSm4	153.951	124.27	133.464	137.228	125.29	118.234	103.442	115.655	156.793	140.216	149.84	148.95	141.528	99.0247	94.1316	111.561
Q9QX60	Dguok	Mus musculus	Deoxyguanosine kinase, mitochondrial	46.4589	39.0173	32.9267	39.4676	41.4501	24.0826	28.8521	31.4616	53.6998	36.3895	29.43	39.8397	36.2835	28.25	22.3125	28.9487
Q9QX47	Son	Mus musculus	Protein SON	436.722	357.485	385.384	393.197	360.573	180.665	217.978	253.072	397.584	328.015	302.818	342.805	352.529	228.53	239.297	273.452
Q9QX11	Cyth1	Mus musculus	Cytohesin-1	54.3884	62.7505	47.9989	55.0459	43.2874	35.7651	37.3772	38.8099	50.1184	60.239	43.4947	51.284	62.9747	49.0257	32.6222	48.2075
Q9QWR8	Naga	Mus musculus	Alpha-N-acetylgalactosaminidase	111.884	131.012	114.919	119.272	96.3283	70.5271	76.3767	81.0774	46.0378	48.5639	23.3226	39.3081	30.937	19.899	21.5531	24.1297
Q9QVP9	Ptk2b	Mus musculus	Protein-tyrosine kinase 2-beta	66.7301	69.4068	60.6673	65.6014	117.295	109.387	107.707	111.463	91.0421	71.7578	94.6317	85.8105	114.034	93.7372	98.5176	102.096
Q9QUR7	Pin1	Mus musculus	Peptidyl-prolyl cis-trans isomerase NIMA-interacting 1	33.4431	25.9754	25.4855	28.3013	53.0097	43.8972	37.2385	44.7151	50.0073	41.3998	73.007	54.8047	89.4357	60.4023	56.9926	68.9435
Q9QUR6	Prep	Mus musculus	Prolyl endopeptidase	70.1753	85.5054	56.5014	70.7274	85.4014	143.635	131.21	120.082	81.223	80.7417	166.825	109.596	136.096	107.536	118.377	120.67
Q9QUM9	Psma6	Mus musculus	Proteasome subunit alpha type-6	235.308	224.29	198.65	219.416	304.27	271.292	258.506	278.023	240.551	219.398	286.852	248.934	293.626	251.52	255.107	266.751
Q9QUM4	Slamf1	Mus musculus	Signaling lymphocytic activation molecule	11.1537	10.5389	NaN	10.8463	50.2121	24.3182	32.9889	35.8398	69.3444	69.9684	121.875	87.0625	99.4522	57.3739	67.5484	74.7915
Q9QUM0	Itga2b	Mus musculus	Integrin alpha-IIb	77.5193	76.9899	76.3441	76.9511	181.464	125.137	150.74	152.447	68.8035	58.2122	55.9965	61.0041	239.163	79.551	180.932	166.549
Q9QUJ7	Acsl4	Mus musculus	Long-chain-fatty-acid--CoA ligase 4	20.9555	20.7614	17.021	19.5793	30.9853	16.4646	18.7382	22.0627	32.7733	34.2649	28.0217	31.6866	36.639	33.3498	28.2628	32.7506
Q9QUI0	Rhoa	Mus musculus	Transforming protein RhoA	611.908	746.871	600.832	653.203	467.924	887.815	1036.78	797.506	516.02	592.678	521.633	543.444	514.145	546.679	636.188	565.671
Q9QUH0	Glrx	Mus musculus	Glutaredoxin-1	99.3518	95.7777	94.1652	96.4316	447.692	321.248	408.949	392.629	91.5308	87.4144	77.4716	85.4723	465.12	115.792	239.299	273.403
Q9QUG9	Rasgrp2	Mus musculus	RAS guanyl-releasing protein 2	61.2118	59.1765	68.8505	63.0796	28.9683	63.2553	57.6825	49.9687	95.2321	68.2179	55.6432	73.0311	52.6992	73.6097	47.7302	58.0131
Q9JMH9	Myo18a	Mus musculus	Unconventional myosin-XVIIIa	33.7854	43.1141	32.5929	36.4975	63.3418	61.5813	57.9999	60.9743	43.2251	40.7953	41.1317	41.7174	85.8707	58.0783	54.6242	66.1911
Q9JMH6	Txnrd1	Mus musculus	Thioredoxin reductase 1, cytoplasmic	94.5571	92.8062	89.0099	92.1244	89.157	111.516	98.0178	99.5636	107.583	118.904	184.905	137.131	178.253	148.98	148.596	158.61
Q9JMG7	Hdgfl3	Mus musculus	Hepatoma-derived growth factor-related protein 3	125.237	173.929	117.645	138.937	99.0591	133.103	155.295	129.152	84.3539	109.858	82.8386	92.3502	75.1794	145.963	182.157	134.433
Q9JMG3	Tmub1	Mus musculus	Transmembrane and ubiquitin-like domain-containing protein 1	37.3318	42.2268	32.8768	37.4785	37.7579	15.7041	23.9412	25.8011	55.2482	44.9171	44.4682	48.2111	NaN	23.0304	29.4775	26.254
Q9JMG1	Edf1	Mus musculus	Endothelial differentiation-related factor 1	112.257	106.195	87.3293	101.927	117.887	104.861	104.227	108.992	127.316	115.016	143.285	128.539	142.1	125.009	122.622	129.91
Q9JMD0	Znf207	Mus musculus	BUB3-interacting and GLEBS motif-containing protein ZNF207	84.5333	87.3827	68.1186	80.0115	52.2092	82.7506	80.6234	71.8611	90.8695	69.5478	75.4625	78.6266	68.8804	44.581	37.6637	50.375
Q9JMA1	Usp14	Mus musculus	Ubiquitin carboxyl-terminal hydrolase 14	105.196	101.906	80.3173	95.8063	99.8415	139.846	144.959	128.215	97.1968	107.194	148.539	117.643	113.398	141.284	143.866	132.849
Q9JM76	Arpc3	Mus musculus	Actin-related protein 2/3 complex subunit 3	881.983	1103.02	919.132	968.045	880.207	1502.05	1384.03	1255.43	772.707	962.886	852.554	862.716	1072.54	958.1	1025.77	1018.81
Q9JM14	Nt5c	Mus musculus	5'(3')-deoxyribonucleotidase, cytosolic type	131.952	115.765	145.327	131.015	173.675	96.5528	133.646	134.625	147.565	142.703	126.334	138.868	222.281	179.067	154.128	185.159
Q9JLZ3	Auh	Mus musculus	Methylglutaconyl-CoA hydratase, mitochondrial	129.475	96.9732	118.44	114.963	116.608	99.7723	113.417	109.932	127.954	139.444	89.3169	118.905	106.363	73.4721	112.122	97.3191
Q9JLV6	Pnkp	Mus musculus	Bifunctional polynucleotide phosphatase/kinase	129.26	134.032	113.398	125.564	102.21	179.315	145.89	142.472	107.854	121.508	125.65	118.337	103.358	89.2781	100.115	97.5838
Q9JLV5	Cul3	Mus musculus	Cullin-3	19.0974	23.1669	13.0365	18.4336	19.0466	23.2091	22.7805	21.6787	18.5604	28.4442	27.0634	24.6893	6.59311	31.967	16.0964	18.2188
Q9JLT4	Txnrd2	Mus musculus	Thioredoxin reductase 2, mitochondrial	7.49401	13.2768	11.689	10.8199	6.3624	NaN	5.81006	6.08623	11.2077	9.69634	18.2919	13.0653	11.2026	15.3127	15.2264	13.9139
Q9JLQ2	Git2	Mus musculus	ARF GTPase-activating protein GIT2	85.3237	69.6235	76.4659	77.1377	93.8545	96.9394	66.5499	85.7813	97.6269	94.449	92.2708	94.7822	103.268	72.5425	67.0821	80.9641
Q9JLQ0	Cd2ap	Mus musculus	CD2-associated protein	43.1634	43.3189	43.8698	43.4507	22.6183	36.7634	30.7919	30.0579	62.1636	42.69	50.292	51.7152	28.3992	34.0544	22.6314	28.3617
Q9JLJ2	Aldh9a1	Mus musculus	4-trimethylaminobutyraldehyde dehydrogenase	292.288	281.634	281.674	285.199	275.566	311.236	264.308	283.703	303.485	293.519	275.694	290.899	351.744	272.211	288.947	304.3
Q9JLI8	Sart3	Mus musculus	Squamous cell carcinoma antigen recognized by T-cells 3	142.997	176.569	140.559	153.375	115.86	130.352	149.389	131.867	148.995	159.435	146.274	151.568	147.125	159.968	148.937	152.01
Q9JLI6	Scly	Mus musculus	Selenocysteine lyase	19.4655	45.0401	NaN	32.2528	25.9175	69.9336	64.7591	53.5367	NaN	33.4196	28.659	31.0393	21.5922	70.9944	63.1936	51.9267
Q9JL95	Prg3	Mus musculus	Proteoglycan 3	21.5275	20.4507	22.3299	21.436	50.0353	145.412	104.27	99.9058	24.0257	20.6762	15.4148	20.0389	34.7135	NaN	31.8747	33.2941
Q9JL62	Gltp	Mus musculus	Glycolipid transfer protein	210.395	182.382	178.151	190.309	177.135	128.772	154.894	153.6	169.464	171.714	129.379	156.852	155.524	130.104	162.956	149.528
Q9JL35	Hmgn5	Mus musculus	High mobility group nucleosome-binding domain-containing protein 5	178.573	160.028	164.787	167.796	220.965	122.941	122.092	155.333	180.072	134.979	86.3864	133.812	194.829	53.4907	90.8658	113.062
Q9JL26	Fmnl1	Mus musculus	Formin-like protein 1	335.384	337.831	318.136	330.45	440.298	403.343	404.074	415.905	426.137	373.326	352.722	384.062	521.459	318.681	387.529	409.223
Q9JL16	Isg20	Mus musculus	Interferon-stimulated gene 20 kDa protein	20.7966	38.916	24.5834	28.0987	5.49078	49.4767	58.2978	37.7551	6.13911	32.7633	12.0243	16.9756	NaN	55.3386	40.0139	47.6762
Q9JKY0	Cnot9	Mus musculus	CCR4-NOT transcription complex subunit 9	12.4399	24.5117	12.7765	16.576	NaN	24.6574	25.3472	25.0023	13.3076	18.7666	12.9197	14.998	NaN	28.856	14.4123	21.6342
Q9JKX6	Nudt5	Mus musculus	ADP-sugar pyrophosphatase	91.2091	56.2357	83.3777	76.9408	139.919	109.24	110.741	119.966	122.216	72.3021	171.85	122.123	211.314	97.0693	107.772	138.718
Q9JKX4	Aatf	Mus musculus	Protein AATF	26.1943	21.3048	27.5977	25.0323	15.9088	11.4078	13.0754	13.464	17.3299	18.3273	36.5253	24.0608	13.4168	NaN	10.8201	12.1185
Q9JKV1	Adrm1	Mus musculus	Proteasomal ubiquitin receptor ADRM1	125.358	129.364	128.78	127.834	183.657	117.77	135.288	145.572	158.759	153.602	183.436	165.266	225.266	173.015	154.803	184.361
Q9JKR6	Hyou1	Mus musculus	Hypoxia up-regulated protein 1	283.247	267.26	270.652	273.719	396.409	414.185	433.719	414.771	213.494	210.085	261.903	228.494	352.76	301.184	327.658	327.201
Q9JKP5	Mbnl1	Mus musculus	Muscleblind-like protein 1	154.077	121.704	136.453	137.411	220.244	141.949	133.368	165.187	222.082	155.668	152.932	176.894	231.062	137.151	137.92	168.711
Q9JKF7	Mrpl39	Mus musculus	Large ribosomal subunit protein mL39	60.2197	39.1474	33.1616	44.1762	35.1403	38.3361	36.4922	36.6562	45.9494	33.9743	59.7537	46.5591	34.1779	23.0583	24.273	27.1697
Q9JKF1	Iqgap1	Mus musculus	Ras GTPase-activating-like protein IQGAP1	272.641	329.204	273.735	291.86	433.417	615.055	602.895	550.456	282.161	299.161	300.718	294.013	518.674	521.09	512.356	517.373
Q9JKB1	Uchl3	Mus musculus	Ubiquitin carboxyl-terminal hydrolase isozyme L3	83.7571	83.0872	79.2034	82.0159	31.5486	78.7297	77.4212	62.5665	76.0603	77.708	77.0872	76.9518	34.6143	61.5571	51.0704	49.0806
Q9JK81	Myg1	Mus musculus	MYG1 exonuclease	84.6266	103.523	101.929	96.6929	129.114	124.46	114.721	122.765	99.5847	108.56	120.244	109.463	122.604	109.498	106.145	112.749
Q9JK48	Sh3glb1	Mus musculus	Endophilin-B1	42.1858	45.8478	34.3168	40.7835	75.6159	67.0808	50.0912	64.2626	44.8395	54.725	57.5412	52.3686	106.85	52.2378	62.0062	73.6979
Q9JK38	Gnpnat1	Mus musculus	Glucosamine 6-phosphate N-acetyltransferase	32.9148	26.7778	47.0782	35.5903	57.3148	27.1257	32.1187	38.8531	66.6203	65.4146	76.5332	69.5227	75.2812	NaN	20.6256	47.9534
Q9JK23	Psmg1	Mus musculus	Proteasome assembly chaperone 1	55.9639	58.758	56.5313	57.0844	53.7539	54.7259	52.3802	53.62	73.8685	73.1317	133.894	93.6315	49.1881	108.279	102.889	86.7856
Q9JJU8	Sh3bgrl	Mus musculus	Adapter Sh3bgrl	48.355	46.5364	35.24	43.3771	98.3813	126.61	105.872	110.287	33.1891	64.2279	32.8558	43.4243	58.9991	57.2043	105.699	73.9676
Q9JJT0	Rcl1	Mus musculus	RNA 3'-terminal phosphate cyclase-like protein	66.3367	54.8323	59.468	60.2123	21.5548	37.373	23.7507	27.5595	42.3275	33.7027	50.4017	42.144	59.1184	NaN	52.0684	55.5934
Q9JJL8	Sars2	Mus musculus	Serine--tRNA ligase, mitochondrial	44.1696	34.9151	42.8058	40.6301	37.5489	21.3245	28.9522	29.2752	42.6882	37.5807	37.6761	39.315	25.7029	NaN	33.1728	29.4378
Q9JJI8	Rpl38	Mus musculus	Large ribosomal subunit protein eL38	600.446	548.839	429.892	526.392	590.036	1115.96	765.32	823.771	982.67	717.536	1098.24	932.817	776.888	1513.02	1401.77	1230.56
Q9JJD0	Thap11	Mus musculus	THAP domain-containing protein 11	38.7007	77.5221	52.4947	56.2392	15.696	39.6768	36.2166	30.5298	35.7304	48.2837	33.2279	39.0807	NaN	49.3333	29.6329	39.4831
Q9JJA4	Wdr12	Mus musculus	Ribosome biogenesis protein WDR12	92.8211	81.8466	75.2294	83.299	69.1298	62.0126	56.5425	62.5616	84.2591	74.87	97.5126	85.5472	66.0066	73.9855	53.4567	64.4829
Q9JJ28	Flii	Mus musculus	Protein flightless-1 homolog	78.7572	86.9998	76.8613	80.8728	132.037	124.97	139.854	132.287	111.439	102.32	122.486	112.082	165.881	100.496	122.91	129.762
Q9JIY5	Htra2	Mus musculus	Serine protease HTRA2, mitochondrial	53.9006	44.6264	43.9863	47.5044	56.5754	58.303	44.1711	53.0165	28.43	32.4672	26.685	29.1941	22.8399	34.8506	20.9647	26.2184
Q9JIX8	Acin1	Mus musculus	Apoptotic chromatin condensation inducer in the nucleus	322.832	353.435	324.045	333.438	320.19	189.351	216.547	242.029	269.445	256.317	228.417	251.393	210.114	215.068	198.32	207.834
Q9JIX0	Eny2	Mus musculus	Transcription and mRNA export factor ENY2	262.973	207.408	227.303	232.561	258.688	138.507	164.076	187.09	245.356	202.942	220.799	223.032	212.974	152.797	202.269	189.347
Q9JIQ3	Diablo	Mus musculus	Diablo IAP-binding mitochondrial protein	66.47	49.8015	51.1251	55.7989	47.1168	43.1745	38.8037	43.0317	47.4923	51.659	43.9069	47.6861	21.2828	41.913	39.7564	34.3174
Q9JIK5	Ddx21	Mus musculus	Nucleolar RNA helicase 2	1086.55	1020.06	1051.18	1052.59	1046.79	684.659	830.061	853.838	946.599	918.632	1439.85	1101.69	874.794	1209.93	1006.41	1030.38
Q9JII6	Akr1a1	Mus musculus	Aldo-keto reductase family 1 member A1	180.27	199.076	186.954	188.767	174.07	201.963	193.779	189.937	155.197	158.762	145.835	153.265	163.869	168.987	178.919	170.592
Q9JII5	Dazap1	Mus musculus	DAZ-associated protein 1	102.904	99.4374	90.1563	97.4992	121.605	116.47	99.2138	112.429	159.625	131.074	134.694	141.798	125.204	100.816	105.574	110.531
Q9JIH2	Nup50	Mus musculus	Nuclear pore complex protein Nup50	66.8789	70.54	59.0444	65.4878	62.462	52.1431	56.647	57.084	72.3051	67.4512	72.8291	70.8618	51.1699	66.6439	47.0898	54.9679
Q9JIG8	Praf2	Mus musculus	PRA1 family protein 2	124.327	107.153	97.1096	109.53	120.715	108.365	98.8466	109.309	129.533	101.734	85.3152	105.527	125.076	73.9762	68.542	89.1981
Q9JIG7	Ccdc22	Mus musculus	Coiled-coil domain-containing protein 22	20.237	28.2558	28.9989	25.8306	25.0667	26.1098	48.5745	33.2503	23.1951	28.2351	52.6943	34.7082	31.6944	46.8663	NaN	39.2804
Q9JIF7	Copb1	Mus musculus	Coatomer subunit beta	105.422	132.575	100.724	112.907	134.288	190.772	209.274	178.111	115.602	133.579	149.879	133.02	244.897	210.678	199.613	218.396
Q9JIF0	Prmt1	Mus musculus	Protein arginine N-methyltransferase 1	128.411	180.374	143.166	150.65	107.773	170.308	174.62	150.9	150.553	167.768	243.055	187.126	119.813	308.267	261.111	229.73
Q9JI48	Plac8	Mus musculus	Placenta-specific gene 8 protein	306.193	199.426	338.554	281.391	318.906	759.064	587.279	555.083	237.748	171.968	123.57	177.762	349.053	375.994	407.058	377.369
Q9JI13	Utp3	Mus musculus	Something about silencing protein 10	28.0141	32.6171	37.7949	32.8087	9.35038	19.7217	16.1814	15.0845	25.3752	24.2784	41.3743	30.3426	18.5821	21.5603	9.3201	16.4875
Q9JI11	Stk4	Mus musculus	Serine/threonine-protein kinase 4	227.485	242.301	230.654	233.48	158.182	157.509	173.746	163.146	236.895	250.635	195.219	227.583	162.67	171.724	153.8	162.731
Q9JHW4	Eefsec	Mus musculus	Selenocysteine-specific elongation factor	51.774	57.898	58.7556	56.1425	49.0253	46.2339	42.256	45.8384	75.6014	76.0605	81.8679	77.8433	52.0731	57.0335	45.6844	51.597
Q9JHU9	Isyna1	Mus musculus	Inositol-3-phosphate synthase 1	87.2608	77.289	77.3314	80.6271	110.346	146.369	140.883	132.533	92.9333	90.8588	125.19	102.994	164.618	154.804	137.585	152.336
Q9JHU4	Dync1h1	Mus musculus	Cytoplasmic dynein 1 heavy chain 1	126.383	142.422	131.725	133.51	139.459	167.639	170.831	159.31	142.233	147.456	162.4	150.696	188.47	184.339	185.76	186.189
Q9JHS9	Cwc15	Mus musculus	Spliceosome-associated protein CWC15 homolog	57.2306	100.168	89.9905	82.4631	78.4586	65.4485	59.6754	67.8608	63.2423	76.5718	65.4424	68.4188	44.6174	74.1777	61.1236	59.9729
Q9JHS4	Clpx	Mus musculus	ATP-dependent Clp protease ATP-binding subunit clpX-like, mitochondrial	29.7511	33.0109	31.1921	31.318	51.5366	36.3242	29.8152	39.2253	35.804	32.5467	50.2378	39.5295	44.3867	39.97	30.4735	38.2767
Q9JHR7	Ide	Mus musculus	Insulin-degrading enzyme	75.5067	84.6863	78.3586	79.5172	205.107	217.927	241.126	221.387	73.4313	92.8652	141.123	102.473	232.958	163.056	199.446	198.486
Q9JHQ5	Lztfl1	Mus musculus	Leucine zipper transcription factor-like protein 1	368.156	154.548	219.788	247.497	296.359	207.523	213.106	238.996	273.479	150.232	147.75	190.487	231.544	742.704	327.432	433.893
Q9JHK5	Plek	Mus musculus	Pleckstrin	19.7569	25.7852	14.5566	20.0329	32.1426	118.14	102.507	84.2632	9.00732	15.9242	21.5383	15.4899	47.8475	79.1656	89.0445	72.0192
Q9JHJ0	Tmod3	Mus musculus	Tropomodulin-3	338.344	280.506	325.499	314.783	334.424	313.623	254.817	300.955	314	282.887	272.578	289.822	336.07	203.657	182.257	240.661
Q9JHI7	Exosc9	Mus musculus	Exosome complex component RRP45	87.594	81.8102	67.1222	78.8421	67.3375	55.8364	54.1812	59.1184	77.9275	86.7761	74.2127	79.6388	57.318	70.3095	28.8657	52.1644
Q9JHI5	Ivd	Mus musculus	Isovaleryl-CoA dehydrogenase, mitochondrial	495.273	445.863	458.595	466.577	284.919	215.532	213.191	237.881	428.191	437.452	285.059	383.567	251.351	347.097	253.528	283.992
Q9ET30	Tm9sf3	Mus musculus	Transmembrane 9 superfamily member 3	123.757	115.459	106.513	115.243	133.576	150.562	165.117	149.752	84.7012	123.178	96.3809	101.42	107.149	148.954	136.997	131.033
Q9ET01	Pygl	Mus musculus	Glycogen phosphorylase, liver form	34.1895	36.8048	37.969	36.3211	18.1889	203.983	185.979	136.05	24.5663	25.1875	31.4115	27.0551	44.0771	42.3269	31.5147	39.3062
Q9ESZ8	Gtf2i	Mus musculus	General transcription factor II-I	131.812	125.166	137.523	131.5	141.395	97.0271	105.792	114.738	179.535	147.858	156.776	161.39	131.954	163.626	156.016	150.532
Q9ESX5	Dkc1	Mus musculus	H/ACA ribonucleoprotein complex subunit DKC1	1105.27	880.588	972.437	986.098	492.692	355.381	393.328	413.801	689.561	653.629	691.465	678.218	274.057	469.75	320.073	354.627
Q9ESW4	Agk	Mus musculus	Acylglycerol kinase, mitochondrial	130.438	153.145	116.354	133.313	84.2282	82.3547	84.3645	83.6491	123.503	145.192	119.393	129.363	77.2493	95.8912	103.984	92.3749
Q9ESV0	Ddx24	Mus musculus	ATP-dependent RNA helicase DDX24	57.1354	62.0548	42.1072	53.7658	43.0717	39.2059	61.7693	48.0156	32.603	39.7714	42.1692	38.1812	29.5425	54.1749	30.4398	38.0524
Q9ESU6	Brd4	Mus musculus	Bromodomain-containing protein 4	122.173	100.007	116.208	112.796	88.7551	72.6346	65.1571	75.5156	112.637	123.279	84.434	106.783	86.4436	32.3496	66.2688	61.6874
Q9EST5	Anp32b	Mus musculus	Acidic leucine-rich nuclear phosphoprotein 32 family member B	256.16	270.618	273.303	266.694	217.028	261.173	299.627	259.276	295.731	280.268	348.961	308.32	262.474	223.27	207.813	231.186
Q9EST4	Psmg2	Mus musculus	Proteasome assembly chaperone 2	59.781	68.1143	42.3955	56.7636	99.4977	110.593	35.879	81.9898	68.6126	54.4523	66.7156	63.2601	49.7863	46.0843	59.9962	51.9556
Q9ESP1	Sdf2l1	Mus musculus	Stromal cell-derived factor 2-like protein 1	39.6961	48.3646	42.9034	43.6547	96.0938	92.3126	81.4874	89.9646	41.2766	35.0427	37.657	37.9921	49.2503	43.2636	45.5644	46.0261
Q9ESE1	Lrba	Mus musculus	Lipopolysaccharide-responsive and beige-like anchor protein	40.3797	40.5766	36.1591	39.0385	155.442	38.064	73.2686	88.9248	76.6017	36.5402	57.2646	56.8021	73.3768	25.409	69.6269	56.1376
Q9ESD6	Cmtm7	Mus musculus	CKLF-like MARVEL transmembrane domain-containing protein 7	116.39	58.9452	66.294	80.5431	224.892	128.659	130.324	161.292	168.591	63.248	80.9929	104.277	236.059	115.011	139.835	163.635
Q9ES74	Nek7	Mus musculus	Serine/threonine-protein kinase Nek7	97.9319	94.651	79.8042	90.7957	110.051	124.801	128.584	121.145	104.608	92.0971	102.741	99.8152	179.906	132.408	142.164	151.493
Q9ES52	Inpp5d	Mus musculus	Phosphatidylinositol 3,4,5-trisphosphate 5-phosphatase 1	91.9924	106.962	104.17	101.042	105.236	208.905	207.72	173.954	85.2365	98.6743	85.245	89.7186	105.809	122.024	115.191	114.341
Q9ES28	Arhgef7	Mus musculus	Rho guanine nucleotide exchange factor 7	NaN	18.7901	33.1497	25.9699	51.0422	38.1201	35.5192	41.5605	43.6123	28.5394	40.2437	37.4651	51.509	46.8316	47.0283	48.4563
Q9ERU9	Ranbp2	Mus musculus	E3 SUMO-protein ligase RanBP2	182.607	186.987	182.486	184.027	143.569	126.637	141.63	137.279	168.679	166.77	146.56	160.67	152.206	140.239	130.534	140.993
Q9ERU3	Znf22	Mus musculus	Zinc finger protein 22	174.842	135.58	147.804	152.742	82.6359	57.6676	70.86	70.3878	94.7986	92.2614	74.5063	87.1888	48.8741	64.4402	37.5292	50.2812
Q9ERS5	Plekha2	Mus musculus	Pleckstrin homology domain-containing family A member 2	19.1991	32.681	26.9054	26.2618	8.09988	33.1373	44.3338	28.5237	NaN	11.5715	16.9417	14.2566	23.3094	17.1216	39.5548	26.6619
Q9ERS2	Ndufa13	Mus musculus	NADH dehydrogenase [ubiquinone] 1 alpha subcomplex subunit 13	450.497	432.935	435.934	439.789	443.053	263.95	257.166	321.39	479.551	440.192	356.731	425.491	484.378	182.074	239.633	302.029
Q9ERR7	Selenof	Mus musculus	Selenoprotein F	111.582	68.5177	85.3714	88.4904	66.5488	80.5274	78.819	75.2984	58.6607	59.755	67.1872	61.8676	68.9572	37.641	52.4438	53.014
Q9ERN0	Scamp2	Mus musculus	Secretory carrier-associated membrane protein 2	34.7128	38.5858	34.6765	35.9917	56.221	78.736	93.4951	76.1507	28.693	37.068	38.3411	34.7007	41.9908	53.8213	40.2775	45.3632
Q9ERL7	Gmfg	Mus musculus	Glia maturation factor gamma	524.865	492.042	500.135	505.681	603.562	578.451	548.676	576.896	540.763	499.68	316.745	452.396	579.512	276.51	303.217	386.413
Q9ERK4	Cse1l	Mus musculus	Exportin-2	12828.2	14178.7	13502.9	13503.3	10973.3	16257	16652.5	14627.6	15526	15903.3	15717	15715.4	19202.4	19233.4	18357.1	18930.9
Q9ERI2	Rab27a	Mus musculus	Ras-related protein Rab-27A	183.152	192.427	203.372	192.984	426.242	371.484	359.042	385.589	261.055	208.058	195.252	221.455	539.712	150.518	177.784	289.338
Q9ERG2	Strn3	Mus musculus	Striatin-3	38.8944	40.2925	37.4091	38.8654	40.2953	32.2452	34.6554	35.7319	33.5611	37.5423	36.8066	35.97	32.7962	40.9747	34.4544	36.0751
Q9ERG0	Lima1	Mus musculus	LIM domain and actin-binding protein 1	96.1788	89.9114	NaN	93.0451	86.2648	73.7726	118.282	92.773	20.1235	57.1422	48.2136	41.8264	79.1083	NaN	59.2616	69.1849
Q9ERF3	Skic8	Mus musculus	Superkiller complex protein 8	67.5275	85.2689	65.9704	72.9223	64.6352	65.8662	67.972	66.1578	60.4735	80.0181	99.0768	79.8561	42.3138	54.8845	56.3885	51.1956
Q9ERD8	Parvg	Mus musculus	Gamma-parvin	15.4956	18.029	16.2324	16.5857	17.0773	41.729	42.1693	33.6586	20.6771	20.0926	24.3036	21.6911	23.0858	38.3515	23.2498	28.2291
Q9ERB0	Snap29	Mus musculus	Synaptosomal-associated protein 29	31.8436	28.2252	27.0673	29.0454	33.7524	62.7889	45.4986	47.3466	36.0815	28.8889	33.7705	32.9136	21.5788	34.0604	31.0232	28.8875
Q9ERA6	Tfip11	Mus musculus	Tuftelin-interacting protein 11	43.4158	44.7716	44.7053	44.2975	37.1278	27.4203	31.9072	32.1518	52.6042	47.9562	38.3524	46.3043	31.9203	31.3226	27.6475	30.2968
Q9ER88	Dap3	Mus musculus	Small ribosomal subunit protein mS29	35.6378	34.9296	32.5197	34.3624	40.0275	35.457	31.8074	35.764	47.709	34.8196	42.8917	41.8067	31.0485	27.6314	19.0162	25.8987
Q9ER72	Cars1	Mus musculus	Cysteine--tRNA ligase, cytoplasmic	29.7185	28.2168	15.2809	24.4054	45.5645	45.8188	40.8572	44.0802	48.7015	52.2329	91.789	64.2411	39.1474	61.2484	62.8934	54.4298
Q9ER39	Tor1a	Mus musculus	Torsin-1A	17.5976	29.3881	NaN	23.4928	NaN	28.4097	14.0693	21.2395	12.2766	18.9944	10.889	14.0534	NaN	28.9654	41.2374	35.1014
Q9ER38	Tor3a	Mus musculus	Torsin-3A	82.7722	39.1159	49.7887	57.2256	51.517	47.9099	37.8615	45.7628	48.939	25.2012	33.5943	35.9115	93.5023	NaN	46.108	69.8051
Q9EQU5	Set	Mus musculus	Protein SET	623.562	611.43	589.71	608.234	506.154	625.861	570.141	567.385	628.394	594.276	798.418	673.696	469.457	771.902	613.574	618.311
Q9EQS3	Mycbp	Mus musculus	c-Myc-binding protein	66.9295	43.2531	57.5848	55.9225	26.6753	64.8672	57.8641	49.8022	55.4575	56.0351	48.8924	53.4617	38.3028	NaN	31.3326	34.8177
Q9EQP2	Ehd4	Mus musculus	EH domain-containing protein 4	NaN	15.696	23.2458	19.4709	11.1198	48.5525	37.746	32.4728	NaN	11.5889	21.2277	16.4083	29.8015	50.3782	24.5786	34.9194
Q9EQK5	Mvp	Mus musculus	Major vault protein	81.308	77.8697	75.1435	78.1071	157.449	223.12	194.906	191.825	96.7199	87.7969	132.175	105.564	252.185	194.047	223.685	223.306
Q9EQI8	Mrpl46	Mus musculus	Large ribosomal subunit protein mL46	NaN	20.7461	7.50091	14.1235	NaN	22.5046	10.8779	16.6913	NaN	16.4046	25.7342	21.0694	NaN	37.5205	34.3979	35.9592
Q9EQH3	Vps35	Mus musculus	Vacuolar protein sorting-associated protein 35	76.3535	121.633	82.0192	93.3351	78.4795	150.443	135.788	121.57	57.7629	104.452	91.692	84.6355	95.1623	190.862	124.561	136.862
Q9EQH2	Erap1	Mus musculus	Endoplasmic reticulum aminopeptidase 1	177.783	205.669	183.507	188.986	177.439	171.631	180.791	176.62	140.027	162.178	155.737	152.647	169.701	233.241	205.504	202.815
Q9EQ80	Nif3l1	Mus musculus	NIF3-like protein 1	107.655	73.6089	73.6046	84.9563	55.9934	98.5662	104.663	86.4075	72.3589	87.6852	99.8576	86.6339	60.3111	123.858	125.139	103.102
Q9EQ61	Pes1	Mus musculus	Pescadillo homolog	60.5722	68.8164	67.477	65.6219	62.8387	56.516	48.2638	55.8729	74.085	83.8163	129.324	95.7417	60.2236	89.8205	76.7709	75.605
Q9EQ20	Aldh6a1	Mus musculus	Methylmalonate-semialdehyde dehydrogenase [acylating], mitochondrial	1108.95	1047.59	1049.09	1068.55	941.724	550.812	530.079	674.205	1135.58	1014	768.784	972.786	1096.23	1244.01	612.936	984.391
Q9EQ06	Hsd17b11	Mus musculus	Estradiol 17-beta-dehydrogenase 11	287.186	218.091	215.19	240.156	221.769	259.619	244.025	241.804	198.202	179.232	121	166.144	201.75	171.935	182.13	185.272
Q9EPV8	Ubl5	Mus musculus	Ubiquitin-like protein 5	44.6176	47.3706	63.126	51.7047	41.3911	65.3367	65.9699	57.5659	33.3571	68.314	47.0098	49.5603	28.0259	54.5661	78.0129	53.5349
Q9EPU4	Cpsf1	Mus musculus	Cleavage and polyadenylation specificity factor subunit 1	108.931	112.226	104.004	108.387	78.457	83.6095	83.7972	81.9546	104.391	104.89	104.844	104.708	76.1625	122.817	109.836	102.938
Q9EPU0	Upf1	Mus musculus	Regulator of nonsense transcripts 1	69.211	92.3789	76.215	79.2683	90.0179	111.556	118.905	106.826	96.5686	110.875	168.639	125.361	148.52	156.683	141.203	148.802
Q9EPL9	Acox3	Mus musculus	Peroxisomal acyl-coenzyme A oxidase 3	39.3916	31.4011	37.2563	36.0163	33.6968	44.6401	52.8722	43.7364	42.4623	34.1126	34.5409	37.0386	18.6517	18.1995	21.4833	19.4448
Q9EPL8	Ipo7	Mus musculus	Importin-7	28.5146	26.4057	17.928	24.2828	NaN	43.0979	43.9614	43.5296	23.2478	22.0906	30.5736	25.304	23.8433	42.542	45.5568	37.314
Q9EPK7	Xpo7	Mus musculus	Exportin-7	36.4991	39.3376	37.7317	37.8561	29.6183	41.7565	46.4476	39.2741	23.3423	42.5446	46.3169	37.4013	13.3388	103.082	75.5108	63.9771
Q9EPK2	Rp2	Mus musculus	Protein XRP2	30.4752	33.4432	30.2444	31.3876	51.3662	104.036	75.6047	77.0024	29.4119	23.1127	14.0608	22.1951	34.8975	26.7361	23.6499	28.4278
Q9EPJ9	Arfgap1	Mus musculus	ADP-ribosylation factor GTPase-activating protein 1	21.5503	19.7586	15.9724	19.0938	25.9559	38.5481	4.33454	22.9462	18.3093	23.0602	37.1274	26.1656	25.674	NaN	21.972	23.823
Q9EPE9	Atp13a1	Mus musculus	Endoplasmic reticulum transmembrane helix translocase	80.0887	90.3061	71.1043	80.4997	77.5367	84.8592	80.6647	81.0202	89.4553	76.0126	77.9019	81.1233	76.3167	68.7996	79.3895	74.8353
Q9EPB4	Pycard	Mus musculus	Apoptosis-associated speck-like protein containing a CARD	69.135	145.215	77.7649	97.3718	33.467	114.437	155.589	101.164	45.6952	77.9536	38.2801	53.9763	34.6271	75.1125	73.7144	61.1513
Q9EP89	Lactb	Mus musculus	Serine beta-lactamase-like protein LACTB, mitochondrial	85.4181	74.0213	61.262	73.5671	59.19	79.3156	69.0907	69.1988	68.9252	64.7782	44.1191	59.2742	51.7876	63.3644	30.5497	48.5672
Q9EP72	Emc7	Mus musculus	ER membrane protein complex subunit 7	88.6371	77.6004	71.2636	79.167	95.1316	59.1416	66.2308	73.5014	71.3159	67.4432	60.6287	66.4626	95.7862	75.0087	80.7565	83.8505
Q9EP69	Sacm1l	Mus musculus	Phosphatidylinositol-3-phosphatase SAC1	189.856	164.372	176.639	176.956	233.636	148.309	178.824	186.923	157.734	125.583	129.108	137.475	222.287	169.416	169.031	186.912
Q9DCZ4	Apoo	Mus musculus	MICOS complex subunit Mic26	46.2473	54.5209	27.7481	42.8388	25.229	52.612	58.1858	45.3423	29.8015	20.6412	22.3333	24.2587	NaN	51.7684	26.2439	39.0061
Q9DCX2	Atp5pd	Mus musculus	ATP synthase subunit d, mitochondrial	508.298	476.166	457.824	480.763	501.633	388.881	396.252	428.922	480.026	549.875	475.535	501.812	446.144	456.242	453.596	451.994
Q9DCW4	Etfb	Mus musculus	Electron transfer flavoprotein subunit beta	540.008	517.708	497.552	518.422	621.74	436.302	451.426	503.156	527.428	507.554	391.095	475.359	483.947	385.181	404.21	424.446
Q9DCV4	Rmdn1	Mus musculus	Regulator of microtubule dynamics protein 1	NaN	28.0787	23.8183	25.9485	14.2755	18.9202	17.865	17.0203	16.1698	15.8752	15.1208	15.7219	NaN	24.5493	14.2458	19.3975
Q9DCT6	Bap18	Mus musculus	Chromatin complexes subunit BAP18	116.271	155.953	151.696	141.306	54.5001	76.43	113.476	81.4687	69.9365	115.693	76.3787	87.3359	31.1914	106.821	79.2566	72.4228
Q9DCT2	Ndufs3	Mus musculus	NADH dehydrogenase [ubiquinone] iron-sulfur protein 3, mitochondrial	114.948	144.81	122.516	127.425	96.9165	107.329	132.267	112.171	117.441	120.367	117.484	118.43	143.883	151.721	164.838	153.481
Q9DCS9	Ndufb10	Mus musculus	NADH dehydrogenase [ubiquinone] 1 beta subcomplex subunit 10	224.594	195.81	203.192	207.865	166.988	171.821	180.367	173.059	192.021	199.071	177.043	189.378	150.722	225.381	189.906	188.67
Q9DCS3	Mecr	Mus musculus	Enoyl-[acyl-carrier-protein] reductase, mitochondrial	75.6175	51.012	59.6111	62.0802	79.8012	54.3049	44.3317	59.4793	73.1067	61.1266	59.7542	64.6625	51.3371	61.1512	41.0524	51.1802
Q9DCS2	Mettl26	Mus musculus	Methyltransferase-like 26	63.6909	53.8064	63.035	60.1774	76.627	NaN	46.3787	61.5029	74.6378	61.7966	46.8205	61.085	102.308	NaN	38.9565	70.6321
Q9DCR2	Ap3s1	Mus musculus	AP-3 complex subunit sigma-1	34.5904	33.937	32.4108	33.646	63.8612	65.3632	50.5275	59.9173	53.1253	39.7726	53.8154	48.9044	44.3952	35.7035	38.4993	39.5327
Q9DCN2	Cyb5r3	Mus musculus	NADH-cytochrome b5 reductase 3	252.513	248.498	215.303	238.771	242.817	203.53	203.735	216.694	155.443	170.181	119.935	148.52	224.067	225.878	182.87	210.939
Q9DCM2	Gstk1	Mus musculus	Glutathione S-transferase kappa 1	41.3653	51.6551	41.4043	44.8082	19.159	16.3999	20.2811	18.6133	42.1366	39.5252	21.3518	34.3379	32.9941	NaN	11.4754	22.2348
Q9DCM0	Ethe1	Mus musculus	Persulfide dioxygenase ETHE1, mitochondrial	44.924	53.6454	42.3204	46.9632	42.9025	66.7123	42.444	50.6863	21.6623	43.8102	24.3754	29.9493	40.5056	29.4515	29.8665	33.2745
Q9DCL9	Paics	Mus musculus	Bifunctional phosphoribosylaminoimidazole carboxylase/phosphoribosylaminoimidazole succinocarboxamide synthetase	93.6882	106.645	86.4654	95.5995	109.615	162.81	136.081	136.169	139.879	124.215	228.378	164.157	133.515	192.633	143.847	156.665
Q9DCJ5	Ndufa8	Mus musculus	NADH dehydrogenase [ubiquinone] 1 alpha subcomplex subunit 8	119.074	121.374	106.35	115.599	161.801	83.9591	88.9147	111.558	149.632	114.091	126.316	130.013	130.31	87.9317	93.3657	103.869
Q9DCH4	Eif3f	Mus musculus	Eukaryotic translation initiation factor 3 subunit F	184.655	237.833	199.174	207.221	181.278	277.85	224.234	227.787	230.581	305.339	436.421	324.114	331.849	343.436	321.554	332.28
Q9DCG9	Trmt112	Mus musculus	Multifunctional methyltransferase subunit TRM112-like protein	151.702	110.018	137.444	133.055	191.432	136.386	119.031	148.95	189.63	181.274	216.308	195.737	193.931	136.66	139.249	156.613
Q9DCF9	Ssr3	Mus musculus	Translocon-associated protein subunit gamma	140.194	109.683	121.044	123.64	196.368	100.951	96.2639	131.195	127.192	99.0433	90.3689	105.535	214.022	120.984	73.1662	136.057
Q9DCE9	Igtp	Mus musculus	Immunity-related GTPase family M protein 3	169.961	162.907	156.022	162.963	292.797	162.612	145.826	200.412	303.097	248.08	351.719	300.965	439.842	196.666	218.939	285.149
Q9DCE5	Pak1ip1	Mus musculus	p21-activated protein kinase-interacting protein 1	90.6061	76.9394	81.2372	82.9276	70.7618	67.7823	33.6986	57.4142	78.0195	73.8678	57.6708	69.8527	107.076	105.531	98.4648	103.691
Q9DCD2	Xab2	Mus musculus	Pre-mRNA-splicing factor SYF1	52.285	74.0485	52.7487	59.6941	26.9626	47.0268	56.9268	43.6387	54.6137	64.6085	70.1733	63.1318	NaN	89.687	55.2273	72.4571
Q9DCD0	Pgd	Mus musculus	6-phosphogluconate dehydrogenase, decarboxylating	393.054	489.52	416.683	433.086	389.61	1633.41	1409.74	1144.25	453.744	424.375	440.671	439.597	590.128	624.458	593.754	602.78
Q9DCC8	Tomm20	Mus musculus	Mitochondrial import receptor subunit TOM20 homolog	65.6574	60.0752	77.7206	67.8177	80.2419	50.556	46.9807	59.2595	95.772	83.6128	98.3595	92.5815	89.1863	24.5317	59.542	57.7533
Q9DCC4	Pycr3	Mus musculus	Pyrroline-5-carboxylate reductase 3	49.7763	51.7901	47.7214	49.7626	48.9556	52.2327	43.9604	48.3829	66.6934	68.6551	61.3703	65.5729	61.0365	68.055	65.509	64.8668
Q9DCB8	Isca2	Mus musculus	Iron-sulfur cluster assembly 2 homolog, mitochondrial	48.456	48.5732	41.5494	46.1929	24.1226	34.3073	26.4665	28.2988	39.8215	46.1005	40.8309	42.251	4.75801	38.1897	23.6496	22.1991
Q9DCA5	Brix1	Mus musculus	Ribosome biogenesis protein BRX1 homolog	103.41	103.777	85.7233	97.6368	72.281	54.0899	46.9568	57.7759	65.9772	73.3239	79.7926	73.0312	38.9632	57.3811	53.1253	49.8232
Q9DC71	Mrps15	Mus musculus	Small ribosomal subunit protein uS15m	15.7558	11.604	10.9201	12.76	25.9524	7.35548	4.1278	12.4786	22.1035	11.3945	24.9932	19.4971	10.9332	5.31033	NaN	8.12178
Q9DC70	Ndufs7	Mus musculus	NADH dehydrogenase [ubiquinone] iron-sulfur protein 7, mitochondrial	150.581	144.418	131.853	142.284	146.751	119.759	105.586	124.032	189.873	149.287	110.824	149.994	117.489	112.863	75.3528	101.901
Q9DC69	Ndufa9	Mus musculus	NADH dehydrogenase [ubiquinone] 1 alpha subcomplex subunit 9, mitochondrial	142.097	139.79	135.328	139.072	114.625	101.294	103.729	106.549	133.038	142.282	103.954	126.425	120.776	120.374	109.789	116.98
Q9DC61	Pmpca	Mus musculus	Mitochondrial-processing peptidase subunit alpha	64.7438	69.4173	60.7033	64.9548	51.1035	62.1601	70.5729	61.2788	51.9362	60.5782	55.5731	56.0292	44.6161	56.0649	63.3914	54.6908
Q9DC51	Gnai3	Mus musculus	Guanine nucleotide-binding protein G(i) subunit alpha-3	50.7412	96.4609	72.0881	73.0968	51.7768	99.72	149.652	100.383	49.3963	99.5491	98.3245	82.4233	43.7208	160.715	132.902	112.446
Q9DC50	Crot	Mus musculus	Peroxisomal carnitine O-octanoyltransferase	32.1775	25.1779	30.3645	29.24	76.5528	47.4444	45.6788	56.5587	52.9051	34.2644	37.8874	41.6856	87.4831	39.0187	50.9914	59.1644
Q9DC48	Cdc40	Mus musculus	Pre-mRNA-processing factor 17	40.9043	45.112	35.8577	40.6247	32.6911	27.1485	26.9864	28.942	36.6852	29.1147	27.7132	31.171	29.5846	24.9875	14.1755	22.9159
Q9DC16	Ergic1	Mus musculus	Endoplasmic reticulum-Golgi intermediate compartment protein 1	68.8732	46.5794	70.0827	61.8451	107.418	64.6637	76.0048	82.6957	56.4523	39.908	62.4884	52.9496	80.6026	68.5579	85.0969	78.0858
Q9DBZ5	Eif3k	Mus musculus	Eukaryotic translation initiation factor 3 subunit K	130.586	124.465	87.9719	114.341	136.093	150.088	149.885	145.356	165	149.47	259.027	191.166	152.058	222.289	179.36	184.569
Q9DBY8	Nvl	Mus musculus	Nuclear valosin-containing protein-like	28.2801	29.8175	27.776	28.6245	29.0669	17.4525	17.9842	21.5012	25.0555	21.1255	39.3557	28.5122	25.3366	24.4372	36.4253	28.733
Q9DBX6	Cyp2s1	Mus musculus	Cytochrome P450 2S1	25.8677	32.4335	20.5466	26.2826	31.9045	9.5435	15.6461	19.0314	14.0872	25.8155	14.2391	18.0473	44.3825	67.6471	44.0966	52.0421
Q9DBS1	Tmem43	Mus musculus	Transmembrane protein 43	237.985	243.633	218.453	233.357	115.089	211.838	171.926	166.284	163.668	210.004	138.111	170.594	151.736	198.322	160.428	170.162
Q9DBR7	Ppp1r12a	Mus musculus	Protein phosphatase 1 regulatory subunit 12A	51.9536	64.7551	58.1255	58.2781	95.7403	77.4378	77.6519	83.61	68.8589	65.6083	69.899	68.1221	93.7251	84.0556	65.2647	81.0151
Q9DBR1	Xrn2	Mus musculus	5'-3' exoribonuclease 2	136.662	147.49	132.748	138.967	135.73	138.255	137.428	137.138	158.02	137.044	152.243	149.102	134.569	147.966	123.453	135.329
Q9DBR0	Akap8	Mus musculus	A-kinase anchor protein 8	69.5522	72.0067	67.5258	69.6949	74.3501	35.8599	55.2735	55.1612	64.867	71.3941	65.338	67.1997	78.2717	61.8301	50.5601	63.554
Q9DBP5	Cmpk1	Mus musculus	UMP-CMP kinase	369.18	329.616	309.633	336.143	359.388	578.122	416.138	451.216	440.497	382.711	368.998	397.402	341.908	290.379	275.582	302.623
Q9DBL7	Coasy	Mus musculus	Bifunctional coenzyme A synthase	20.701	16.9269	20.4437	19.3572	15.0285	24.8733	20.4307	20.1109	17.9581	16.6285	23.0752	19.2206	27.8144	24.5966	18.811	23.7406
Q9DBJ1	Pgam1	Mus musculus	Phosphoglycerate mutase 1	331.324	296.471	306.622	311.472	596.214	774.527	720.677	697.139	374.319	316.454	525.269	405.348	659.245	456.899	499.514	538.553
Q9DBH5	Lman2	Mus musculus	Vesicular integral-membrane protein VIP36	317.596	281.784	270.348	289.909	297.826	389.719	347.06	344.869	216.757	225.547	233.42	225.241	320.921	307.407	283.371	303.9
Q9DBG7	Srpra	Mus musculus	Signal recognition particle receptor subunit alpha	34.9911	34.28	31.5325	33.6012	51.0194	49.4977	45.6828	48.7333	43.2522	36.5108	58.7182	46.1604	50.8472	78.6377	61.9693	63.8181
Q9DBG6	Rpn2	Mus musculus	Dolichyl-diphosphooligosaccharide--protein glycosyltransferase subunit 2	313.591	345.354	292.467	317.137	174.707	326.576	351.705	284.329	171.452	238.728	180.234	196.805	189.367	327.609	322.463	279.813
Q9DBG5	Plin3	Mus musculus	Perilipin-3	41.4932	48.6479	43.0163	44.3858	51.6675	108.265	88.3572	82.7633	44.3833	45.6336	38.9249	42.9806	43.3133	39.3282	41.0629	41.2348
Q9DBG3	Ap2b1	Mus musculus	AP-2 complex subunit beta	136.728	177.409	137.452	150.529	168.833	245.887	241.719	218.813	157.133	164.781	176.489	166.134	195.896	201.477	211.066	202.813
Q9DBE9	Ftsj3	Mus musculus	pre-rRNA 2'-O-ribose RNA methyltransferase FTSJ3	119.989	84.5806	102.377	102.316	81.8459	65.1989	68.2598	71.7682	71.519	63.5931	148.314	94.4753	80.9197	117.539	71.0391	89.8327
Q9DBE8	Alg2	Mus musculus	Alpha-1,3/1,6-mannosyltransferase ALG2	39.8548	42.6048	32.9702	38.4766	24.4027	33.5817	26.729	28.2378	26.201	31.5861	22.4309	26.7393	20.0151	NaN	20.5283	20.2717
Q9DBD5	Pelp1	Mus musculus	Proline-, glutamic acid- and leucine-rich protein 1	72.9397	94.5117	72.8105	80.0873	73.3146	44.3871	56.2907	57.9975	56.8214	77.9177	76.4286	70.3892	36.1474	46.8768	42.8698	41.9647
Q9DBC7	Prkar1a	Mus musculus	cAMP-dependent protein kinase type I-alpha regulatory subunit	133.661	132.23	127.987	131.293	149.407	94.7401	106.056	116.734	186.575	176.549	159.56	174.228	197.656	92.6356	100.772	130.354
Q9DBC3	Cmtr1	Mus musculus	Cap-specific mRNA (nucleoside-2'-O-)-methyltransferase 1	51.9914	49.8578	48.299	50.0494	64.6438	54.5062	51.6043	56.9181	58.1183	60.1645	64.2962	60.8597	56.7739	56.2158	62.695	58.5616
Q9DB96	Ngdn	Mus musculus	Neuroguidin	16.2407	24.9545	20.3261	20.5071	15.4103	8.83288	12.2717	12.1716	13.536	13.0881	25.8377	17.4872	16.6153	12.2595	9.98104	12.952
Q9DB77	Uqcrc2	Mus musculus	Cytochrome b-c1 complex subunit 2, mitochondrial	480.237	439.758	462.054	460.683	423.862	331.817	370.883	375.521	519.156	450.894	406.638	458.896	424.347	369.962	349.128	381.146
Q9DB73	Cyb5r1	Mus musculus	NADH-cytochrome b5 reductase 1	NaN	23.3044	11.3859	17.3452	NaN	22.9768	36.2176	29.5972	4.93276	15.4112	NaN	10.172	NaN	20.0438	20.4603	20.2521
Q9DB50	Ap1s2	Mus musculus	AP-1 complex subunit sigma-2	NaN	59.0872	27.7579	43.4225	40.0883	35.6922	54.4272	43.4026	42.2277	44.4899	33.6329	40.1168	19.1629	NaN	50.9516	35.0572
Q9DB42	Znf593	Mus musculus	Zinc finger protein 593	54.7959	51.3871	55.3328	53.8386	31.5843	47.1569	29.9165	36.2192	106.556	89.787	114.083	103.475	64.3138	76.196	54.3977	64.9692
Q9DB34	Chmp2a	Mus musculus	Charged multivesicular body protein 2a	125.965	96.3421	100.441	107.583	161.874	135.764	132.197	143.278	138.629	126.744	119.31	128.228	160.383	142.118	150.69	151.064
Q9DB29	Iah1	Mus musculus	Isoamyl acetate-hydrolyzing esterase 1 homolog	86.3584	88.0877	55.4933	76.6465	229.493	116.561	94.4801	146.845	130.654	155.034	21.2228	102.304	99.5306	159.995	196.764	152.096
Q9DB27	Mcts1	Mus musculus	Malignant T-cell-amplified sequence 1	56.2323	67.4653	56.0137	59.9038	65.0595	66.7482	63.3979	65.0685	83.6995	77.6547	111.095	90.8165	59.7505	66.9939	69.6927	65.4791
Q9DB25	Alg5	Mus musculus	Dolichyl-phosphate beta-glucosyltransferase	109.996	116.775	105.995	110.922	135.1	95.1637	98.7806	109.681	119.962	112.921	102.761	111.881	126.873	111.489	96.2243	111.528
Q9DB20	Atp5po	Mus musculus	ATP synthase subunit O, mitochondrial	1597.54	1127.92	1327.9	1351.12	1481.27	927.836	1066.81	1158.64	1689.29	1384.52	1090.16	1387.99	1442.27	1494.59	1333.99	1423.62
Q9DB15	Mrpl12	Mus musculus	Large ribosomal subunit protein bL12m	140.518	158.556	149.057	149.377	121.002	145.504	177.925	148.143	120.615	177.302	171.992	156.636	124.237	147.552	169.697	147.162
Q9DB05	Napa	Mus musculus	Alpha-soluble NSF attachment protein	82.5899	86.6999	71.1178	80.1359	85.897	106.376	99.3961	97.2229	78.7932	72.1651	93.9831	81.6471	77.2801	88.5606	84.5752	83.472
Q9DAW6	Prpf4	Mus musculus	U4/U6 small nuclear ribonucleoprotein Prp4	60.196	56.6779	60.7485	59.2075	53.784	42.0237	41.0634	45.6237	48.8064	49.8709	53.2968	50.658	45.6525	50.1134	37.9014	44.5558
Q9DAU1	Cnpy3	Mus musculus	Protein canopy homolog 3	59.6508	83.6267	77.1265	73.468	99.0677	70.2512	96.5245	88.6144	39.1934	20.1213	69.8493	43.0547	NaN	62.4834	47.3931	54.9382
Q9DAT2	Mrgbp	Mus musculus	MRG/MORF4L-binding protein	83.4799	69.6917	77.3957	76.8558	22.3799	42.8081	46.1949	37.1276	48.3802	53.1519	41.5409	47.691	NaN	44.2539	36.0485	40.1512
Q9DAS9	Gng12	Mus musculus	Guanine nucleotide-binding protein G(I)/G(S)/G(O) subunit gamma-12	36.8707	26.0071	28.6257	30.5012	24.4227	114.044	82.981	73.816	22.9788	19.6655	9.73641	17.4602	29.5789	18.368	21.0765	23.0078
Q9DAR7	Dcps	Mus musculus	m7GpppX diphosphatase	317.325	334.962	280.959	311.082	354.497	292.848	296.856	314.734	341.122	315.568	308.73	321.806	352.177	367.894	312.194	344.088
Q9DAK9	Phpt1	Mus musculus	14 kDa phosphohistidine phosphatase	169.064	181.228	157.34	169.211	111.04	112.784	111.119	111.648	178.577	175.793	177.84	177.403	67.0104	110.109	93.936	90.3519
Q9DAA6	Exosc1	Mus musculus	Exosome complex component CSL4	91.7427	95.9815	69.9003	85.8748	106.608	69.0878	27.8967	67.8641	92.4878	66.6886	94.4657	84.5474	86.1106	50.2527	79.4704	71.9446
Q9D9V3	Echdc1	Mus musculus	Ethylmalonyl-CoA decarboxylase	39.5073	40.7477	32.0785	37.4445	77.2142	36.0709	42.6364	51.9739	47.8146	40.4739	33.3866	40.5584	81.2539	NaN	41.4109	61.3324
Q9D967	Mdp1	Mus musculus	Magnesium-dependent phosphatase 1	108.737	91.6239	103.238	101.2	90.2723	60.0267	64.1878	71.4956	126.778	102.475	87.8588	105.704	70.3376	53.2032	47.5063	57.0157
Q9D958	Spcs1	Mus musculus	Signal peptidase complex subunit 1	418.023	315.931	369.532	367.829	397.372	238.383	293.37	309.708	333.031	297.052	280.39	303.491	405.042	241.678	274.991	307.237
Q9D945	Llph	Mus musculus	Protein LLP homolog	59.6393	47.543	41.7702	49.6508	37.8512	35.4091	31.7996	35.02	44.2021	38.1662	35.3952	39.2545	27.4558	41.0091	30.043	32.836
Q9D937		Mus musculus	Uncharacterized protein C11orf98 homolog	214.368	153.51	169.452	179.11	201.12	112.014	112.772	141.969	127.395	96.9463	81.7877	102.043	106.139	75.5223	51.6596	77.7736
Q9D903	Ebna1bp2	Mus musculus	Probable rRNA-processing protein EBP2	107.21	94.8824	97.9709	100.021	82.0625	48.4265	53.2773	61.2554	69.7641	56.3606	121.704	82.6095	56.4648	84.9315	51.002	64.1328
Q9D8Y7	Tnfaip8l2	Mus musculus	Tumor necrosis factor alpha-induced protein 8-like protein 2	62.4669	56.7187	32.0732	50.4196	51.9494	53.6828	43.2229	49.6184	62.3696	66.4106	36.9216	55.2339	90.764	38.056	43.2537	57.3579
Q9D8Y0	Efhd2	Mus musculus	EF-hand domain-containing protein D2	203.21	229.238	205.265	212.571	298.036	313.402	352.713	321.383	95.6589	118.957	136.09	116.902	330.109	233.092	167.362	243.521
Q9D8X2	Ccdc124	Mus musculus	Coiled-coil domain-containing protein 124	35.6809	35.4718	19.8144	30.3223	20.0552	43.0482	39.6312	34.2449	30.4795	35.4099	59.6561	41.8485	24.5344	22.6786	12.9616	20.0582
Q9D8X1	Cutc	Mus musculus	Copper homeostasis protein cutC homolog	77.1632	39.2968	64.4743	60.3114	61.2115	79.1308	81.349	73.8971	74.1736	50.4784	58.1318	60.928	NaN	92.3181	94.2248	93.2714
Q9D8W5	Psmd12	Mus musculus	26S proteasome non-ATPase regulatory subunit 12	92.2641	130.045	96.9697	106.426	88.6884	140.317	136.722	121.909	108.184	130.664	134.406	124.418	125.308	125.605	121.211	124.041
Q9D8V7	Sec11c	Mus musculus	Signal peptidase complex catalytic subunit SEC11C	41.9518	60.4049	29.8477	44.0682	28.1597	80.1488	139.857	82.7218	25.0578	19.1838	29.4287	24.5568	20.5057	98.2755	49.9494	56.2435
Q9D8V0	Hm13	Mus musculus	Minor histocompatibility antigen H13	366.797	382.218	346.91	365.308	502.403	429.47	452.162	461.345	328.895	246.378	268.726	281.333	405.292	296.724	264.185	322.067
Q9D8U8	Snx5	Mus musculus	Sorting nexin-5	93.3645	96.6656	87.676	92.5687	120.09	227.47	213.204	186.922	110.563	107.844	133.243	117.217	161.756	185.706	157.071	168.178
Q9D8T7	Slirp	Mus musculus	SRA stem-loop-interacting RNA-binding protein, mitochondrial	23.05	30.9366	15.7548	23.2471	21.8899	19.802	12.9432	18.2117	21.2358	25.7643	12.9637	19.988	7.92443	18.4156	5.93378	10.7579
Q9D8T2	Gsdmd	Mus musculus	Gasdermin-D	57.4443	56.6729	49.0837	54.4003	125.392	135.55	119.346	126.763	72.018	66.2677	66.6188	68.3015	181.721	68.8682	80.2566	110.282
Q9D8S4	Rexo2	Mus musculus	Oligoribonuclease, mitochondrial	114.75	126.827	126.015	122.53	124.413	98.7431	121.158	114.771	127.918	135.982	125.593	129.831	176.513	192.729	144.594	171.279
Q9D8N0	Eef1g	Mus musculus	Elongation factor 1-gamma	242.623	262.675	245.919	250.406	225.711	391.001	433.228	349.98	305.439	359.026	733.931	466.132	410.069	736.911	628.586	591.855
Q9D8M4	Rpl7l1	Mus musculus	Large ribosomal subunit protein uL30-like 1	36.9157	49.0321	37.8224	41.2567	19.7396	19.9247	26.9088	22.191	21.9346	31.4415	36.037	29.8044	NaN	37.4275	21.7238	29.5756
Q9D8I1	Mzb1	Mus musculus	Marginal zone B- and B1-cell-specific protein	146.473	121.142	98.8314	122.149	608.181	695.454	678.04	660.558	61.4347	58.2597	81.7204	67.1383	230.628	317.603	260.477	269.569
Q9D8E6	Rpl4	Mus musculus	Large ribosomal subunit protein uL4	1239.6	1568.13	1232.77	1346.83	780.345	1044.92	1339.36	1054.88	885.248	984.025	1241.17	1036.81	611.013	1328.1	1106.28	1015.13
Q9D8C4	Ifi35	Mus musculus	Interferon-induced 35 kDa protein homolog	107.056	116.696	96.7026	106.818	107.711	102.802	114.887	108.467	93.5042	114.185	104.465	104.051	148.491	92.4098	121.528	120.809
Q9D8B4	Ndufa11	Mus musculus	NADH dehydrogenase [ubiquinone] 1 alpha subcomplex subunit 11	54.732	29.1868	52.1051	45.3413	46.8944	19.858	48.9652	38.5725	73.009	48.8557	29.8735	50.5794	69.6697	27.0763	23.0243	39.9234
Q9D8B3	Chmp4b	Mus musculus	Charged multivesicular body protein 4b	156.335	134.808	132.773	141.305	173.534	154.056	151.225	159.605	198.435	179.273	239.012	205.573	200.008	181.714	164.003	181.908
Q9D898	Arpc5l	Mus musculus	Actin-related protein 2/3 complex subunit 5-like protein	57.3466	138.676	101.793	99.2716	54.6998	239.624	216.077	170.133	52.577	98.6042	65.7375	72.3063	55.0041	158.536	156.111	123.217
Q9D892	Itpa	Mus musculus	Inosine triphosphate pyrophosphatase	60.8448	37.5632	43.6826	47.3635	98.2011	65.646	59.011	74.286	65.4922	50.0341	76.419	63.9818	105.25	81.2114	50.5925	79.0179
Q9D883	U2af1	Mus musculus	Splicing factor U2AF 35 kDa subunit	619.74	479.671	535.935	545.115	553.517	324.648	336.677	404.947	673.591	568.032	544.966	595.53	575.577	432.626	416.76	474.988
Q9D880	Timm50	Mus musculus	Mitochondrial import inner membrane translocase subunit TIM50	89.283	93.8478	86.8122	89.981	59.9762	88.7782	90.3613	79.7052	50.4024	73.8231	70.747	64.9908	35.1528	59.5159	78.497	57.7219
Q9D868	Ppih	Mus musculus	Peptidyl-prolyl cis-trans isomerase H	177.178	160.871	121.92	153.323	120.188	183.455	177.948	160.53	102.987	137.824	114.583	118.465	132.33	157.275	105.512	131.705
Q9D855	Uqcrb	Mus musculus	Cytochrome b-c1 complex subunit 7	872.512	609.362	737.101	739.658	560.472	521.075	419.89	500.479	736.237	804.675	531.706	690.872	539.377	486.799	450.12	492.099
Q9D824	Fip1l1	Mus musculus	Pre-mRNA 3'-end-processing factor FIP1	127.382	148.071	148.999	141.484	160.22	123.658	135.786	139.888	175.366	148.886	164.119	162.79	165.006	137.239	120.127	140.791
Q9D820	Prorsd1	Mus musculus	Prolyl-tRNA synthetase associated domain-containing protein 1	37.6586	25.9034	38.4904	34.0175	32.1982	53.6777	41.1457	42.3406	38.4529	28.7411	30.4323	32.5421	18.61	38.7505	NaN	28.6803
Q9D819	Ppa1	Mus musculus	Inorganic pyrophosphatase	250.673	252.735	219.97	241.126	234.043	325.863	271.845	277.25	340.941	321.986	527.335	396.754	301.481	524.617	424.158	416.752
Q9D7S7	Rpl22l1	Mus musculus	Large ribosomal subunit protein eL22-like 1	66.1863	48.9157	59.59	58.2306	67.6802	188.354	77.8528	111.296	95.1261	79.7721	86.0118	86.97	59.9623	49.6138	37.3442	48.9734
Q9D7N9	Apmap	Mus musculus	Adipocyte plasma membrane-associated protein	125.619	125.997	117.307	122.974	81.75	111.004	116.063	102.939	101.579	88.8224	63.6239	84.675	67.4345	92.6276	90.0534	83.3718
Q9D7M8	Polr2d	Mus musculus	DNA-directed RNA polymerase II subunit RPB4	107.508	85.0973	70.2999	87.635	65.2736	55.2071	53.9236	58.1348	52.9562	54.2837	60.7216	55.9872	62.5694	38.2394	59.194	53.3342
Q9D7H3	RtcA	Mus musculus	RNA 3'-terminal phosphate cyclase	44.8517	46.8179	40.7057	44.1251	38.9647	53.9647	66.6087	53.1794	47.5347	48.514	47.8747	47.9745	42.5514	64.7277	47.1702	51.4831
Q9D7G0	Prps1	Mus musculus	Ribose-phosphate pyrophosphokinase 1	237.531	242.711	220.554	233.599	208.474	247.469	213.722	223.222	293.803	306.83	388.004	329.546	287.844	166.132	207.74	220.572
Q9D7A8	Armc1	Mus musculus	Armadillo repeat-containing protein 1	45.1475	38.1289	36.4614	39.9126	38.1035	34.0217	NaN	36.0626	32.4457	39.9578	39.8148	37.4061	NaN	23.7152	34.0462	28.8807
Q9D787	Ppil2	Mus musculus	RING-type E3 ubiquitin-protein ligase PPIL2	63.6829	71.9941	51.9278	62.5349	67.9847	73.9689	52.5133	64.8223	45.6591	56.5286	72.4825	58.2234	40.4549	54.8836	46.1227	47.1537
Q9D753	Exosc8	Mus musculus	Exosome complex component RRP43	97.0854	94.8258	76.0415	89.3176	103.969	49.817	54.1722	69.3194	82.7065	73.2107	82.2577	79.3916	76.6541	57.1769	71.9439	68.5916
Q9D720	Nsmce1	Mus musculus	Non-structural maintenance of chromosomes element 1 homolog	42.7396	52.8846	32.9618	42.862	14.1064	30.2547	22.6262	22.3291	35.3516	44.3382	33.404	37.6979	NaN	29.8363	18.1657	24.001
Q9D710	Tmx2	Mus musculus	Thioredoxin-related transmembrane protein 2	72.127	64.3018	64.2925	66.9071	95.0862	44.4896	46.9026	62.1595	64.2617	52.2272	57.1919	57.8936	79.8051	60.8872	39.0485	59.9136
Q9D706	Rpap3	Mus musculus	RNA polymerase II-associated protein 3	10.0105	11.2042	10.0034	10.406	22.7312	NaN	20.0655	21.3984	16.8061	13.7995	47.8146	26.1401	NaN	28.1305	13.7222	20.9263
Q9D6Z1	Nop56	Mus musculus	Nucleolar protein 56	1104.39	1058.73	1110.53	1091.22	566.599	493.053	533.871	531.174	689.472	757.831	806.252	751.185	325.972	581.377	515.847	474.399
Q9D6Y7	Msra	Mus musculus	Mitochondrial peptide methionine sulfoxide reductase	59.0848	57.2497	54.7498	57.0281	61.2798	117.23	75.283	84.5976	89.7665	61.1089	49.5852	66.8202	44.3578	46.7681	39.5847	43.5702
Q9D6U8	Fam162a	Mus musculus	Protein FAM162A	53.4838	30.8555	36.7802	40.3732	46.6106	28.8168	13.5728	29.6668	56.5036	35.1962	60.7554	50.8184	34.5474	18.4428	23.4206	25.4703
Q9D6T0	Nosip	Mus musculus	Nitric oxide synthase-interacting protein	84.2555	45.4494	52.7232	60.8094	53.6913	38.3079	46.2095	46.0696	50.216	34.6135	58.807	47.8788	59.6078	42.8879	35.6445	46.0467
Q9D6S7	Mrrf	Mus musculus	Ribosome-recycling factor, mitochondrial	70.9957	64.1575	63.4561	66.2031	42.3425	40.2927	39.202	40.6124	68.7757	54.7485	49.0941	57.5394	45.831	59.8356	32.1575	45.9414
Q9D6R2	Idh3a	Mus musculus	Isocitrate dehydrogenase [NAD] subunit alpha, mitochondrial	535.648	402.423	499.114	479.061	489.971	405.206	427.448	440.875	530.239	447.402	392.444	456.695	507.481	392.863	376.98	425.774
Q9D6N5	Drap1	Mus musculus	Dr1-associated corepressor	225.449	256.591	177.148	219.729	94.511	153.875	172.789	140.392	127.262	245.252	98.6152	157.043	80.4012	102.42	92.6111	91.8108
Q9D6M3	Slc25a22	Mus musculus	Mitochondrial glutamate carrier 1	89.971	79.3194	87.7413	85.6773	76.6304	64.5286	53.3027	64.8205	100.198	97.0807	82.4173	93.2319	76.3366	100.632	68.4794	81.816
Q9D6K8	Fundc2	Mus musculus	FUN14 domain-containing protein 2	57.5909	45.9358	91.8682	65.1316	NaN	43.3132	60.7953	52.0542	124.632	36.7525	NaN	80.6922	NaN	51.0097	50.3997	50.7047
Q9D6K5	Synj2bp	Mus musculus	Synaptojanin-2-binding protein	81.9687	84.8016	68.3059	78.3587	108.969	68.593	70.6927	82.7516	89.9578	96.762	73.4109	86.7102	87.6951	103.07	67.0629	85.9427
Q9D6J6	Ndufv2	Mus musculus	NADH dehydrogenase [ubiquinone] flavoprotein 2, mitochondrial	154.888	238.883	183.4	192.39	145.014	139.241	173.472	152.576	114.137	180.211	121.945	138.764	114.514	218.205	201.431	178.05
Q9D6J5	Ndufb8	Mus musculus	NADH dehydrogenase [ubiquinone] 1 beta subcomplex subunit 8, mitochondrial	341.584	216.261	253.989	270.611	316.929	176.683	190.879	228.164	324.591	257.562	191.937	258.03	330.601	226.803	193.706	250.37
Q9D6J3	Yju2	Mus musculus	Splicing factor YJU2	19.4952	25.0778	20.3271	21.6334	20.3174	20.9396	25.18	22.1457	24.3227	28.5625	44.7901	32.5585	17.5642	NaN	25.647	21.6056
Q9D662	Sec23b	Mus musculus	Protein transport protein Sec23B	46.8402	53.531	52.1832	50.8515	56.5529	70.8448	59.1239	62.1738	66.7475	63.0341	77.3823	69.0546	71.8236	96.8164	73.5015	80.7138
Q9D5V5	Cul5	Mus musculus	Cullin-5	36.1105	33.5978	23.1355	30.9479	37.5214	30.8528	32.2121	33.5288	35.5285	41.1945	44.448	40.3903	34.6768	39.9859	28.8012	34.488
Q9D5T0	Atad1	Mus musculus	Outer mitochondrial transmembrane helix translocase	82.1974	78.0387	60.8682	73.7014	115.571	66.7989	57.3974	79.9224	73.0134	56.6171	72.9771	67.5359	71.1453	86.7964	75.0534	77.665
Q9D554	Sf3a3	Mus musculus	Splicing factor 3A subunit 3	233.802	273.281	245.933	251.005	167.786	190.251	229.116	195.717	184.848	207.329	182.306	191.494	182.382	228.63	201.828	204.28
Q9D517	Agpat3	Mus musculus	1-acyl-sn-glycerol-3-phosphate acyltransferase gamma	79.185	65.4287	73.6066	72.7401	90.8862	49.2493	61.9816	67.3724	67.9465	69.0428	46.3295	61.1063	104.909	63.9664	64.268	77.7146
Q9D4J7	Phf6	Mus musculus	PHD finger protein 6	149.38	80.931	97.2058	109.172	73.2031	68.4195	91.4378	77.6868	80.7673	55.3623	85.6428	73.9241	59.9758	127.247	53.7067	80.3097
Q9D4H8	Cul2	Mus musculus	Cullin-2	13.3247	11.8344	12.7878	12.6489	NaN	18.2301	15.0063	16.6182	10.2584	17.436	16.9311	14.8752	16.9645	NaN	33.4859	25.2252
Q9D3P8	Plgrkt	Mus musculus	Plasminogen receptor (KT)	212.687	169.545	195.662	192.631	328.67	131.898	143.127	201.232	247.247	199.886	144.935	197.356	414.083	218.656	150.867	261.202
Q9D3D9	Atp5f1d	Mus musculus	ATP synthase subunit delta, mitochondrial	784.326	494.264	520.01	599.533	535.392	802.97	551.512	629.958	699.833	642.302	799.534	713.89	650.712	455.202	442.612	516.175
Q9D3B1	Hacd2	Mus musculus	Very-long-chain (3R)-3-hydroxyacyl-CoA dehydratase 2	191.725	193.308	181.11	188.714	108.335	178.13	192.102	159.522	130.046	126.046	128.699	128.264	121.04	134.86	138.265	131.388
Q9D379	Ephx1	Mus musculus	Epoxide hydrolase 1	557.614	591.652	557.603	568.956	410.934	324.223	375.333	370.163	420.982	505.506	297.608	408.032	397.558	573.213	518.233	496.335
Q9D358	Acp1	Mus musculus	Low molecular weight phosphotyrosine protein phosphatase	90.3283	121.011	105.65	105.663	96.6647	152.389	161.574	136.876	97.3893	107.822	104.685	103.299	95.7294	106.19	98.1761	100.032
Q9D2V8	Mfsd10	Mus musculus	Major facilitator superfamily domain-containing protein 10	26.5887	43.675	24.4522	31.572	18.9385	21.1727	45.4601	28.5237	11.8081	23.8557	17.6355	17.7664	NaN	29.9829	31.1118	30.5474
Q9D2V7	Coro7	Mus musculus	Coronin-7	141.445	139.583	136.345	139.124	179.786	180.39	176.219	178.798	179.847	156.357	157.883	164.696	203.107	125.749	122.899	150.585
Q9D2R6	Coa3	Mus musculus	Cytochrome c oxidase assembly factor 3 homolog, mitochondrial	107.064	86.3958	93.5611	95.6736	99.9286	67.5606	82.2718	83.2537	117.715	85.2913	111.18	104.729	108.066	73.2057	64.0611	81.7776
Q9D2R0	Aacs	Mus musculus	Acetoacetyl-CoA synthetase	NaN	30.2916	19.9319	25.1118	25.9381	53.0376	49.6606	42.8788	35.7591	45.2146	74.1701	51.7146	55.1886	60.1865	64.6674	60.0142
Q9D2G2	Dlst	Mus musculus	Dihydrolipoyllysine-residue succinyltransferase component of 2-oxoglutarate dehydrogenase complex, mitochondrial	818.891	688.459	748.376	751.909	846.89	534.749	625.352	668.997	749.999	682.994	622.94	685.311	863.672	615.958	691.79	723.807
Q9D2C7	Tmbim6	Mus musculus	Bax inhibitor 1	66.0761	69.5204	65.5025	67.033	47.5252	76.1052	89.9623	71.1976	41.1076	64.0174	40.4846	48.5365	23.7078	77.3449	70.8135	57.2887
Q9D287	Bcas2	Mus musculus	Pre-mRNA-splicing factor SPF27	215.658	156.099	191.64	187.799	167.129	119.865	115.026	134.007	170.274	130.499	156.558	152.444	164.027	114.214	100.762	126.335
Q9D211	Cdkn2aipnl	Mus musculus	CDKN2AIP N-terminal-like protein	23.0083	26.2065	31.0113	26.742	33.2751	36.6261	46.8129	38.9047	32.3847	30.2147	44.865	35.8215	18.2919	25.7213	29.179	24.3974
Q9D1R9	Rpl34	Mus musculus	Large ribosomal subunit protein eL34	1217.04	898.014	1082.21	1065.75	1476.02	879.993	860.87	1072.3	1126.8	863.11	1135.68	1041.86	1316.38	803.564	764.215	961.387
Q9D1Q6	Erp44	Mus musculus	Endoplasmic reticulum resident protein 44	456.758	420.265	413.292	430.105	693.529	632.188	692.928	672.882	319.629	279.835	333.866	311.11	531.523	431.026	474.638	479.062
Q9D1Q4	Dpm3	Mus musculus	Dolichol-phosphate mannosyltransferase subunit 3	180.117	215.72	206.933	200.923	51.8941	146.364	177.504	125.254	98.5773	165	125.591	129.723	94.6708	NaN	201.835	148.253
Q9D1P4	Chordc1	Mus musculus	Cysteine and histidine-rich domain-containing protein 1	109.839	124.926	109.009	114.591	106.388	113.08	97.9821	105.817	122.394	134.536	148.472	135.134	157.531	141.924	148.696	149.384
Q9D1P0	Mrpl13	Mus musculus	Large ribosomal subunit protein uL13m	37.0439	36.0621	41.9247	38.3435	58.7583	33.5982	18.7716	37.0427	39.5121	36.3255	49.5024	41.78	41.6065	NaN	26.8907	34.2486
Q9D1M4	Eef1e1	Mus musculus	Eukaryotic translation elongation factor 1 epsilon-1	19.5625	23.8209	19.3671	20.9168	12.69	27.75	29.5286	23.3229	27.3155	35.7702	58.5236	40.5364	11.4888	40.2578	36.0765	29.2744
Q9D1M0	Sec13	Mus musculus	Protein SEC13 homolog	45.1162	45.9428	42.038	44.3657	49.3634	44.7949	35.0958	43.0847	49.2469	47.4788	57.4127	51.3794	65.5838	30.2532	34.8859	43.5743
Q9D1L9	Lamtor5	Mus musculus	Ragulator complex protein LAMTOR5	121.339	96.6318	90.7405	102.904	118.518	122.178	120.068	120.255	109.289	82.3201	83.2579	91.6223	120.377	94.2467	98.1028	104.242
Q9D1K2	Atp6v1f	Mus musculus	V-type proton ATPase subunit F	109.827	90.5307	87.1235	95.8272	116.958	122.04	135.643	124.88	119.248	87.6946	112.831	106.591	243.062	134.944	112.444	163.483
Q9D1J3	Sarnp	Mus musculus	SAP domain-containing ribonucleoprotein	688.867	701.522	730.146	706.845	816.303	600.56	501.19	639.351	883.676	752.115	667.598	767.797	729.653	379.508	405.676	504.946
Q9D1J1	Necap2	Mus musculus	Adaptin ear-binding coat-associated protein 2	117.392	105.564	99.034	107.33	157.526	154.363	141.651	151.18	132.922	117.571	142.342	130.945	103.013	NaN	90.5454	96.779
Q9D1I2	Card19	Mus musculus	Caspase recruitment domain-containing protein 19	33.3978	34.9716	36.2569	34.8755	22.7335	NaN	22.0521	22.3928	37.962	47.5171	22.1388	35.8726	24.8776	12.7398	16.6441	18.0872
Q9D1H7	Get4	Mus musculus	Golgi to ER traffic protein 4 homolog	36.3079	33.6747	33.9438	34.6421	37.077	33.9618	46.1349	39.0579	31.5687	32.6918	71.483	45.2478	34.712	19.81	67.0328	40.5183
Q9D1H6	Ndufaf4	Mus musculus	NADH dehydrogenase [ubiquinone] 1 alpha subcomplex assembly factor 4	54.7915	61.4055	39.0162	51.7377	NaN	27.764	57.4013	42.5827	24.9061	55.3336	26.1454	35.4617	NaN	59.8788	37.7646	48.8217
Q9D1G1	Rab1b	Mus musculus	Ras-related protein Rab-1B	267.416	242.243	259.755	256.471	329.945	348.731	296.425	325.034	198.974	208.033	208.596	205.201	337.604	262.052	320.771	306.809
Q9D1E6	Tbcb	Mus musculus	Tubulin-folding cofactor B	54.8528	48.2271	57.0838	53.3879	80.6371	103.223	83.8061	89.2222	55.3646	50.3698	85.7491	63.8278	100.806	94.2171	92.0802	95.7012
Q9D1D4	Tmed10	Mus musculus	Transmembrane emp24 domain-containing protein 10	201.886	164.189	154.055	173.377	225.423	149.02	159.079	177.841	211.776	158.13	153.255	174.387	257.556	181.541	195.572	211.556
Q9D1A2	Cndp2	Mus musculus	Cytosolic non-specific dipeptidase	378.121	349.663	372.87	366.884	333.53	394.704	345.148	357.794	324.28	279.054	339.683	314.339	449.728	339.453	330.771	373.317
Q9D172	Gatd3	Mus musculus	Glutamine amidotransferase-like class 1 domain-containing protein 3, mitochondrial	481.345	425.56	412.496	439.801	494.798	303.961	313.273	370.677	493.429	406.383	291.367	397.06	358.4	361.124	305.135	341.553
Q9D154	Serpinb1a	Mus musculus	Leukocyte elastase inhibitor A	84.6525	72.0971	77.913	78.2209	99.4207	1188.47	781.71	689.868	78.6169	68.5057	53.0583	66.727	182.497	118.415	129.076	143.329
Q9D115	Znf706	Mus musculus	Zinc finger protein 706	61.4075	73.3872	87.1279	73.9742	78.991	121.261	113.022	104.425	76.4987	77.2357	101.642	85.1253	102.139	82.0865	76.248	86.8246
Q9D110	Mthfs	Mus musculus	5-formyltetrahydrofolate cyclo-ligase	56.331	67.1694	47.7687	57.0897	96.8186	41.576	51.1702	63.1882	46.6737	47.4003	32.9363	42.3368	59.1612	66.7032	56.4478	60.7707
Q9D0W5	Ppil1	Mus musculus	Peptidyl-prolyl cis-trans isomerase-like 1	177.869	175.464	179.481	177.605	191.508	179.789	179.333	183.543	150.393	136.289	120.423	135.702	145.571	113.437	121.237	126.749
Q9D0T1	Snu13	Mus musculus	NHP2-like protein 1	2484.13	1828.64	2108.57	2140.45	1748.72	1032.8	984.148	1255.22	1635.27	1213.07	1388.34	1412.23	1179.53	976.243	960.601	1038.79
Q9D0S9	Hint2	Mus musculus	Adenosine 5'-monophosphoramidase HINT2	77.0231	77.7557	63.1495	72.6428	93.5804	50.504	67.7333	70.6059	79.1129	74.1246	49.891	67.7095	94.7892	72.391	61.1646	76.1149
Q9D0R4	Ddx56	Mus musculus	Probable ATP-dependent RNA helicase DDX56	78.7944	73.2387	67.3058	73.113	62.9893	44.8093	48.6349	52.1445	56.7619	64.5056	115.028	78.7652	41.5638	61.1151	52.138	51.6057
Q9D0R2	Tars1	Mus musculus	Threonine--tRNA ligase 1, cytoplasmic	116.144	118.288	116.898	117.11	138.986	163.318	153.128	151.811	146.367	166.671	191.516	168.185	164.539	219.674	198.498	194.237
Q9D0Q7	Mrpl45	Mus musculus	Large ribosomal subunit protein mL45	39.4849	41.4673	33.4467	38.133	19.6969	29.4658	37.6286	28.9304	34.9956	37.902	55.5996	42.8324	NaN	85.184	56.6275	70.9058
Q9D0M3	Cyc1	Mus musculus	Cytochrome c1, heme protein, mitochondrial	562.117	610.451	533.529	568.699	426.444	462.797	507.594	465.612	520.688	533.627	461.603	505.306	432.746	558.685	475.173	488.868
Q9D0M1	Prpsap1	Mus musculus	Phosphoribosyl pyrophosphate synthase-associated protein 1	36.1058	45.5067	43.1722	41.5949	48.3121	39.4343	38.242	41.9961	57.9436	52.0744	59.8524	56.6234	55.6675	55.4084	42.3834	51.1531
Q9D0M0	Exosc7	Mus musculus	Exosome complex exonuclease RRP42	87.348	105.154	98.9097	97.1372	66.4164	75.6764	78.2158	73.4362	82.8249	86.1024	101.743	90.2235	83.791	103.122	71.4124	86.1086
Q9D0L8	Rnmt	Mus musculus	mRNA cap guanine-N7 methyltransferase	65.6959	53.1702	49.7136	56.1932	51.6891	52.9708	56.7562	53.8054	74.611	66.2733	61.2067	67.3637	83.7276	75.6202	50.4024	69.9167
Q9D0L7	Armc10	Mus musculus	Armadillo repeat-containing protein 10	139.248	124.384	126.25	129.961	94.9074	84.7638	73.502	84.3911	115.15	119.761	122.786	119.232	92.9596	145.358	131.532	123.283
Q9D0K2	Oxct1	Mus musculus	Succinyl-CoA:3-ketoacid coenzyme A transferase 1, mitochondrial	388.003	348.278	390.249	375.51	368.995	268.739	271.422	303.052	420.733	364.845	284.765	356.781	315.07	240.373	238.512	264.652
Q9D0J8	Ptms	Mus musculus	Parathymosin	197.188	199.021	204.447	200.218	1228.41	282.805	430.277	647.164	184.61	216.256	122.111	174.326	987.161	179.136	352.396	506.231
Q9D0I9	Rars1	Mus musculus	Arginine--tRNA ligase, cytoplasmic	153.268	156.774	160.543	156.861	157.032	214.304	203.017	191.451	205.656	189.479	294.865	230	242.45	249.586	238.867	243.634
Q9D0I8	Mrto4	Mus musculus	mRNA turnover protein 4 homolog	120.447	140.554	115.071	125.358	84.9974	134.866	128.658	116.174	125.317	164.446	215.986	168.583	59.7846	224.88	162.773	149.146
Q9D0G0	Mrps30	Mus musculus	Large ribosomal subunit protein mL65	47.5454	66.3322	46.2709	53.3828	21.8963	41.8421	59.0545	40.9309	35.8586	49.7728	56.2252	47.2856	NaN	65.5752	28.0159	46.7955
Q9D0F9	Pgm1	Mus musculus	Phosphoglucomutase-1	141.605	158.166	144.336	148.036	166.208	198.912	190.294	185.138	144.192	164.922	136.534	148.549	181.455	148.514	158.067	162.679
Q9D0F6	Rfc5	Mus musculus	Replication factor C subunit 5	57.7815	61.0643	59.1373	59.3277	44.3149	69.9121	70.6904	61.6391	43.2266	45.5455	37.8507	42.2076	52.0787	NaN	13.4043	32.7415
Q9D0F3	Lman1	Mus musculus	Protein ERGIC-53	105.502	87.3663	93.9229	95.5972	211.56	205.409	173.628	196.865	78.3666	71.6849	84.9212	78.3243	236.677	135.161	136.189	169.342
Q9D0E1	Hnrnpm	Mus musculus	Heterogeneous nuclear ribonucleoprotein M	800.449	749.931	798.91	783.097	780.81	601.36	632.707	671.626	922.43	776.31	750.395	816.378	807.792	636.584	644.738	696.371
Q9D0D4	Dimt1	Mus musculus	Probable dimethyladenosine transferase	36.2831	30.6686	32.9086	33.2868	18.7614	19.3907	21.8407	19.9976	36.7898	32.0503	36.1799	35.0067	12.2752	43.1985	24.1907	26.5548
Q9D0B6	Pbdc1	Mus musculus	Protein PBDC1	25.3724	19.053	22.8421	22.4225	34.4166	30.2556	25.2114	29.9612	30.192	23.0236	27.0464	26.754	32.1342	NaN	14.0724	23.1033
Q9D0B0	Srsf9	Mus musculus	Serine/arginine-rich splicing factor 9	85.2614	80.4739	91.7882	85.8412	78.2801	83.0651	84.885	82.0767	85.0002	58.5717	80.1535	74.5751	95.7413	85.7265	74.6218	85.3632
Q9D071	Mms19	Mus musculus	MMS19 nucleotide excision repair protein homolog	28.7209	26.5918	30.7842	28.699	12.3877	63.9649	47.0928	41.1485	32.322	20.6423	190.006	80.9902	45.6719	NaN	226.692	136.182
Q9D051	Pdhb	Mus musculus	Pyruvate dehydrogenase E1 component subunit beta, mitochondrial	616.637	522.105	609.404	582.715	641.968	319.75	344.987	435.568	678.087	554.201	486.136	572.808	667.87	377.026	420.17	488.355
Q9D024	Ccdc47	Mus musculus	PAT complex subunit CCDC47	50.0495	49.1344	45.1752	48.1197	53.2277	39.572	38.1213	43.6403	39.8265	50.6607	41.5453	44.0108	41.7931	NaN	24.5842	33.1887
Q9D023	Mpc2	Mus musculus	Mitochondrial pyruvate carrier 2	83.1258	98.6855	79.2274	87.0129	56.1782	81.1875	70.6753	69.347	50.1562	58.4796	49.1028	52.5795	36.6694	59.8215	64.8711	53.7873
Q9D020	Nt5c3a	Mus musculus	Cytosolic 5'-nucleotidase 3A	26.071	25.0979	15.8646	22.3445	38.5227	47.5417	42.9207	42.995	23.2657	20.3661	21.251	21.6276	31.8204	25.7176	31.019	29.519
Q9CZY3	Ube2v1	Mus musculus	Ubiquitin-conjugating enzyme E2 variant 1	392.078	356.979	376.165	375.074	690.908	376.971	408.149	492.009	499.551	404.827	422.713	442.364	640.29	348.765	313.045	434.034
Q9CZX9	Emc4	Mus musculus	ER membrane protein complex subunit 4	50.1608	49.7425	39.0708	46.3247	43.0915	44.6641	30.6778	39.4778	41.4347	30.9289	52.2888	41.5508	43.0013	25.2395	NaN	34.1204
Q9CZX8	Rps19	Mus musculus	Small ribosomal subunit protein eS19	622.284	595.506	681.311	633.034	460.958	644.886	719.187	608.344	484.931	630.319	802.026	639.092	459.818	790.524	647.087	632.476
Q9CZW5	Tomm70	Mus musculus	Mitochondrial import receptor subunit TOM70	196.28	195.314	183.308	191.634	172.645	159.468	173.912	168.675	185.122	173.367	192.578	183.689	152.757	219.854	172.024	181.545
Q9CZU6	Cs	Mus musculus	Citrate synthase, mitochondrial	1342.87	1275.14	1120.88	1246.3	1357.87	1337.75	1376.31	1357.31	1270.33	1215.04	942.481	1142.62	1233.9	1080.91	1214.19	1176.33
Q9CZU3	Mtrex	Mus musculus	Exosome RNA helicase MTR4	120.758	121.615	109.516	117.297	104.258	103.779	97.0044	101.681	119.928	116.874	138.766	125.189	117.355	110.172	112.263	113.263
Q9CZS1	Aldh1b1	Mus musculus	Aldehyde dehydrogenase X, mitochondrial	42.9646	39.513	35.1634	39.2137	36.7517	34.4468	36.0983	35.7656	43.8462	31.4021	25.7038	33.6507	25.9822	21.8097	17.3284	21.7067
Q9CZR8	Tsfm	Mus musculus	Elongation factor Ts, mitochondrial	41.0326	49.1765	38.7657	42.9916	39.328	46.8587	47.7556	44.6474	42.8095	33.9932	34.465	37.0892	NaN	43.1894	51.8413	47.5154
Q9CZN7	Shmt2	Mus musculus	Serine hydroxymethyltransferase, mitochondrial	547.565	506.885	474.055	509.502	634.764	681.837	639.155	651.918	633.763	631.616	835.616	700.332	632.784	692.83	578.954	634.856
Q9CZM2	Rpl15	Mus musculus	Large ribosomal subunit protein eL15	1526.3	1334.64	1337.66	1399.53	1160.49	1131.6	1076.3	1122.79	1293.89	1080.15	1652.19	1342.07	926.798	831.48	691.92	816.733
Q9CZL5	Pcbd2	Mus musculus	Pterin-4-alpha-carbinolamine dehydratase 2	65.3449	67.871	59.1037	64.1065	57.0207	45.526	55.9511	52.8326	65.7716	62.2949	36.9629	55.0098	61.8357	68.5442	38.2489	56.2096
Q9CZJ1	Utp11	Mus musculus	Probable U3 small nucleolar RNA-associated protein 11	59.5009	80.6527	67.8934	69.349	60.1154	56.7779	25.0262	47.3065	49.7999	38.2053	43.7435	43.9162	67.4283	60.7591	NaN	64.0937
Q9CZE3	Rab32	Mus musculus	Ras-related protein Rab-32	60.0848	57.1319	40.3472	52.5213	51.7026	80.4272	67.0076	66.3791	27.2235	25.6482	27.3102	26.7273	26.5924	60.0567	26.2907	37.6466
Q9CZD3	Gars1	Mus musculus	Glycine--tRNA ligase	89.0549	92.6119	104.52	95.3957	128.602	164.782	152.378	148.587	158.717	144.541	242.639	181.965	208.321	283.462	230.658	240.813
Q9CZB0	Sdhc	Mus musculus	Succinate dehydrogenase cytochrome b560 subunit, mitochondrial	52.8523	69.5677	38.2012	53.5404	32.5403	47.9397	61.0146	47.1648	26.3791	36.0284	22.6689	28.3588	NaN	38.0752	28.9437	33.5095
Q9CZ44	Nsfl1c	Mus musculus	NSFL1 cofactor p47	121.374	125.184	115.029	120.529	146.22	127.138	109.272	127.543	177.981	161.417	223.55	187.649	128.093	143.931	135.971	135.999
Q9CZ42	Naxd	Mus musculus	ATP-dependent (S)-NAD(P)H-hydrate dehydratase	43.6934	39.792	40.9027	41.4627	42.6087	43.2281	42.2061	42.681	44.2386	39.2152	30.9043	38.1194	34.6905	NaN	33.9376	34.314
Q9CZ30	Ola1	Mus musculus	Obg-like ATPase 1	118.895	140.273	120.71	126.626	91.3451	151.788	151.812	131.648	109.499	125.838	189.204	141.514	146.37	177.718	159.659	161.249
Q9CZ13	Uqcrc1	Mus musculus	Cytochrome b-c1 complex subunit 1, mitochondrial	724.103	636.58	626.649	662.444	534.337	451.009	509.579	498.308	689.936	602.609	551.897	614.814	384.812	609.36	524.163	506.112
Q9CZ04	Cops7a	Mus musculus	COP9 signalosome complex subunit 7a	NaN	25.1952	24.7304	24.9628	NaN	30.3905	35.2055	32.798	23.4987	40.2679	34.0568	32.6078	NaN	97.9023	43.9158	70.9091
Q9CYZ2	Tpd52l2	Mus musculus	Tumor protein D54	79.5144	76.7167	73.3666	76.5325	89.6709	117.701	98.9548	102.109	71.9312	74.8269	133.064	93.274	97.0363	86.7326	92.3246	92.0311
Q9CYX7	Rrp15	Mus musculus	RRP15-like protein	239.872	151.502	153.976	181.783	128.417	83.4824	99.4589	103.786	149.082	100.018	179.369	142.823	112.833	80.9436	100.181	97.9856
Q9CYR0	Ssbp1	Mus musculus	Single-stranded DNA-binding protein, mitochondrial	136.744	118.509	127.082	127.445	132.213	101.004	104.619	112.612	144.851	121.077	114.154	126.694	90.247	135.631	120.881	115.586
Q9CYN2	Spcs2	Mus musculus	Signal peptidase complex subunit 2	88.2829	97.8469	82.1472	89.4257	54.8691	68.5746	79.952	67.7986	69.2411	79.6078	79.79	76.213	65.2523	59.7531	67.0375	64.0143
Q9CYL5	Glipr2	Mus musculus	Golgi-associated plant pathogenesis-related protein 1	20.5583	25.4372	32.4426	26.146	68.9407	75.2026	75.8527	73.332	30.2449	30.1956	55.7732	38.7379	96.9859	73.1787	73.1745	81.113
Q9CYI4	Luc7l	Mus musculus	Putative RNA-binding protein Luc7-like 1	58.1782	59.1104	40.0691	52.4526	69.629	30.3516	36.8183	45.5996	94.4603	69.0306	69.0836	77.5249	33.6338	68.6411	54.8193	52.3647
Q9CYH6	Rrs1	Mus musculus	Ribosome biogenesis regulatory protein homolog	48.5742	54.8586	46.6844	50.0391	48.3985	35.6368	34.7639	39.5997	30.6938	41.5242	86.184	52.8006	18.1472	46.507	30.4849	31.713
Q9CYH2	Prxl2a	Mus musculus	Peroxiredoxin-like 2A	79.1401	124.43	61.3705	88.3135	35.6808	81.4309	92.7968	69.9695	41.2615	71.0458	36.1691	49.4921	NaN	40.5844	35.9363	38.2603
Q9CYG7	Tomm34	Mus musculus	Mitochondrial import receptor subunit TOM34	125.98	125.636	121.572	124.396	155.854	132.951	147.283	145.363	163.301	147.096	175	161.799	186.201	182.347	160.875	176.474
Q9CYA6	Zcchc8	Mus musculus	Zinc finger CCHC domain-containing protein 8	48.6581	44.0639	45.7253	46.1491	70.4564	39.1566	35.6766	48.4299	65.3526	45.0066	49.6302	53.3298	67.2876	13.8618	13.2777	31.4757
Q9CYA0	Creld2	Mus musculus	Protein disulfide isomerase Creld2	62.972	45.4629	50.2833	52.9061	168.545	170.581	133.554	157.56	40.3153	39.8486	65.3455	48.5031	114.871	112.335	102.585	109.931
Q9CY97	Ssu72	Mus musculus	RNA polymerase II subunit A C-terminal domain phosphatase SSU72	22.9431	25.8856	15.5771	21.4686	21.8232	19.5824	15.8607	19.0888	28.226	20.1531	22.9547	23.7779	23.9339	18.1942	20.1667	20.7649
Q9CY66	Gar1	Mus musculus	H/ACA ribonucleoprotein complex subunit 1	313.437	505.38	255.787	358.201	345.516	201.675	238.56	261.917	352.172	211.946	290.303	284.807	150.993	321.307	162.509	211.603
Q9CY64	Blvra	Mus musculus	Biliverdin reductase A	167.7	177.601	170.092	171.798	159.225	138.284	126.868	141.459	136.632	137.491	107.82	127.314	153.683	88.6372	103.463	115.261
Q9CY58	Serbp1	Mus musculus	SERPINE1 mRNA-binding protein 1	142.49	162.294	147.47	150.752	127.891	175.182	170.133	157.735	203.922	230.701	354.405	263.009	174.698	288.895	203.146	222.246
Q9CY57	Chtop	Mus musculus	Chromatin target of PRMT1 protein	156.121	158.06	138.804	150.995	134.667	84.7043	88.3001	102.557	84.8631	84.0993	82.585	83.8491	56.9617	52.1457	42.3517	50.4864
Q9CY50	Ssr1	Mus musculus	Translocon-associated protein subunit alpha	496.925	390.981	432.891	440.265	239.298	608.404	973.792	607.165	222.242	322.058	250.951	265.084	205.55	846.253	730.226	594.01
Q9CY27	Tecr	Mus musculus	Very-long-chain enoyl-CoA reductase	159.08	133.411	92.8827	128.458	93.3442	132.774	172.952	133.023	56.9663	85.8391	68.9447	70.5834	53.6902	167.495	135.118	118.768
Q9CY21	Bud23	Mus musculus	Probable 18S rRNA (guanine-N(7))-methyltransferase	32.8324	22.9939	12.9587	22.9283	15.357	26.6369	13.8005	18.5981	44.9156	27.5266	38.5205	36.9875	36.1101	27.9328	21.4778	28.5069
Q9CXZ1	Ndufs4	Mus musculus	NADH dehydrogenase [ubiquinone] iron-sulfur protein 4, mitochondrial	134.164	119.551	86.7482	113.488	71.7324	80.8683	94.0605	82.2204	93.0609	95.8061	66.7004	85.1891	67.8299	115.01	96.988	93.2758
Q9CXY9	Pigk	Mus musculus	GPI-anchor transamidase	104.746	75.4233	101.747	93.9723	104.449	41.2689	55.4161	67.0446	81.3459	73.0606	64.5078	72.9714	108.485	61.0799	55.9445	75.1699
Q9CXY6	Ilf2	Mus musculus	Interleukin enhancer-binding factor 2	151.142	169.485	163.609	161.412	126.685	145.259	167.314	146.419	154.262	137.344	154.186	148.597	138.697	120.246	143.199	134.048
Q9CXW4	Rpl11	Mus musculus	Large ribosomal subunit protein uL5	541.223	584.632	547.266	557.707	575.843	692.444	547.154	605.147	652.685	588.733	959.499	733.639	632.718	851.016	784.586	756.107
Q9CXW3	Cacybp	Mus musculus	Calcyclin-binding protein	302.683	295.25	262.363	286.765	308.164	342.088	282.831	311.028	355.743	346.07	536.117	412.643	318.778	412.447	415.484	382.236
Q9CXW2	Mrps22	Mus musculus	Small ribosomal subunit protein mS22	52.2734	44.8349	48.0498	48.386	53.3844	44.0353	34.923	44.1142	48.2838	49.7895	44.0557	47.3763	51.7201	44.1915	45.4006	47.1041
Q9CXT8	Pmpcb	Mus musculus	Mitochondrial-processing peptidase subunit beta	276.395	311.133	329.863	305.797	339.172	278.928	318.632	312.244	343.207	326.911	370.172	346.764	368.856	327.427	296.581	330.955
Q9CXS4	Cenpv	Mus musculus	Centromere protein V	97.4445	104.039	80.7504	94.0779	150.242	83.3131	100.135	111.23	53.6968	46.0442	35.4491	45.0634	72.5952	78.0457	54.1542	68.2651
Q9CXR1	Dhrs7	Mus musculus	Dehydrogenase/reductase SDR family member 7	118.746	116.662	83.1787	106.196	149.556	166.08	142.664	152.767	91.1832	93.6988	75.6813	86.8544	134.748	162.719	112.166	136.544
Q9CXP8	Gng10	Mus musculus	Guanine nucleotide-binding protein G(I)/G(S)/G(O) subunit gamma-10	53.4865	76.6905	71.5943	67.2571	30.8867	112.913	87.7749	77.1914	26.3825	62.3846	82.6357	57.1343	NaN	101.449	109.673	105.561
Q9CXK8	Nip7	Mus musculus	60S ribosome subunit biogenesis protein NIP7 homolog	76.2821	82.4503	67.6677	75.4667	61.8729	68.7252	49.8589	60.1523	63.4156	60.1258	68.098	63.8798	58.59	54.7545	40.6417	51.3287
Q9CXI5	Manf	Mus musculus	Mesencephalic astrocyte-derived neurotrophic factor	128.761	132.891	111.566	124.406	177.62	282.468	256.929	239.006	80.8196	80.1412	74.1925	78.3844	132.215	140.82	164.332	145.789
Q9CXG3	Ppil4	Mus musculus	Peptidyl-prolyl cis-trans isomerase-like 4	32.8718	35.5132	34.5543	34.3131	28.1337	37.7567	32.0548	32.6484	28.4832	39.9061	51.7104	40.0332	NaN	37.3441	45.35	41.347
Q9CXF4	Tbc1d15	Mus musculus	TBC1 domain family member 15	25.8151	30.6158	28.9223	28.4511	25.1611	34.9831	21.2222	27.1221	35.4771	40.735	38.5919	38.268	33.0224	31.5444	25.0427	29.8699
Q9CXE7	Tmed5	Mus musculus	Transmembrane emp24 domain-containing protein 5	248.791	212.795	174.374	211.987	310.436	180.012	235.664	242.037	218.569	215.417	204.408	212.798	427.769	248.476	249.492	308.579
Q9CX99	Grap	Mus musculus	GRB2-related adapter protein	11.4235	19.0481	22.3908	17.6208	7.20645	26.5837	30.4228	21.4043	22.086	28.4056	55.0697	35.1871	5.11187	63.5603	17.2461	28.6394
Q9CX86	Hnrnpa0	Mus musculus	Heterogeneous nuclear ribonucleoprotein A0	174.342	174.319	164.408	171.023	205.034	141.679	164.367	170.36	240.626	195.373	226.973	220.991	240.688	132.191	139.901	170.927
Q9CX60	Lbh	Mus musculus	Protein LBH	20.9606	26.3618	35.9474	27.7566	34.3616	44.7606	45.1377	41.4199	14.2546	19.9517	NaN	17.1031	17.7436	NaN	16.689	17.2163
Q9CX56	Psmd8	Mus musculus	26S proteasome non-ATPase regulatory subunit 8	156.026	170.743	165.364	164.045	194.757	221.667	192.541	202.988	200.257	201.285	234.899	212.147	275.858	212.601	199.482	229.314
Q9CX34	Sugt1	Mus musculus	Protein SGT1 homolog	121.768	135.911	126.215	127.965	178.501	195.205	195.421	189.709	170.999	138.897	184.042	164.646	263.821	246.767	222.255	244.281
Q9CX13	Cnih4	Mus musculus	Protein cornichon homolog 4	74.5955	99.3952	93.9901	89.3269	27.6078	72.4543	78.9384	59.6668	28.8169	65.0906	36.9599	43.6224	16.266	45.6705	59.4028	40.4464
Q9CX11	Utp23	Mus musculus	rRNA-processing protein UTP23 homolog	66.2482	59.3198	59.4415	61.6699	36.3514	43.0763	32.7124	37.38	19.1118	44.7018	57.8044	40.5393	34.7077	47.3631	31.6982	37.923
Q9CX00	Ist1	Mus musculus	IST1 homolog	91.4766	82.9924	84.1531	86.2073	111.163	123.514	97.8416	110.84	85.9212	84.4784	73.0118	81.1371	153.425	102.309	82.4659	112.733
Q9CWZ7	Napg	Mus musculus	Gamma-soluble NSF attachment protein	34.1848	34.0708	26.2033	31.4863	31.3112	40.258	35.4407	35.67	35.8515	32.2433	34.3156	34.1368	50.7217	28.2029	36.2183	38.381
Q9CWZ3	Rbm8a	Mus musculus	RNA-binding protein 8A	393.839	280.91	387.35	354.033	272.343	248.366	317.124	279.278	239.949	259.842	269.254	256.348	199.648	275.154	265.122	246.641
Q9CWY8	Rnaseh2a	Mus musculus	Ribonuclease H2 subunit A	11.0478	16.9063	14.6767	14.2103	22.7794	21.3071	9.05489	17.7138	31.9735	19.4122	21.8019	24.3959	21.7139	NaN	7.83909	14.7765
Q9CWX9	Ddx47	Mus musculus	Probable ATP-dependent RNA helicase DDX47	170.065	170.297	166.155	168.839	96.8755	94.9898	107.627	99.8308	152.698	146.563	181.814	160.358	82.1508	139.731	122.05	114.644
Q9CWW6	Pin4	Mus musculus	Peptidyl-prolyl cis-trans isomerase NIMA-interacting 4	80.4142	70.166	73.3203	74.6335	75.7051	56.0574	44.8562	58.8729	96.2325	73.5229	82.8322	84.1959	80.7759	44.7899	35.5056	53.6905
Q9CWU9	Nup37	Mus musculus	Nucleoporin Nup37	51.942	54.7925	52.9585	53.231	36.0637	46.8445	93.3936	58.7673	30.7689	50.184	32.2991	37.7507	56.9904	57.1693	37.908	50.6892
Q9CWS4	Ints11	Mus musculus	Integrator complex subunit 11	94.9846	75.4415	79.2953	83.2405	64.2152	52.182	53.0593	56.4855	56.2095	61.0172	47.8154	55.014	48.1649	57.5565	47.1347	50.952
Q9CWM4	Pfdn1	Mus musculus	Prefoldin subunit 1	60.781	56.1653	42.9116	53.286	64.6253	72.3896	62.1584	66.3911	70.5619	68.5849	92.3939	77.1802	105.467	93.3304	82.5356	93.7777
Q9CWL8	Ctnnbl1	Mus musculus	Beta-catenin-like protein 1	130.79	131.042	137.875	133.236	108.568	107.137	108.017	107.907	114.827	117.207	122.257	118.097	135.779	116.965	93.823	115.522
Q9CWK8	Snx2	Mus musculus	Sorting nexin-2	169.624	174.951	166.379	170.318	278.425	376.085	362.081	338.863	199.007	186.458	190.155	191.873	419.442	244.786	299.318	321.182
Q9CWK3	Cd2bp2	Mus musculus	CD2 antigen cytoplasmic tail-binding protein 2	61.1156	58.1181	58.1782	59.1373	68.3743	55.0004	58.2632	60.546	38.6191	62.8284	80.8007	60.7494	42.4532	75.1617	67.5844	61.7331
Q9CWJ9	Atic	Mus musculus	Bifunctional purine biosynthesis protein ATIC	635.737	648.564	630.615	638.306	573.149	625.765	629.483	609.466	723.313	670.594	789.026	727.644	787.305	740.853	712.564	746.908
Q9CW46	Raver1	Mus musculus	Ribonucleoprotein PTB-binding 1	83.6998	110.147	97.8137	97.2203	99.9834	105.182	109.616	104.927	106.998	105.823	127.198	113.34	85.6796	126.976	127.765	113.474
Q9CW03	Smc3	Mus musculus	Structural maintenance of chromosomes protein 3	263.234	261.464	266.76	263.82	182.016	162.433	182.198	175.549	173.715	182.454	159.242	171.804	161.784	162.656	156.36	160.267
Q9CVB6	Arpc2	Mus musculus	Actin-related protein 2/3 complex subunit 2	719.755	931.644	700.614	784.004	796.956	1291.99	1394.56	1161.17	633.291	743.529	702.946	693.255	862.496	1162.31	1053.1	1025.97
Q9CU62	Smc1a	Mus musculus	Structural maintenance of chromosomes protein 1A	478.129	397.442	447.887	441.153	338.002	281.23	284.906	301.379	342.119	306.962	286.501	311.861	257.189	260.736	237.019	251.648
Q9CT10	Ranbp3	Mus musculus	Ran-binding protein 3	90.7461	84.9327	93.9096	89.8628	121.262	100.906	93.7238	105.297	113.422	88.2239	102.98	101.542	112.303	75.6058	83.5505	90.4866
Q9CSU0	Rprd1b	Mus musculus	Regulation of nuclear pre-mRNA domain-containing protein 1B	107.139	107.166	100.999	105.101	81.7877	66.3409	65.8209	71.3165	96.7184	101.932	89.103	95.9179	74.9339	52.6933	73.7271	67.1181
Q9CSN1	Snw1	Mus musculus	SNW domain-containing protein 1	194.771	180.906	186.368	187.349	195.517	146.143	141.946	161.202	187.189	150.6	169.523	169.104	130.983	152.831	128.986	137.6
Q9CSH3	Dis3	Mus musculus	Exosome complex exonuclease RRP44	79.0786	86.2891	94.9875	86.7851	72.8719	72.3825	77.6745	74.3096	85.5021	92.0795	116.414	97.9986	63.6586	92.3128	88.7574	81.5763
Q9CS42	Prps2	Mus musculus	Ribose-phosphate pyrophosphokinase 2	104.641	73.021	90.4613	89.3745	80.0992	74.6814	60.3009	71.6938	122.347	84.0578	51.1731	85.8593	81.6639	59.49	57.3248	66.1596
Q9CRD2	Emc2	Mus musculus	ER membrane protein complex subunit 2	51.7973	35.3391	39.1775	42.1046	39.218	32.5403	26.8976	32.8853	35.7907	33.7599	31.7488	33.7665	43.6026	37.7893	28.11	36.5006
Q9CRD0	Ociad1	Mus musculus	OCIA domain-containing protein 1	139.742	159.329	110.279	136.45	109.084	76.3341	102.213	95.8769	115.042	124.705	111.168	116.972	94.3096	89.664	73.5035	85.8257
Q9CRC9	Gnpda2	Mus musculus	Glucosamine-6-phosphate isomerase 2	58.2197	48.3254	68.3023	58.2825	113.424	54.781	52.6394	73.6149	59.1657	60.6658	49.2997	56.3771	144.726	54.1932	51.8069	83.5753
Q9CRB9	Chchd3	Mus musculus	MICOS complex subunit Mic19	191.611	159.494	188.838	179.981	249.826	127.198	132.191	169.738	220.39	199.921	184.243	201.518	228.491	142.962	147.505	172.986
Q9CRB2	Nhp2	Mus musculus	H/ACA ribonucleoprotein complex subunit 2	297.542	157.72	220.566	225.276	212.32	103.905	117.298	144.507	183.846	141.876	148.108	157.943	86.895	113.682	65.9575	88.8447
Q9CRA9	Fgfr1op2	Mus musculus	FGFR1 oncogene partner 2 homolog	45.3779	52.3301	39.1179	45.6086	54.2442	42.5654	58.5067	51.7721	56.0967	43.1389	27.3544	42.1967	55.8024	58.5851	51.9323	55.4399
Q9CRA8	Exosc5	Mus musculus	Exosome complex component RRP46	65.7327	72.1179	64.9238	67.5915	74.5062	44.4975	52.7562	57.2533	64.2673	64.3866	95.7513	74.8017	48.0715	82.4275	58.5662	63.0217
Q9CRA5	Golph3	Mus musculus	Golgi phosphoprotein 3	16.5925	19.3233	13.8698	16.5952	27.2883	22.1353	32.0283	27.1507	29.1732	22.2262	31.3656	27.5884	51.3144	41.524	45.8795	46.2393
Q9CR98	Fam136a	Mus musculus	Protein FAM136A	132.174	104.831	95.3723	110.793	105.166	101.416	104.312	103.631	123.499	129.32	115.381	122.734	129.882	110.712	119.306	119.967
Q9CR68	Uqcrfs1	Mus musculus	Cytochrome b-c1 complex subunit Rieske, mitochondrial	363.841	319.951	351.712	345.168	325.527	254.066	274.095	284.563	398.205	357.135	287.288	347.543	269.43	319.382	280.543	289.785
Q9CR67	Tmem33	Mus musculus	Transmembrane protein 33	81.3656	123.319	99.5452	101.41	24.4046	133.005	129.499	95.6361	40.562	88.2738	68.8333	65.8897	23.5754	181.999	147.317	117.63
Q9CR64	Tmem167a	Mus musculus	Protein kish-A	62.2708	122.538	79.5037	88.104	26.629	92.928	105.864	75.1403	33.2406	68.7475	26.2566	42.7482	34.5691	108.169	117.027	86.5884
Q9CR62	Slc25a11	Mus musculus	Mitochondrial 2-oxoglutarate/malate carrier protein	450.118	657.179	476.937	528.078	314.513	410.82	562.867	429.4	303.725	481.471	258.981	348.059	270.128	564.64	572.689	469.152
Q9CR61	Ndufb7	Mus musculus	NADH dehydrogenase [ubiquinone] 1 beta subcomplex subunit 7	61.8153	64.0781	63.0009	62.9648	44.2493	49.7055	54.6037	49.5195	51.1839	53.4674	37.362	47.3377	37.4758	30.1811	50.3572	39.3381
Q9CR60	Golt1b	Mus musculus	Vesicle transport protein GOT1B	18.2335	43.7391	28.6798	30.2175	14.8111	47.2271	57.0093	39.6825	8.87923	33.0879	33.3514	25.1062	8.20206	41.8976	43.4741	31.1913
Q9CR59	Gadd45gip1	Mus musculus	Large ribosomal subunit protein mL64	52.4629	44.1653	41.5205	46.0496	46.1879	42.1956	37.5988	41.9941	39.5667	47.4703	57.4885	48.1752	35.3738	28.0383	28.8599	30.7573
Q9CR57	Rpl14	Mus musculus	Large ribosomal subunit protein eL14	2398.12	1646.55	2032.27	2025.65	2118.55	1756.7	1683.22	1852.82	2041.51	1588.61	2324.77	1984.96	1628.17	1310.7	1350.84	1429.9
Q9CR51	Atp6v1g1	Mus musculus	V-type proton ATPase subunit G 1	34.6523	39.5077	38.9129	37.691	40.9587	80.1213	88.4249	69.835	37.7248	39.4017	51.6509	42.9258	27.0206	45.2618	42.3932	38.2252
Q9CR41	Hypk	Mus musculus	Huntingtin-interacting protein K	59.6723	43.1191	43.395	48.7288	37.4146	49.5636	38.3339	41.7707	74.5093	53.5928	59.124	62.4087	81.0439	57.3402	46.2885	61.5575
Q9CR26	Vta1	Mus musculus	Vacuolar protein sorting-associated protein VTA1 homolog	90.9671	63.9834	79.7068	78.2191	112.703	91.088	84.9021	96.2311	136.209	59.448	96.1316	97.2628	102.55	84.9613	79.7929	89.1014
Q9CR21	Ndufab1	Mus musculus	Acyl carrier protein, mitochondrial	37.7832	62.7206	33.4969	44.6669	NaN	33.601	26.8216	30.2113	12.7934	20.4505	14.4072	15.8837	NaN	85.2451	51.5267	68.3859
Q9CR20	Ier3ip1	Mus musculus	Immediate early response 3-interacting protein 1	65.1109	83.0434	61.911	70.0218	51.1754	69.6009	87.0133	69.2632	39.9893	64.8722	47.093	50.6515	61.2241	31.9534	57.6863	50.2879
Q9CR16	Ppid	Mus musculus	Peptidyl-prolyl cis-trans isomerase D	229.386	183.038	168.753	193.726	213.891	239.003	197.67	216.855	274.288	238.944	428.315	313.849	285.797	265.624	258.792	270.071
Q9CR00	Psmd9	Mus musculus	26S proteasome non-ATPase regulatory subunit 9	62.4899	69.9897	62.5423	65.0073	122.609	92.0077	76.8834	97.1667	98.2028	95.369	122.112	105.228	153.186	56.891	71.918	93.9984
Q9CQZ6	Ndufb3	Mus musculus	NADH dehydrogenase [ubiquinone] 1 beta subcomplex subunit 3	187.232	151.173	136.36	158.255	125.921	107.869	140.252	124.68	154.945	134.357	106.873	132.058	88.1637	127.479	138.067	117.903
Q9CQZ5	Ndufa6	Mus musculus	NADH dehydrogenase [ubiquinone] 1 alpha subcomplex subunit 6	166.847	154.083	140.862	153.931	165.793	120.563	105.513	130.623	148.698	156.351	123.413	142.821	135.036	131.446	134.01	133.497
Q9CQY5	Magt1	Mus musculus	Magnesium transporter protein 1	218.936	184.843	202.129	201.969	132.545	216.504	208.117	185.722	139.736	173.372	131.233	148.114	120.789	181.733	187.919	163.48
Q9CQX8	Mrps36	Mus musculus	Alpha-ketoglutarate dehydrogenase component 4	93.0514	76.2293	76.1559	81.8122	113.029	73.8725	65.3355	84.0788	107.675	75.8656	80.0418	87.8606	83.3399	48.9005	44.7997	59.0134
Q9CQX2	Cyb5b	Mus musculus	Cytochrome b5 type B	220.579	173.322	191.742	195.214	172.066	136.54	143.621	150.742	205.279	166.464	158.381	176.708	200.623	143.932	132.365	158.973
Q9CQW9	Ifitm3	Mus musculus	Interferon-induced transmembrane protein 3	78.8031	60.3256	56.8182	65.3156	142.591	337.027	207.208	228.942	49.6261	45.957	41.142	45.575	335.634	93.0171	119.784	182.812
Q9CQW2	Arl8b	Mus musculus	ADP-ribosylation factor-like protein 8B	239.39	208.549	141.077	196.339	248.863	272.665	228.255	249.928	161.609	162.861	129.315	151.262	134.415	156.926	128.762	140.034
Q9CQW1	Ykt6	Mus musculus	Synaptobrevin homolog YKT6	93.7702	83.2033	83.2315	86.735	146.379	129.124	123.743	133.082	103.834	86.5628	114.971	101.789	121.04	99.5224	132.164	117.575
Q9CQV8	Ywhab	Mus musculus	14-3-3 protein beta/alpha	569.164	689.874	604.798	621.279	626.872	762.731	780.46	723.354	638.331	628.844	673.151	646.775	783.036	717.9	583.651	694.862
Q9CQV1	Pam16	Mus musculus	Mitochondrial import inner membrane translocase subunit TIM16	94.6681	69.8839	84.2526	82.9349	99.799	76.1248	NaN	87.9619	103.532	93.1129	138.767	111.804	114.011	96.3837	93.5341	101.31
Q9CQU3	Rer1	Mus musculus	Protein RER1	130.366	117.24	110.159	119.255	98.4105	109.399	125.59	111.133	103.217	103.018	129.132	111.789	114.356	175.673	128.354	139.461
Q9CQU0	Txndc12	Mus musculus	Thioredoxin domain-containing protein 12	175.081	137.608	124.449	145.713	232.881	135.203	120.949	163.011	135.036	104.526	133.05	124.204	239.333	75.252	90.1118	134.899
Q9CQT1	Mri1	Mus musculus	Methylthioribose-1-phosphate isomerase	113.757	84.1663	90.5506	96.158	143.573	77.2959	67.613	96.1605	127.294	98.6833	96.0521	107.343	130.46	66.1844	68.364	88.3361
Q9CQS8	Sec61b	Mus musculus	Protein transport protein Sec61 subunit beta	409.494	382.348	381.881	391.241	365.351	423.548	442.969	410.623	222.029	286.858	297.182	268.69	280.243	262.16	301.232	281.212
Q9CQS2	Nop10	Mus musculus	H/ACA ribonucleoprotein complex subunit 3	551.937	407.417	407.709	455.688	397.737	201.334	238.106	279.059	352.95	265.047	299.9	305.966	177.998	189.113	147.005	171.372
Q9CQR4	Acot13	Mus musculus	Acyl-coenzyme A thioesterase 13	144.196	151.198	66.3842	120.593	134.215	125.06	61.8896	107.055	206.638	141.977	110.526	153.047	65.372	113.51	99.5681	92.8166
Q9CQR2	Rps21	Mus musculus	Small ribosomal subunit protein eS21	323.889	310.437	310.494	314.94	325.158	417.495	330.728	357.794	566.713	500.736	653.034	573.494	483.719	535.614	386.12	468.485
Q9CQQ8	Lsm7	Mus musculus	U6 snRNA-associated Sm-like protein LSm7	205.686	259.655	226.374	230.572	229.622	169.02	188.647	195.763	220.26	219.704	213.703	217.889	173.155	218.363	196.108	195.875
Q9CQQ7	Atp5pb	Mus musculus	ATP synthase F(0) complex subunit B1, mitochondrial	673.95	648.054	620.366	647.457	659.143	519.765	602.812	593.906	676.045	638.829	463.708	592.861	780.123	658.82	612.418	683.787
Q9CQN7	Mrpl41	Mus musculus	Large ribosomal subunit protein mL41	28.1332	33.0722	30.1092	30.4382	45.5697	30.5946	37.5399	37.9014	43.376	35.3931	42.8221	40.5304	29.7192	31.7646	31.6021	31.0286
Q9CQN6	Tmem14c	Mus musculus	Transmembrane protein 14C	137.303	130.524	88.1918	118.673	114.933	126.045	133.92	124.966	95.9512	98.2023	44.4212	79.5249	112.837	153.686	221.933	162.819
Q9CQN3	Tomm6	Mus musculus	Mitochondrial import receptor subunit TOM6 homolog	151.98	138.291	124.643	138.305	111.061	136.302	90.8904	112.751	170.89	150.976	177.071	166.312	117.026	178.945	203.194	166.388
Q9CQN1	Trap1	Mus musculus	Heat shock protein 75 kDa, mitochondrial	1467.79	1404.89	1354.52	1409.07	1309.34	1289.11	1487.11	1361.85	1282.26	1389.63	1740.55	1470.82	1397.44	1715.44	1524.4	1545.76
Q9CQM9	Glrx3	Mus musculus	Glutaredoxin-3	113.047	124.796	113.406	117.083	149.637	227.369	254.098	210.368	146.026	158.139	241.428	181.865	204.127	271.039	251.212	242.126
Q9CQM5	Txndc17	Mus musculus	Thioredoxin domain-containing protein 17	227.808	192.744	224.553	215.035	335.943	253.364	267.64	285.649	239.715	203.771	251.512	231.666	514.779	237.191	278.804	343.591
Q9CQJ8	Ndufb9	Mus musculus	NADH dehydrogenase [ubiquinone] 1 beta subcomplex subunit 9	143.16	124.776	118.691	128.876	139.305	87.1599	117.404	114.623	157.662	122.838	113.055	131.185	137.575	108.184	100.492	115.417
Q9CQJ4	Rnf2	Mus musculus	E3 ubiquitin-protein ligase RING2	47.7364	40.8259	24.2232	37.5951	47.2289	34.6914	18.1285	33.3496	49.4435	37.6656	49.7502	45.6198	45.9238	35.5341	22.3287	34.5955
Q9CQJ2	Pih1d1	Mus musculus	PIH1 domain-containing protein 1	26.5408	7.30788	26.8171	20.2219	25.5268	27.1492	30.6166	27.7642	NaN	29.9769	27.5641	28.7705	19.7568	NaN	44.5736	32.1652
Q9CQI7	Snrpb2	Mus musculus	U2 small nuclear ribonucleoprotein B''	240.815	284.896	234.945	253.552	149.889	204.631	224.854	193.125	136.212	186.822	176.145	166.393	82.1796	208.212	175.009	155.133
Q9CQI6	Cotl1	Mus musculus	Coactosin-like protein	3404.46	3028	3474.75	3302.4	4744.72	2446.6	2251.85	3147.72	3933.14	3266.77	2175.37	3125.09	3697.47	2312.29	2413.94	2807.9
Q9CQI3	Gmfb	Mus musculus	Glia maturation factor beta	122.287	91.0492	86.0077	99.7813	121.667	107.231	67.265	98.721	123.285	114.908	90.6344	109.609	97.604	56.2739	64.1064	72.6615
Q9CQH3	Ndufb5	Mus musculus	NADH dehydrogenase [ubiquinone] 1 beta subcomplex subunit 5, mitochondrial	117.315	131.82	114.786	121.307	127.727	111.168	123.348	120.747	135.659	123.55	109.599	122.936	111.531	182.301	160.108	151.313
Q9CQF9	Pcyox1	Mus musculus	Prenylcysteine oxidase 1	72.6391	90.2836	82.0893	81.6707	68.6413	56.9109	49.3792	58.3105	56.5207	56.3068	41.9165	51.5813	59.8029	60.1398	39.0055	52.9827
Q9CQF3	Nudt21	Mus musculus	Cleavage and polyadenylation specificity factor subunit 5	130.696	121.656	107.788	120.047	143.547	140.687	89.6388	124.624	187.248	129.305	119.437	145.33	173.28	125.48	95.2919	131.351
Q9CQF0	Mrpl11	Mus musculus	Large ribosomal subunit protein uL11m	41.1633	47.6292	39.8979	42.8968	60.6747	35.4373	42.4825	46.1982	45.5087	50.9761	46.3177	47.6008	42.3678	51.4855	59.2266	51.0266
Q9CQE8	RTRAF	Mus musculus	RNA transcription, translation and transport factor protein	149.385	141.043	111.002	133.81	112.899	142.337	160.931	138.722	83.7148	111.751	114.639	103.368	203.25	183.604	145.129	177.328
Q9CQE5	Rgs10	Mus musculus	Regulator of G-protein signaling 10	217.622	262.008	210.98	230.203	77.4645	43.107	66.2012	62.2576	210.673	230.559	125.805	189.012	36.6378	98.6138	83.4792	72.9102
Q9CQE3	Mrps17	Mus musculus	Small ribosomal subunit protein uS17m	73.5652	58.216	56.9427	62.908	48.5974	60.2429	36.086	48.3088	77.1762	72.5926	59.8185	69.8624	50.0766	24.728	51.4817	42.0954
Q9CQE1	Nipsnap3b	Mus musculus	Protein NipSnap homolog 3B	224.817	168.306	201.064	198.062	162.932	142.456	163.68	156.356	192.5	177.071	124.494	164.688	144.7	173.005	169.618	162.441
Q9CQD1	Rab5a	Mus musculus	Ras-related protein Rab-5A	32.1226	28.3127	27.213	29.2161	17.8617	49.8705	26.5751	31.4358	33.3718	28.3833	23.2086	28.3212	43.5009	35.3434	32.0916	36.9786
Q9CQC7	Ndufb4	Mus musculus	NADH dehydrogenase [ubiquinone] 1 beta subcomplex subunit 4	168.278	136.051	150.583	151.637	148.785	111.662	119.981	126.81	177.082	142.316	134.732	151.376	161.575	142.326	116.829	140.243
Q9CQC6	Bzw1	Mus musculus	eIF5-mimic protein 2	117.653	149.371	122.456	129.826	86.8825	190.421	236.876	171.393	126.31	185.358	170.28	160.649	96.1026	335.123	270.738	233.988
Q9CQB5	Cisd2	Mus musculus	CDGSH iron-sulfur domain-containing protein 2	391.747	365.613	347.239	368.2	319.277	218.327	239.487	259.031	325.752	324.174	240.865	296.93	297.592	203.71	249.485	250.262
Q9CQA3	Sdhb	Mus musculus	Succinate dehydrogenase [ubiquinone] iron-sulfur subunit, mitochondrial	535.592	453.982	478.034	489.203	626.551	341.469	380.766	449.595	543.373	447.923	358.838	450.045	546.742	335.783	393.32	425.281
Q9CQ92	Fis1	Mus musculus	Mitochondrial fission 1 protein	89.5975	145.207	107.737	114.181	82.27	157.434	180.687	140.13	91.5773	129.665	99.8693	107.037	73.2245	85.0847	89.1976	82.5023
Q9CQ91	Ndufa3	Mus musculus	NADH dehydrogenase [ubiquinone] 1 alpha subcomplex subunit 3	147.135	124.641	104.936	125.571	155.863	51.1823	52.8214	86.6222	161.397	143.072	80.4309	128.3	109.326	90.6922	24.3657	74.7945
Q9CQ89	Cuta	Mus musculus	Protein CutA	121.591	95.7044	76.9718	98.089	101.645	96.6967	83.2773	93.8731	108.593	95.0716	82.9422	95.5354	106.851	77.4038	74.594	86.283
Q9CQ86	Mien1	Mus musculus	Migration and invasion enhancer 1	43.59	52.666	49.4308	48.5623	35.5173	NaN	52.8567	44.187	NaN	36.5223	37.9993	37.2608	NaN	32.2859	38.4521	35.369
Q9CQ80	Vps25	Mus musculus	Vacuolar protein-sorting-associated protein 25	39.0891	57.4367	31.285	42.6036	31.9912	65.7757	63.1226	53.6299	29.4556	43.6778	48.5481	40.5605	28.573	87.9187	100.521	72.3377
Q9CQ75	Ndufa2	Mus musculus	NADH dehydrogenase [ubiquinone] 1 alpha subcomplex subunit 2	122.737	102.159	115.767	113.554	144.938	89.2612	97.2209	110.473	155.604	127.807	98.4786	127.297	128.608	80.298	83.5008	97.469
Q9CQ71	Rpa3	Mus musculus	Replication protein A 14 kDa subunit	86.8709	57.3366	67.9914	70.7329	92.6676	69.2244	67.6302	76.5074	66.6841	52.033	56.041	58.2527	116.311	43.5008	55.119	71.6436
Q9CQ69	Uqcrq	Mus musculus	Cytochrome b-c1 complex subunit 8	177.744	128.792	128.389	144.975	174.251	101.546	37.799	104.532	161.313	147.713	146.446	151.824	129.495	81.9935	55.1053	88.8647
Q9CQ65	Mtap	Mus musculus	S-methyl-5'-thioadenosine phosphorylase	319.696	352.114	308.95	326.92	306.055	204.424	248.117	252.865	407.873	417.046	428.174	417.698	352.452	322.493	306.35	327.098
Q9CQ62	Decr1	Mus musculus	2,4-dienoyl-CoA reductase [(3E)-enoyl-CoA-producing], mitochondrial	210.255	152.017	175.477	179.25	410.175	126.052	173.828	236.685	207.027	162.305	146.502	171.945	411.297	125.345	181.821	239.487
Q9CQ60	Pgls	Mus musculus	6-phosphogluconolactonase	292.084	224.176	260.428	258.896	299.958	478.036	396.637	391.543	271.909	244.42	265.27	260.533	265.383	187.268	183.579	212.076
Q9CQ54	Ndufc2	Mus musculus	NADH dehydrogenase [ubiquinone] 1 subunit C2	344.029	307.26	357.624	336.304	438.277	227.396	279.862	315.178	356.93	291.588	258.027	302.182	341.55	302.935	306.519	317.001
Q9CQ48	Nudcd2	Mus musculus	NudC domain-containing protein 2	55.6216	46.7007	59.5055	53.9426	64.2851	60.3927	68.8207	64.4995	61.2943	54.9618	92.0598	69.4386	71.9788	86.9763	72.6951	77.2167
Q9CQ43	Dut	Mus musculus	Deoxyuridine 5'-triphosphate nucleotidohydrolase	NaN	11.3116	9.51998	10.4158	25.2099	19.9206	34.0034	26.378	16.8207	11.9035	26.3183	18.3475	26.9592	17.9389	26.4493	23.7824
Q9CQ40	Mrpl49	Mus musculus	Large ribosomal subunit protein mL49	44.3914	29.6274	28.7855	34.2681	28.2273	31.6436	32.25	30.707	20.2956	27.4296	23.176	23.6337	19.9503	21.4673	25.4054	22.2743
Q9CQ22	Lamtor1	Mus musculus	Ragulator complex protein LAMTOR1	123.699	100.987	100.75	108.479	88.1229	134.377	117.05	113.183	99.4697	101.233	82.394	94.3654	101.384	71.9137	78.6569	83.9847
Q9CQ10	Chmp3	Mus musculus	Charged multivesicular body protein 3	57.2045	62.092	45.2463	54.8476	44.3821	59.5737	53.7437	52.5665	46.9863	49.9893	54.6077	50.5278	40.1107	58.4274	51.8758	50.138
Q9CPZ8	Cmc1	Mus musculus	COX assembly mitochondrial protein homolog	74.3503	62.3958	58.6126	65.1196	94.747	45.6404	52.8098	64.3991	78.2072	60.7857	57.9832	65.6587	35.5501	NaN	28.6155	32.0828
Q9CPY7	Lap3	Mus musculus	Cytosol aminopeptidase	179.608	183.47	170.68	177.919	113.222	189.673	151.817	151.57	131.28	149.405	181.889	154.192	146.844	196.842	149.57	164.418
Q9CPX8	Uqcr11	Mus musculus	Cytochrome b-c1 complex subunit 10	58.8384	133.1	89.587	93.8416	NaN	66.5215	81.2819	73.9017	20.8775	91.5638	25.2617	45.901	NaN	83.9794	77.7239	80.8517
Q9CPX6	Atg3	Mus musculus	Ubiquitin-like-conjugating enzyme ATG3	175.949	165.599	129.832	157.127	177.274	288.128	221.029	228.811	198.122	156.922	171.433	175.492	205.278	158.686	165.739	176.568
Q9CPW7	Zmat2	Mus musculus	Zinc finger matrin-type protein 2	143.13	117.574	97.1021	119.269	96.5426	102.492	91.7816	96.9389	114.598	114.347	98.0483	108.998	119.759	157.995	157.597	145.117
Q9CPW4	Arpc5	Mus musculus	Actin-related protein 2/3 complex subunit 5	885.77	975.816	972.833	944.806	1042.18	1358.2	1312.39	1237.59	787.381	939.418	892.546	873.115	826.456	1128.5	1145.32	1033.43
Q9CPW2	Fdx2	Mus musculus	Ferredoxin-2, mitochondrial	57.3549	38.1715	56.8071	50.7778	50.1035	50.0471	54.9957	51.7154	46.7633	37.3455	52.4256	45.5115	42.8316	58.2108	42.7742	47.9389
Q9CPV4	Glod4	Mus musculus	Glyoxalase domain-containing protein 4	132.532	129.737	133.683	131.984	246.631	168.545	173.68	196.285	146.321	120.546	114.679	127.182	192.88	120.382	134.19	149.151
Q9CPU2	Ndufb2	Mus musculus	NADH dehydrogenase [ubiquinone] 1 beta subcomplex subunit 2, mitochondrial	272.496	261.253	337.162	290.304	407.655	247.277	218.479	291.137	350.167	288.19	326.19	321.516	410.996	287.276	201.312	299.861
Q9CPU0	Glo1	Mus musculus	Lactoylglutathione lyase	228.825	210.999	193.249	211.024	204.956	129.236	146.992	160.394	246.956	225.244	202.832	225.011	191.6	174.903	168.565	178.356
Q9CPT5	Nop16	Mus musculus	Nucleolar protein 16	91.4051	94.4248	83.6486	89.8261	56.3007	58.6634	64.2815	59.7485	58.1414	70.5031	127.1	85.2481	56.1946	99.0247	53.9286	69.716
Q9CPT4	Mydgf	Mus musculus	Myeloid-derived growth factor	161.494	142.999	170.369	158.287	166.015	158.378	157.626	160.673	95.2694	113.863	123.383	110.838	130.009	169.805	139.284	146.366
Q9CPS7	Pno1	Mus musculus	RNA-binding protein PNO1	44.4238	53.5975	56.6796	51.567	NaN	38.672	37.4296	38.0508	48.5628	55.0634	74.6508	59.4257	NaN	53.9295	64.0258	58.9776
Q9CPR7	Sike1	Mus musculus	Suppressor of IKBKE 1	51.9693	45.0686	55.1005	50.7128	49.3465	47.2237	35.1325	43.9009	42.3409	53.1135	38.8985	44.7843	45.4705	32.6384	24.6406	34.2498
Q9CPR5	Mrpl15	Mus musculus	Large ribosomal subunit protein uL15m	22.8823	22.8333	18.7004	21.472	11.782	19.4528	8.04004	13.0916	19.1354	25.3574	19.7251	21.406	14.4103	NaN	9.81063	12.1105
Q9CPR4	Rpl17	Mus musculus	Large ribosomal subunit protein uL22	614.37	573.701	553.562	580.544	577.488	546.684	546.187	556.786	662.55	533.602	882.333	692.829	569.89	560.664	558.819	563.124
Q9CPQ8	Atp5mg	Mus musculus	ATP synthase subunit g, mitochondrial	616.858	554.281	583.132	584.757	328.515	433.031	450.09	403.878	341.759	552.807	379.977	424.848	202.883	658.718	560.051	473.884
Q9CPQ3	Tomm22	Mus musculus	Mitochondrial import receptor subunit TOM22 homolog	129.475	159.837	154.126	147.812	119.056	114.59	100.658	111.434	120.159	157.749	147.48	141.796	87.9084	63.8309	87.4945	79.7446
Q9CPQ1	Cox6c	Mus musculus	Cytochrome c oxidase subunit 6C	1848.65	1461.2	1722.84	1677.56	2316.33	1520.04	1509.94	1782.11	2225.24	1718.2	1409.78	1784.4	2210.21	1336.32	1502.2	1682.91
Q9CPP6	Ndufa5	Mus musculus	NADH dehydrogenase [ubiquinone] 1 alpha subcomplex subunit 5	68.3178	68.6872	68.2222	68.4091	50.9951	52.7234	59.0336	54.2507	58.4958	80.0024	51.9287	63.4757	36.7818	69.7029	61.2887	55.9245
Q9CPP0	Npm3	Mus musculus	Nucleoplasmin-3	355.084	334.742	307.782	332.536	174.94	159.135	245.99	193.355	381.371	329.002	429.873	380.082	321.782	660.057	420.079	467.306
Q99PW4	Tp53rkb	Mus musculus	EKC/KEOPS complex subunit Tp53rkb	21.1481	41.92	18.8904	27.3195	NaN	40.6585	29.4562	35.0574	17.7258	26.6176	24.2536	22.8656	NaN	46.8214	18.0857	32.4535
Q99PV8	Bcl11b	Mus musculus	B-cell lymphoma/leukemia 11B	84.2915	73.9191	85.1835	81.1314	71.0247	14.5072	25.7894	37.1071	120.038	92.688	69.9546	94.2267	74.8444	38.5641	34.5764	49.3283
Q99PV0	Prpf8	Mus musculus	Pre-mRNA-processing-splicing factor 8	523.577	530.466	525.962	526.668	398.408	345.389	387.725	377.174	463.3	491.612	461.127	472.013	393.64	433.738	399.039	408.806
Q99PU8	Dhx30	Mus musculus	ATP-dependent RNA helicase DHX30	11.3919	14.5131	11.2642	12.3897	13.4718	11.5775	13.2715	12.7736	7.36653	14.2749	15.5118	12.3844	8.41507	17.0144	16.1841	13.8712
Q99PT3	Ino80b	Mus musculus	INO80 complex subunit B	55.5383	39.6072	40.5789	45.2415	46.1516	21.4842	21.5115	29.7157	30.9608	30.4381	34.9925	32.1304	NaN	40.1538	23.5905	31.8721
Q99PT1	Arhgdia	Mus musculus	Rho GDP-dissociation inhibitor 1	819.084	872.372	843.65	845.035	1028.3	1075.25	985.513	1029.69	845.962	909.423	866.194	873.86	1046.31	907.341	827.087	926.913
Q99PL5	Rrbp1	Mus musculus	Ribosome-binding protein 1	96.0999	103.274	96.4301	98.6013	176.962	263.417	229.437	223.272	69.5003	62.5847	100.499	77.5279	132.941	140.475	114.778	129.398
Q99PG2	Ogfr	Mus musculus	Opioid growth factor receptor	35.2099	22.8347	33.8644	30.6363	56.8597	52.4754	35.0816	48.1389	40.4368	43.8097	37.2326	40.493	39.607	63.0833	57.5503	53.4135
Q99P88	Nup155	Mus musculus	Nuclear pore complex protein Nup155	157.817	184.573	165.646	169.346	126.693	101.574	131.245	119.837	116.117	135.474	95.8444	115.812	128.058	106.276	121.925	118.753
Q99P72	Rtn4	Mus musculus	Reticulon-4	28.4931	74.9307	47.8462	50.4234	24.2581	83.6348	101.703	69.8652	42.4653	40.6076	38.3763	40.4831	36.7056	149.372	171.032	119.037
Q99NB9	Sf3b1	Mus musculus	Splicing factor 3B subunit 1	383.811	401.113	363.365	382.763	248.957	311.061	337.597	299.205	275.563	333.664	322.43	310.552	209.6	326.186	304.788	280.191
Q99NB1	Acss1	Mus musculus	Acetyl-coenzyme A synthetase 2-like, mitochondrial	122.264	132.405	108.545	121.071	86.7622	103.313	126.126	105.4	88.2706	84.3921	69.4874	80.7167	75.7963	130.75	65.4583	90.6683
Q99N96	Mrpl1	Mus musculus	Large ribosomal subunit protein uL1m	39.2214	39.0507	32.7027	36.9916	28.4212	26.6313	17.1047	24.0524	51.432	37.6649	11.0501	33.3823	35.8092	23.344	16.1923	25.1152
Q99N92	Mrpl27	Mus musculus	Large ribosomal subunit protein bL27m	56.7039	49.2632	32.2388	46.0686	71.1413	44.8291	38.1514	51.374	62.6169	52.2309	62.3164	59.0548	55.5739	73.9024	36.4097	55.2953
Q99N87	Mrps5	Mus musculus	Small ribosomal subunit protein uS5m	46.4399	41.6961	34.3334	40.8231	51.9542	34.8056	41.8668	42.8755	56.8184	50.6433	69.0999	58.8539	57.1656	49.3482	50.6314	52.3817
Q99N85	Mrps18a	Mus musculus	Large ribosomal subunit protein mL66	64.1489	69.2425	65.181	66.1908	93.4036	54.9937	65.8461	71.4145	69.6599	63.0826	68.8067	67.1831	63.6987	55.8096	48.8101	56.1062
Q99N69	Lpxn	Mus musculus	Leupaxin	64.5329	57.3377	62.0805	61.317	239.204	140.906	153.182	177.764	72.4636	63.8215	64.9959	67.0937	299.726	129.715	133.637	187.693
Q99N16	Cyp4f3	Mus musculus	Cytochrome P450 4F3	85.9873	49.2568	65.8174	67.0205	63.9428	98.5387	76.4946	79.6587	48.5893	35.6198	28.676	37.6283	NaN	63.4707	34.8558	49.1632
Q99MU3	Adar	Mus musculus	Double-stranded RNA-specific adenosine deaminase	94.257	71.5011	105.919	90.5589	153.67	91.1761	68.5389	104.462	145.826	90.1324	89.0552	108.338	133.23	NaN	41.8652	87.5477
Q99MR8	Mccc1	Mus musculus	Methylcrotonoyl-CoA carboxylase subunit alpha, mitochondrial	28.7764	27.7094	25.3142	27.2667	20.469	17.2869	21.9209	19.8923	33.1712	23.611	19.7921	25.5248	23.6633	21.2626	17.1304	20.6854
Q99MR6	Srrt	Mus musculus	Serrate RNA effector molecule homolog	332.992	367.298	326.487	342.259	246.185	313.145	319.237	292.856	300.579	326.481	311.498	312.853	244.579	331.39	296.951	290.973
Q99MN9	Pccb	Mus musculus	Propionyl-CoA carboxylase beta chain, mitochondrial	76.5071	80.5379	50.9077	69.3176	78.7806	71.4131	44.3091	64.8343	95.477	81.6362	68.5284	81.8805	49.5378	49.9822	40.771	46.7637
Q99MN1	Kars1	Mus musculus	Lysine--tRNA ligase	138.201	158.269	144.098	146.856	147.79	223.99	193.704	188.495	177.674	181.866	299.319	219.62	201.813	248.837	211.668	220.773
Q99MK8	Grk2	Mus musculus	Beta-adrenergic receptor kinase 1	214.932	251.244	240.842	235.672	308.598	385.088	381.445	358.377	194.032	229.142	218.251	213.808	290.591	246.37	283.849	273.603
Q99MI6	Gimap3	Mus musculus	GTPase IMAP family member 3	122.931	119.941	118.479	120.45	202.754	82.7834	100.756	128.764	125.002	130.73	92.7516	116.161	173.097	130.964	135.821	146.627
Q99ME9	Gtpbp4	Mus musculus	GTP-binding protein 4	224.065	227.119	203.43	218.205	152.297	144.816	166.151	154.421	152.102	156.704	192.848	167.218	90.4939	196.088	182.097	156.226
Q99MD9	Nasp	Mus musculus	Nuclear autoantigenic sperm protein	358.636	301.484	334.052	331.391	352.896	390.184	333.263	358.781	481.048	421.664	489.667	464.126	394.853	385.595	340.924	373.79
Q99M87	Dnaja3	Mus musculus	DnaJ homolog subfamily A member 3, mitochondrial	39.7449	40.2519	50.5388	43.5119	46.9319	36.6222	27.1922	36.9154	63.2745	55.6651	54.5167	57.8188	52.2298	49.115	9.67519	37.0067
Q99M51	Nck1	Mus musculus	Cytoplasmic protein NCK1	33.9819	52.2806	48.0162	44.7595	85.2528	37.7729	NaN	61.5129	58.3534	47.5519	55.1958	53.7004	92.622	118.583	NaN	105.602
Q99M31	Hspa14	Mus musculus	Heat shock 70 kDa protein 14	59.2334	44.5299	44.8151	49.5261	64.2054	60.9559	53.3457	59.5023	79.4846	72.474	99.1231	83.6939	105.647	66.3025	58.7292	76.8929
Q99M28	Rnps1	Mus musculus	RNA-binding protein with serine-rich domain 1	987.637	785.054	893.83	888.841	879.385	145.368	272.372	432.375	770.646	696.778	660.363	709.263	626.787	508.365	409.461	514.871
Q99LY9	Ndufs5	Mus musculus	NADH dehydrogenase [ubiquinone] iron-sulfur protein 5	62.5767	69.7517	52.6236	61.6506	64.5899	61.2927	63.3138	63.0655	73.8133	72.2244	54.3048	66.7809	44.2556	61.4766	43.3496	49.694
Q99LX0	Park7	Mus musculus	Parkinson disease protein 7 homolog	1252.67	1207.42	1251.87	1237.32	1249.97	985.612	1086.12	1107.24	1341.2	1132.07	972.851	1148.71	1001.31	1092.31	982.619	1025.41
Q99LU0	Chmp1b1	Mus musculus	Charged multivesicular body protein 1B1	242.639	199.012	228.814	223.488	217.065	158.891	164.97	180.309	251.963	222.227	173.687	215.959	219.224	131.868	145.104	165.399
Q99LT0	Dpy30	Mus musculus	Protein dpy-30 homolog	125.915	101.424	99.9773	109.105	39.1383	125.555	106.997	90.5633	328.924	70.0469	43.7353	147.569	201.383	218.579	68.0461	162.669
Q99LR1	Abhd12	Mus musculus	Lysophosphatidylserine lipase ABHD12	56.3796	69.3086	51.1539	58.9474	23.5197	38.0775	41.6226	34.4066	27.2566	42.9846	22.5225	30.9213	83.4591	34.8881	32.7269	50.358
Q99LP6	Grpel1	Mus musculus	GrpE protein homolog 1, mitochondrial	213.253	169.693	208.536	197.161	177.48	190.193	190.831	186.168	229.826	196.275	245.471	223.857	223.261	192.933	197.595	204.596
Q99LI9	Clp1	Mus musculus	Polyribonucleotide 5'-hydroxyl-kinase Clp1	40.488	32.2437	38.0773	36.9363	NaN	43.2732	30.5752	36.9242	28.7448	43.8445	40.1387	37.576	26.5303	43.3137	42.8839	37.576
Q99LI7	Cstf3	Mus musculus	Cleavage stimulation factor subunit 3	98.7203	89.8353	85.1489	91.2348	71.0638	83.2308	67.9837	74.0928	100.802	94.1139	90.1465	95.0208	90.1921	68.7894	86.231	81.7375
Q99LH1	Gnl2	Mus musculus	Nucleolar GTP-binding protein 2	77.1639	60.8663	74.0078	70.6793	44.4321	59.2973	59.6928	54.4741	59.3165	61.9331	66.2408	62.4968	60.6563	55.1646	33.2833	49.7014
Q99LF4	Rtcb	Mus musculus	RNA-splicing ligase RtcB homolog	258.408	216.765	243.767	239.647	299.268	242.069	236.758	259.365	306.187	246.661	352.266	301.704	344.186	279.153	257.982	293.774
Q99LE6	Abcf2	Mus musculus	ATP-binding cassette sub-family F member 2	34.4723	25.017	25.2894	28.2595	45.9104	38.3202	32.2199	38.8168	62.1036	54.8963	95.5841	70.8613	51.1515	45.1236	50.7007	48.992
Q99LD4	Gps1	Mus musculus	COP9 signalosome complex subunit 1	22.4772	39.4986	23.752	28.5759	27.5122	38.222	51.44	39.0581	13.4029	27.4499	20.143	20.3319	27.8395	50.9374	39.571	39.4493
Q99LC5	Etfa	Mus musculus	Electron transfer flavoprotein subunit alpha, mitochondrial	666.953	584.148	606.516	619.206	770.9	512.473	564.846	616.073	658.074	570.221	543.901	590.732	725.424	460.261	453.8	546.495
Q99LC3	Ndufa10	Mus musculus	NADH dehydrogenase [ubiquinone] 1 alpha subcomplex subunit 10, mitochondrial	283.895	270.077	264.827	272.933	231.336	198.596	208.849	212.927	249.481	257.219	199.027	235.242	166.268	204.34	159.295	176.634
Q99LC2	Cstf1	Mus musculus	Cleavage stimulation factor subunit 1	70.7132	70.3089	74.639	71.8871	74.4614	67.3857	54.1569	65.3347	80.3007	68.0639	94.5195	80.9614	59.5162	74.9165	61.5112	65.3146
Q99LB6	Mat2b	Mus musculus	Methionine adenosyltransferase 2 subunit beta	80.6844	92.2131	84.7962	85.8979	104.683	109.399	105	106.361	93.9214	102.431	125.477	107.277	128.055	139.001	140.37	135.808
Q99LB2	Dhrs4	Mus musculus	Dehydrogenase/reductase SDR family member 4	132.196	120.744	102.405	118.448	127.535	111.134	119.644	119.438	149.37	112.32	119.256	126.982	111.422	86.7348	101.253	99.8033
Q99L47	St13	Mus musculus	Hsc70-interacting protein	317.143	406.679	399.547	374.456	433.81	358.093	415.4	402.435	372.863	390.369	552.109	438.447	506.756	583.411	593.889	561.352
Q99L45	Eif2s2	Mus musculus	Eukaryotic translation initiation factor 2 subunit 2	99.2367	106.581	92.0565	99.2916	107.406	136.45	152.357	132.071	159.091	134.219	170.479	154.596	125.857	273.834	190.965	196.885
Q99L43	Cds2	Mus musculus	Phosphatidate cytidylyltransferase 2	59.6761	35.3106	43.7534	46.2467	37.1853	23.7518	29.288	30.075	48.1037	35.4028	30.0759	37.8608	39.6183	23.5425	13.9169	25.6926
Q99L13	Hibadh	Mus musculus	3-hydroxyisobutyrate dehydrogenase, mitochondrial	70.8586	66.9711	60.8857	66.2385	56.1091	62.3969	70.2824	62.9295	57.1435	59.3743	58.2482	58.2553	51.0075	41.8697	47.2981	46.7251
Q99L04	Dhrs1	Mus musculus	Dehydrogenase/reductase SDR family member 1	93.3239	91.4489	83.2343	89.3357	92.2927	96.8022	100.64	96.5782	57.6218	59.3724	54.1936	57.0626	79.5298	48.6306	59.6277	62.596
Q99KY4	Gak	Mus musculus	Cyclin-G-associated kinase	42.9158	38.3529	37.5354	39.6014	34.3115	46.7682	46.9172	42.6656	37.6111	36.651	43.0224	39.0948	45.2055	53.9287	43.9867	47.707
Q99KV1	Dnajb11	Mus musculus	DnaJ homolog subfamily B member 11	72.1757	68.6781	76.731	72.5283	143.674	113.159	94.899	117.244	69.9465	61.5546	74.7385	68.7465	131.465	96.2068	76.8182	101.497
Q99KR7	Ppif	Mus musculus	Peptidyl-prolyl cis-trans isomerase F, mitochondrial	141.389	89.7739	86.5857	105.916	151.311	72.4249	72.7233	98.8198	139.997	84.3217	89.4986	104.606	145.215	71.1341	80.3501	98.8996
Q99KQ4	Nampt	Mus musculus	Nicotinamide phosphoribosyltransferase	97.7971	92.9512	91.3999	94.0494	76.1029	199.217	173.301	149.54	102.509	86.2095	117.876	102.198	101.707	174.167	125.851	133.908
Q99KP6	Prpf19	Mus musculus	Pre-mRNA-processing factor 19	1108.86	1023.45	913.583	1015.3	839.786	732.161	742.08	771.343	972.765	880.272	872.395	908.477	738.268	763.085	733.118	744.824
Q99KP3	Cryl1	Mus musculus	Lambda-crystallin homolog	49.1941	46.6167	38.8577	44.8895	63.0436	29.3766	37.6598	43.36	43.7842	41.7636	30.1527	38.5668	67.7978	28.8302	33.9061	43.5114
Q99KN9	Clint1	Mus musculus	Clathrin interactor 1	90.6982	88.5882	92.4011	90.5625	100.152	128.431	120.588	116.39	82.9582	94.0608	114.508	97.1757	104.483	116.868	76.6049	99.3185
Q99KN2	Ciao1	Mus musculus	Probable cytosolic iron-sulfur protein assembly protein CIAO1	218.28	376.099	NaN	297.189	153.068	420.419	653.437	408.975	149.515	259.636	206.527	205.226	53.6285	582.347	485.865	373.947
Q99KK9	Hars2	Mus musculus	Histidine--tRNA ligase, mitochondrial	32.0804	30.2162	24.7691	29.0219	41.245	20.6564	25.1058	29.0024	39.4872	23.3204	15.7925	26.2	38.0169	52.6361	28.7632	39.8054
Q99KK7	Dpp3	Mus musculus	Dipeptidyl peptidase 3	170.268	170.871	141.658	160.932	232.891	234.271	192.566	219.909	206.516	179.691	186.77	190.992	260.595	205.628	160.15	208.791
Q99KK2	Cmas	Mus musculus	N-acylneuraminate cytidylyltransferase	208.647	223.466	204.507	212.207	131.859	108.876	114.298	118.344	169.283	203.005	151.003	174.43	139.654	190.623	172.84	167.706
Q99KJ8	Dctn2	Mus musculus	Dynactin subunit 2	150.888	149.522	134.713	145.041	185.074	199.004	186.682	190.253	172.674	178.619	202.92	184.738	194.439	130.105	157.667	160.737
Q99KI0	Aco2	Mus musculus	Aconitate hydratase, mitochondrial	648.355	679.569	641.654	656.526	660.293	491.564	575.753	575.87	623.291	593.999	503.526	573.605	571.593	611.994	539.576	574.388
Q99KH8	Stk24	Mus musculus	Serine/threonine-protein kinase 24	187.463	180.852	163.167	177.161	183.106	172.302	186.14	180.516	240.686	212.112	203.299	218.699	231.786	168.573	211.545	203.968
Q99KG3	Rbm10	Mus musculus	RNA-binding protein 10	57.5046	79.6531	68.8749	68.6775	62.8682	54.87	59.9394	59.2259	63.9846	62.518	65.8302	64.1109	41.3071	53.9084	53.2448	49.4868
Q99KF1	Tmed9	Mus musculus	Transmembrane emp24 domain-containing protein 9	375.672	323.926	360.08	353.226	422.244	332.746	243.172	332.721	307.848	279.949	273.191	286.996	290.929	287.605	238.528	272.354
Q99KE1	Me2	Mus musculus	NAD-dependent malic enzyme, mitochondrial	528.93	517.361	515.886	520.726	296.431	256.171	271.46	274.688	499.903	529.489	370.388	466.593	247.042	307.159	302.459	285.553
Q99KC8	Vwa5a	Mus musculus	von Willebrand factor A domain-containing protein 5A	67.2663	67.6933	70.168	68.3759	201.753	105.058	123.006	143.272	56.81	65.702	71.119	64.5437	195.924	83.4298	105.992	128.449
Q99K95	Rtf2	Mus musculus	Replication termination factor 2	13.1337	18.7181	NaN	15.9259	19.5784	24.7195	22.5252	22.2744	16.9734	16.8083	23.0101	18.9306	NaN	21.2935	23.8618	22.5777
Q99K85	Psat1	Mus musculus	Phosphoserine aminotransferase	36.9477	44.8384	33.4344	38.4069	86.1678	118.687	103.765	102.873	119.996	118.006	162.522	133.508	144.163	144.96	138.114	142.412
Q99K48	Nono	Mus musculus	Non-POU domain-containing octamer-binding protein	828.421	859.697	844.277	844.132	756.534	662.604	666.271	695.137	807.212	706.085	768.003	760.433	755.91	566.174	601.237	641.107
Q99K28	Arfgap2	Mus musculus	ADP-ribosylation factor GTPase-activating protein 2	21.6528	25.347	28.8073	25.269	22.7013	26.3648	25.7653	24.9438	23.2696	24.2177	28.929	25.4721	6.7333	43.7405	31.3326	27.2688
Q99JY9	Actr3	Mus musculus	Actin-related protein 3	937.113	996.959	984.748	972.94	1202.95	1479.76	1281.52	1321.41	1016.31	973.367	967.855	985.843	1463.78	984.629	1008.75	1152.39
Q99JY3	Gimap4	Mus musculus	GTPase IMAP family member 4	850.366	846.974	874.895	857.411	1446.29	709.165	812.118	989.19	1064.45	919.005	790.617	924.691	1367.56	629.986	791.335	929.627
Q99JY0	Hadhb	Mus musculus	Trifunctional enzyme subunit beta, mitochondrial	818.435	926.591	890.936	878.654	676.116	619.791	783.903	693.27	710.261	859.074	536.422	701.919	670.406	668.111	656.364	664.96
Q99JX7	Nxf1	Mus musculus	Nuclear RNA export factor 1	118.822	120.846	114.377	118.015	68.7268	79.8226	79.1719	75.9071	89.5166	86.5044	79.5396	85.1869	76.7235	74.9117	75.8776	75.8376
Q99JX4	Eif3m	Mus musculus	Eukaryotic translation initiation factor 3 subunit M	54.8626	65.6983	56.1414	58.9008	57.9518	76.0117	50.7814	61.5816	74.36	74.781	102.705	83.9485	114.979	89.8318	102.53	102.447
Q99JX3	Gorasp2	Mus musculus	Golgi reassembly-stacking protein 2	37.1901	45.8179	35.0441	39.3507	48.4676	53.6367	51.2623	51.1222	59.2385	41.3378	51.7922	50.7895	82.3753	64.2421	54.236	66.9511
Q99JW4	Lims1	Mus musculus	LIM and senescent cell antigen-like-containing domain protein 1	49.1809	41.9552	58.5071	49.8811	80.3579	154.833	108.777	114.656	60.7095	69.707	75.111	68.5092	112.214	30.5364	71.3179	71.3561
Q99JT2	Stk26	Mus musculus	Serine/threonine-protein kinase 26	120.858	98.5556	97.8231	105.746	113.13	78.0989	94.7017	95.3103	124.856	118.707	119.78	121.114	179.702	159.684	145.049	161.478
Q99JR8	Smarcd2	Mus musculus	SWI/SNF-related matrix-associated actin-dependent regulator of chromatin subfamily D member 2	131.159	122.747	127.715	127.207	98.9162	71.8475	101.299	90.6876	95.8933	97.2416	88.1687	93.7679	72.4778	76.9527	67.1434	72.1913
Q99JR1	Sfxn1	Mus musculus	Sideroflexin-1	214.011	209.556	205.676	209.747	193.241	199.762	217.437	203.48	191.174	186.145	173.913	183.744	148.67	182.515	171.857	167.68
Q99JI6	Rap1b	Mus musculus	Ras-related protein Rap-1b	74.3008	89.1679	82.9689	82.1459	86.6769	76.6029	84.2264	82.5021	63.0224	79.8648	83.7951	75.5608	99.5265	110.464	69.9079	93.2994
Q99JI4	Psmd6	Mus musculus	26S proteasome non-ATPase regulatory subunit 6	84.0193	105.059	83.2102	90.7628	69.5945	119.764	136.429	108.596	84.3833	92.1228	143.875	106.794	120.503	146.501	123.293	130.099
Q99JF8	Psip1	Mus musculus	PC4 and SFRS1-interacting protein	691.095	714.182	703.204	702.827	490.326	332.726	445.187	422.746	399.874	459.236	340.394	399.835	297.198	349.447	315.389	320.678
Q99JB2	Stoml2	Mus musculus	Stomatin-like protein 2, mitochondrial	47.2921	58.509	45.4532	50.4181	49.185	49.4451	60.4704	53.0335	42.6367	46.9171	50.9018	46.8185	76.7682	58.579	51.5567	62.3013
Q99J99	Mpst	Mus musculus	3-mercaptopyruvate sulfurtransferase	59.4849	56.6841	59.8689	58.6793	71.5517	35.8385	37.3997	48.2633	43.3578	46.3164	26.9043	38.8595	35.8628	17.0021	12.1074	21.6574
Q99J95	Cdk9	Mus musculus	Cyclin-dependent kinase 9	56.4832	47.5775	60.1967	54.7525	46.119	71.0483	58.8184	58.6619	76.6539	61.4731	79.8277	72.6516	77.2727	83.1141	82.3877	80.9248
Q99J77	Nans	Mus musculus	Sialic acid synthase	201.809	209.065	202.096	204.323	299.992	233.105	226.989	253.362	241.694	211.806	210.793	221.431	320.241	322.314	293.058	311.871
Q99J72	Apobec3	Mus musculus	DNA dC->dU-editing enzyme APOBEC-3	30.3671	25.3362	43.9745	33.2259	55.4932	43.4509	42.656	47.2	27.5991	23.7312	42.6166	31.3156	28.9238	48.8296	33.4161	37.0565
Q99J62	Rfc4	Mus musculus	Replication factor C subunit 4	48.3889	42.7557	36.8001	42.6482	31.9932	45.6773	40.7575	39.476	20.1308	26.1981	27.7997	24.7095	42.3478	24.7914	29.0161	32.0518
Q99J56	Derl1	Mus musculus	Derlin-1	127.718	157.117	155.942	146.926	112.54	145.96	169.841	142.78	98.1106	134.149	98.5719	110.277	117.111	192.239	197.259	168.87
Q99J47	Dhrs7b	Mus musculus	Dehydrogenase/reductase SDR family member 7B	47.4764	52.4246	40.8406	46.9139	32.1478	40.2217	46.2161	39.5286	41.7178	45.1761	36.5852	41.1597	47.9167	57.2297	45.2398	50.1287
Q99J45	Nrbp1	Mus musculus	Nuclear receptor-binding protein	48.9695	54.3426	52.385	51.899	57.549	48.2599	43.3773	49.7287	85.5106	60.1625	70.6609	72.1113	75.376	42.78	56.0537	58.0699
Q99J36	Thumpd1	Mus musculus	THUMP domain-containing protein 1	76.9982	82.6987	80.7271	80.1413	74.484	50.7224	58.9041	61.3702	104.408	84.1727	82.6813	90.4206	72.6646	81.4608	68.437	74.1875
Q99020	Hnrnpab	Mus musculus	Heterogeneous nuclear ribonucleoprotein A/B	703.373	621.029	531.002	618.468	791.711	696.099	563.001	683.604	1156.17	728.619	1081.35	988.715	987.299	689.663	519.151	732.038
Q93092	Taldo1	Mus musculus	Transaldolase	626.988	627.348	629.46	627.932	515.342	1000.79	832.633	782.922	578.968	602.431	534.877	572.092	609.746	587.471	537.429	578.215
Q925N2	Sfxn2	Mus musculus	Sideroflexin-2	45.0446	41.3727	42.0811	42.8328	22.7155	26.96	15.7428	21.8061	51.4421	36.5438	30.2091	39.3984	26.9194	13.2328	NaN	20.0761
Q925I1	Atad3	Mus musculus	ATPase family AAA domain-containing protein 3	79.238	80.1602	69.2735	76.2239	51.7759	48.2878	61.4803	53.848	94.8559	82.7671	108.519	95.3806	45.4869	77.4259	61.7964	61.5698
Q924Z4	Cers2	Mus musculus	Ceramide synthase 2	23.7461	39.3213	22.0552	28.3742	29.1552	38.6667	37.2663	35.0294	33.4638	18.8764	26.1828	26.1743	31.0617	52.6672	44.5311	42.7533
Q924T2	Mrps2	Mus musculus	Small ribosomal subunit protein uS2m	36.0228	37.3921	34.1804	35.8651	72.3286	36.0699	36.6632	48.3539	41.8902	49.6872	57.542	49.7064	74.1716	38.0671	69.4387	60.5591
Q924L1	Letmd1	Mus musculus	LETM1 domain-containing protein 1	39.0145	41.3216	53.5835	44.6399	40.9111	29.2079	30.6079	33.5756	63.5563	39.78	39.3063	47.5475	28.2835	NaN	20.8127	24.5481
Q924K8	Mta3	Mus musculus	Metastasis-associated protein MTA3	106.726	105.533	88.0791	100.113	54.769	88.5362	91.9244	78.4099	74.1651	96.4295	66.7573	79.1173	63.846	60.68	80.4743	68.3334
Q924D0	Rtn4ip1	Mus musculus	Reticulon-4-interacting protein 1, mitochondrial	48.8317	48.6212	38.8902	45.4477	29.3226	43.0464	36.3836	36.2509	19.3596	30.5903	29.2665	26.4055	17.1139	NaN	23.8976	20.5057
Q924C1	Xpo5	Mus musculus	Exportin-5	49.6399	51.8757	42.6153	48.0436	81.994	86.1417	54.085	74.0735	84.1414	65.5011	109.803	86.4818	81.5799	74.4833	68.0037	74.689
Q923G2	Polr2h	Mus musculus	DNA-directed RNA polymerases I, II, and III subunit RPABC3	77.8536	58.2904	49.1576	61.7672	45.5375	46.1376	37.9635	43.2128	50.5916	64.0352	62.2507	58.9592	41.0726	18.4402	32.2149	30.5759
Q923D5	Wbp11	Mus musculus	WW domain-binding protein 11	75.7646	90.04	81.647	82.4839	81.8527	70.0313	73.1518	75.0119	87.1067	81.4836	69.5178	79.3694	85.4672	70.5833	52.0794	69.3766
Q923D4	Sf3b5	Mus musculus	Splicing factor 3B subunit 5	77.0783	59.4299	68.1731	68.2271	63.9089	38.8153	42.2067	48.3103	120.367	58.1387	61.219	79.9081	82.4679	25.4191	42.4078	50.0983
Q923D2	Blvrb	Mus musculus	Flavin reductase (NADPH)	317.431	244.073	271.15	277.551	119.954	308.438	213.307	213.9	116.278	102.07	75.1796	97.8423	109.416	85.8338	85.9761	93.7418
Q922Y1	Ubxn1	Mus musculus	UBX domain-containing protein 1	66.5606	40.0054	38.0335	48.1999	54.3243	49.9882	46.3363	50.2163	52.6184	63.5438	74.7261	63.6294	69.5211	43.9328	37.9977	50.4839
Q922V4	Plrg1	Mus musculus	Pleiotropic regulator 1	104.544	92.1736	106.146	100.955	79.3405	72.6233	70.5771	74.1803	79.3058	80.117	76.6754	78.6994	60.0655	55.6287	68.9328	61.5423
Q922U1	Prpf3	Mus musculus	U4/U6 small nuclear ribonucleoprotein Prp3	117.691	118.335	129.377	121.801	109.544	99.8197	94.6083	101.324	114.164	113.155	125.807	117.708	87.9172	89.7518	99.0587	92.2426
Q922S4	Pde2a	Mus musculus	cGMP-dependent 3',5'-cyclic phosphodiesterase	29.9014	32.6727	23.7337	28.7692	52.6245	54.9569	51.2445	52.942	31.1259	22.5188	NaN	26.8224	31.6578	44.5269	45.3153	40.5
Q922R8	Pdia6	Mus musculus	Protein disulfide-isomerase A6	240.447	221.113	198.34	219.967	341.79	481.059	496.983	439.944	130.075	140.317	176.036	148.809	289.892	326.735	287.38	301.336
Q922Q8	Lrrc59	Mus musculus	Leucine-rich repeat-containing protein 59	322.982	336.649	278.885	312.839	311.392	392.334	378.349	360.692	143.804	176.753	223.714	181.423	318.674	267.848	257.616	281.379
Q922Q4	Pycr2	Mus musculus	Pyrroline-5-carboxylate reductase 2	158.501	148.679	154.649	153.943	225.794	173.39	158.219	185.801	177.244	142.486	159.13	159.62	195.627	125.123	106.745	142.498
Q922Q1	Mtarc2	Mus musculus	Mitochondrial amidoxime reducing component 2	466.215	395.08	398.979	420.091	397.018	318.793	277.508	331.106	449.646	404.247	341.968	398.62	328.099	273.514	253.944	285.186
Q922P9	Glyr1	Mus musculus	Cytokine-like nuclear factor N-PAC	658.771	589.192	645.45	631.138	418.448	277.148	304.107	333.234	397.356	419.923	270.418	362.566	258.8	295.483	238.209	264.164
Q922L6	Nelfcd	Mus musculus	Negative elongation factor D	16.9234	14.8987	15.7791	15.867	24.3254	17.1353	18.8662	20.1089	18.2471	17.0322	35.3975	23.5589	16.5738	NaN	19.137	17.8554
Q922K7	Nop2	Mus musculus	Probable 28S rRNA (cytosine-C(5))-methyltransferase	91.5386	74.6631	94.6385	86.9467	80.4651	60.8324	72.4539	71.2505	88.2791	68.6235	138.2	98.3677	91.6979	98.7574	64.9209	85.1254
Q922J9	Far1	Mus musculus	Fatty acyl-CoA reductase 1	42.0124	42.2495	37.5235	40.5951	36.2769	77.6645	58.1016	57.3476	37.8792	51.6094	66.8171	52.1019	56.9356	89.9369	42.7357	63.2027
Q922J3	Clip1	Mus musculus	CAP-Gly domain-containing linker protein 1	41.0203	38.4969	35.7223	38.4131	34.014	34.3797	31.8857	33.4265	47.611	43.2493	46.0056	45.622	54.8232	43.3892	32.5166	43.5764
Q922H4	Gmppa	Mus musculus	Mannose-1-phosphate guanyltransferase alpha	21.791	25.281	21.9389	23.0037	41.5724	49.9749	46.9506	46.166	27.5962	25.983	51.3877	34.989	46.304	7.07018	18.5071	23.9604
Q922H2	Pdk3	Mus musculus	[Pyruvate dehydrogenase (acetyl-transferring)] kinase isozyme 3, mitochondrial	77.806	77.5331	72.8665	76.0685	105.691	89.4594	118.052	104.401	56.3405	75.2759	56.5416	62.7194	79.4173	97.5799	86.6686	87.8886
Q922E4	Pcyt2	Mus musculus	Ethanolamine-phosphate cytidylyltransferase	22.2406	36.812	23.1234	27.392	15.6875	27.9098	39.92	27.8391	24.0844	34.2453	28.4596	28.9298	19.7136	40.8181	46.8639	35.7986
Q922D8	Mthfd1	Mus musculus	C-1-tetrahydrofolate synthase, cytoplasmic	128.007	142.704	118.638	129.783	132.223	189.963	166.813	163	176.757	172.228	259.012	202.666	195.507	221.842	200.573	205.974
Q922B2	Dars1	Mus musculus	Aspartate--tRNA ligase, cytoplasmic	255.879	307.044	253.685	272.203	279.916	438.772	378.255	365.648	298.847	333.242	379.622	337.237	321.093	412.559	374.34	369.331
Q922B1	Macrod1	Mus musculus	ADP-ribose glycohydrolase MACROD1	187.075	169.684	137.656	164.805	84.4575	60.4192	61.5809	68.8192	175.539	158.721	100.029	144.763	60.1044	103.239	97.506	86.9498
Q921Y2	Imp3	Mus musculus	U3 small nucleolar ribonucleoprotein protein IMP3	77.0284	43.1849	58.3798	59.531	45.0581	32.6344	20.5636	32.752	39.108	51.1923	58.0209	49.4404	NaN	53.2438	26.0267	39.6353
Q921Y0	Mob1a	Mus musculus	MOB kinase activator 1A	109.631	106.846	95.8165	104.098	95.974	142.624	145.35	127.983	123.39	143.705	121.987	129.694	100.385	147.169	114.634	120.729
Q921W0	Chmp1a	Mus musculus	Charged multivesicular body protein 1a	145.336	126.616	144.002	138.651	224.555	140.951	130.639	165.382	180.654	159.408	158.644	166.236	208.197	126.724	145.402	160.108
Q921T2	Tor1aip1	Mus musculus	Torsin-1A-interacting protein 1	232.454	286.451	218.025	245.643	166.422	136.726	199.999	167.716	135.275	168.931	138.656	147.62	129.806	157.229	129.385	138.807
Q921N6	Ddx27	Mus musculus	Probable ATP-dependent RNA helicase DDX27	123.837	120.059	117.131	120.342	86.8866	57.2431	74.6426	72.9241	71.7524	72.1764	169.075	104.335	77.9954	115.496	98.8455	97.4458
Q921M7	Cyrib	Mus musculus	CYFIP-related Rac1 interactor B	167.412	215.501	199.397	194.104	196.038	349.827	302.435	282.766	201.634	198.013	159.094	186.247	165.571	214.66	164.303	181.511
Q921M3	Sf3b3	Mus musculus	Splicing factor 3B subunit 3	640.716	640.834	599.066	626.872	471.448	484.088	526.517	494.018	507.359	520.921	553.817	527.366	368.364	509.728	489.649	455.913
Q921L3	Tmco1	Mus musculus	Calcium load-activated calcium channel	81.9333	75.5709	78.6435	78.7159	73.2978	77.6841	82.3332	77.7717	48.6951	58.0797	49.5361	52.1036	62.795	58.727	73.664	65.062
Q921I9	Exosc4	Mus musculus	Exosome complex component RRP41	119.555	111.132	99.2702	109.986	96.8731	87.1177	68.7542	84.2483	115.632	99.8626	122.445	112.646	117.127	97.9361	89.2406	101.435
Q921I1	Tf	Mus musculus	Serotransferrin	66.454	55.88	63.2003	61.8447	103.306	108.147	87.0519	99.5014	30.7085	29.3945	25.8896	28.6642	116.723	39.3934	55.8161	70.6442
Q921H9	Coa7	Mus musculus	Cytochrome c oxidase assembly factor 7	43.0356	40.5894	33.0532	38.8927	35.5094	30.3256	27.7691	31.2014	55.2058	39.4076	38.4448	44.3527	16.5811	46.6151	NaN	31.5981
Q921H8	Acaa1a	Mus musculus	3-ketoacyl-CoA thiolase A, peroxisomal	165.476	171.51	170.817	169.268	170.889	168.519	161.132	166.847	140.642	153.19	128.386	140.74	130.594	108.614	120.735	119.981
Q921G7	Etfdh	Mus musculus	Electron transfer flavoprotein-ubiquinone oxidoreductase, mitochondrial	94.2229	84.5997	95.2524	91.3584	115.569	67.0452	78.5956	87.07	101.207	86.6834	77.7621	88.5507	110.652	85.1374	82.68	92.8231
Q921F4	Hnrnpll	Mus musculus	Heterogeneous nuclear ribonucleoprotein L-like	36.7321	44.0408	37.4861	39.4197	67.441	29.1846	34.0949	43.5735	56.5071	47.7904	61.4935	55.2636	83.2053	40.1666	47.1754	56.8491
Q921F2	Tardbp	Mus musculus	TAR DNA-binding protein 43	955.494	860.774	907.207	907.825	1001.69	902.326	779.908	894.642	1132.53	1008.11	958.366	1033	1077.7	747.558	834.56	886.605
Q921E6	Eed	Mus musculus	Polycomb protein EED	106.053	100.645	82.0811	96.2596	NaN	81.1446	57.3564	69.2505	35.6544	85.19	52.9984	57.9476	36.2531	44.4053	55.4117	45.3567
Q920Q6	Msi2	Mus musculus	RNA-binding protein Musashi homolog 2	35.897	36.4661	27.9296	33.4309	66.5762	32.0657	40.5945	46.4121	42.0208	32.5857	51.7439	42.1168	76.8753	31.0719	32.3993	46.7821
Q920E5	Fdps	Mus musculus	Farnesyl pyrophosphate synthase	13.9226	23.5967	20.4993	19.3395	11.3836	36.7467	34.0457	27.392	20.7592	26.4829	40.1128	29.1183	33.5838	30.279	24.7018	29.5216
Q920B9	Supt16h	Mus musculus	FACT complex subunit SPT16	275.62	299.632	264.851	280.034	208.533	243.42	262.016	237.99	196.641	234.025	207.408	212.691	210.066	269.88	244.407	241.451
Q920A9	Fcrla	Mus musculus	Fc receptor-like A	188.705	159.88	175.679	174.755	39.2689	167.394	128.209	111.624	60.6443	64.3512	37.2485	54.0813	23.1614	90.7791	45.2602	53.0669
Q91ZX7	Lrp1	Mus musculus	Prolow-density lipoprotein receptor-related protein 1	59.8023	52.8198	71.6817	61.4346	47.5073	51.4474	68.686	55.8802	47.5582	35.1307	25.0475	35.9121	NaN	52.6828	47.9087	50.2957
Q91ZW3	Smarca5	Mus musculus	SWI/SNF-related matrix-associated actin-dependent regulator of chromatin subfamily A member 5	338.848	306.566	320.012	321.809	279.028	224.352	245.682	249.687	202.635	206.194	200.698	203.176	197.26	194.754	168.548	186.854
Q91ZV0	Mia2	Mus musculus	Melanoma inhibitory activity protein 2	14.9366	24.1398	23.506	20.8608	18.0665	21.2891	24.0319	21.1292	20.9818	19.321	28.1254	22.8094	17.7379	20.7733	16.9186	18.4766
Q91ZR1	Rab4b	Mus musculus	Ras-related protein Rab-4B	101.228	114.866	88.5957	101.563	118.631	136.896	130.957	128.828	79.9524	99.1866	70.7983	83.3124	165.538	75.6158	86.2993	109.151
Q91ZJ5	Ugp2	Mus musculus	UTP--glucose-1-phosphate uridylyltransferase	76.6185	77.1528	68.4439	74.0717	93.8589	135.11	137.42	122.13	58.8342	61.4297	64.8849	61.7163	127.597	79.0546	100.465	102.372
Q91ZA3	Pcca	Mus musculus	Propionyl-CoA carboxylase alpha chain, mitochondrial	209.679	190.301	209.066	203.015	202.966	121.903	134.674	153.181	225.709	178.421	151.078	185.07	182.726	142.523	151.903	159.05
Q91Z53	Grhpr	Mus musculus	Glyoxylate reductase/hydroxypyruvate reductase	119.207	104.363	90.9	104.824	106.126	130.069	96.0679	110.754	147.468	99.4127	107.522	118.134	133.155	64.0426	68.771	88.6561
Q91Z40	Gbp7	Mus musculus	Guanylate-binding protein 7	54.069	43.3707	42.9296	46.7898	77.9845	56.1515	64.1974	66.1111	82.0807	67.5849	73.5142	74.3932	112.957	46.0432	64.0301	74.3433
Q91YW3	Dnajc3	Mus musculus	DnaJ homolog subfamily C member 3	110.794	129.637	109.065	116.498	181.868	166.921	174.343	174.377	82.1697	108.392	104.536	98.366	201.098	120.877	132.599	151.525
Q91YU8	Ppan	Mus musculus	Suppressor of SWI4 1 homolog	100.932	61.0176	74.1509	78.7	73.9217	51.6152	49.0812	58.2061	71.6471	60.1947	112.153	81.3317	55.565	78.5901	41.1278	58.4277
Q91YT7	Ythdf2	Mus musculus	YTH domain-containing family protein 2	42.4925	45.1326	35.6306	41.0853	37.5138	66.9991	58.8148	54.4426	63.592	68.6704	117.188	83.1503	60.7076	96.3307	76.2975	77.7786
Q91YT0	Ndufv1	Mus musculus	NADH dehydrogenase [ubiquinone] flavoprotein 1, mitochondrial	129.796	125.208	132.417	129.14	133.953	100.379	116.456	116.929	132.504	135.244	112.096	126.615	115.349	119.905	110.705	115.32
Q91YR7	Prpf6	Mus musculus	Pre-mRNA-processing factor 6	275.775	292.136	281.86	283.257	193.491	186.149	210.202	196.614	228.746	244.277	211.589	228.204	204.243	215.6	219.105	212.983
Q91YR1	Twf1	Mus musculus	Twinfilin-1	39.7759	27.4333	31.2773	32.8288	102.63	69.0075	44.6697	72.1023	30.6837	23.1776	29.905	27.9221	62.0064	43.4537	60.9918	55.484
Q91YQ5	Rpn1	Mus musculus	Dolichyl-diphosphooligosaccharide--protein glycosyltransferase subunit 1	555.705	513.402	520.752	529.953	581.398	515.912	520.296	539.202	455.528	411.239	403.441	423.403	567.575	509.785	522.787	533.382
Q91YP3	Dera	Mus musculus	Deoxyribose-phosphate aldolase	19.848	19.054	17.7219	18.8746	16.6454	53.7886	35.0698	35.1679	11.862	18.6494	30.3604	20.2906	NaN	53.4013	24.2001	38.8007
Q91YK2	Rrp1b	Mus musculus	Ribosomal RNA processing protein 1 homolog B	66.0071	59.6518	70.2569	65.3053	93.8283	57.8302	63.8719	71.8435	62.4289	84.96	74.3268	73.9053	114.052	78.4743	73.4102	88.6455
Q91YJ3	Thyn1	Mus musculus	Thymocyte nuclear protein 1	166.569	119.306	35.8628	107.246	107.385	67.9104	21.3524	65.5492	140.502	101.679	105.844	116.008	184.636	142.191	NaN	163.414
Q91YI4	Arrb2	Mus musculus	Beta-arrestin-2	77.8491	67.8992	68.8993	71.5492	62.4051	93.7288	90.1768	82.1036	58.7792	76.7849	58.5741	64.7127	42.5707	66.7097	74.416	61.2322
Q91YI0	Asl	Mus musculus	Argininosuccinate lyase	67.3827	75.3796	64.0007	68.921	63.2196	77.0784	69.2488	69.8489	49.155	76.421	49.4188	58.3316	50.6761	38.2281	59.2735	49.3926
Q91YH5	Atl3	Mus musculus	Atlastin-3	64.2783	90.7551	66.6093	73.8809	60.5828	76.8212	102.282	79.8955	46.6966	71.0659	81.0144	66.259	58.8371	121.159	107.592	95.8627
Q91YE7	Rbm5	Mus musculus	RNA-binding protein 5	76.8734	37.5252	51.9599	55.4528	50.4836	57.6894	61.4051	56.526	51.5656	50.0288	NaN	50.7972	74.5243	NaN	44.2278	59.3761
Q91YE6	Ipo9	Mus musculus	Importin-9	55.091	47.8824	38.1378	47.0371	59.7015	56.4569	55.8486	57.3357	47.009	50.3922	75.2202	57.5405	76.9058	44.8225	48.5644	56.7642
Q91YD3	Dcp1a	Mus musculus	mRNA-decapping enzyme 1A	21.9321	22.6676	24.2245	22.9414	29.9483	28.3937	7.65193	21.998	37.9703	25.939	44.2733	36.0609	34.1063	19.2446	37.2991	30.2167
Q91XD6	Vps36	Mus musculus	Vacuolar protein-sorting-associated protein 36	60.4707	50.2704	47.5454	52.7621	61.6843	69.3065	54.747	61.9126	48.4748	52.2851	64.376	55.0453	83.6598	105.598	88.106	92.4547
Q91XB0	Trex1	Mus musculus	Three-prime repair exonuclease 1	132.101	128.489	130.643	130.411	160.781	185.489	179.203	175.158	68.952	66.6125	92.1023	75.8889	172.217	119.589	142.689	144.832
Q91X96	Rabif	Mus musculus	Guanine nucleotide exchange factor MSS4	115.828	133.083	111.439	120.117	116.501	102.904	110.771	110.059	121.911	121.135	116.945	119.997	182.615	120.544	142.762	148.64
Q91X78	Erlin1	Mus musculus	Erlin-1	32.5628	29.648	37.0168	33.0759	30.4929	46.2159	48.1088	41.6059	25.7364	23.3226	NaN	24.5295	36.9866	48.3353	27.5442	37.622
Q91WV0	Dr1	Mus musculus	Protein Dr1	134.192	144.51	132.277	136.993	139.025	105.272	112.667	118.988	139.105	116.765	99.2884	118.386	117.419	145.291	131.749	131.486
Q91WS0	Cisd1	Mus musculus	CDGSH iron-sulfur domain-containing protein 1	269.375	224.893	246.373	246.88	360.577	210.603	236.477	269.219	260.237	230.934	168.985	220.052	346.831	153.582	189.13	229.848
Q91WQ3	Yars1	Mus musculus	Tyrosine--tRNA ligase, cytoplasmic	71.8336	88.6074	74.8422	78.4278	91.9684	117.426	107.852	105.749	103.096	100.27	126.246	109.871	120.866	173.263	129.768	141.299
Q91WN1	Dnajc9	Mus musculus	DnaJ homolog subfamily C member 9	726.808	588.174	667.618	660.867	685.391	511.095	542.06	579.515	468.734	457.951	371.612	432.766	526.82	428.993	439.318	465.044
Q91WM3	Rrp9	Mus musculus	U3 small nucleolar RNA-interacting protein 2	95.9874	97.3871	95.8654	96.4133	45.8367	41.7392	48.1944	45.2568	73.4351	73.8923	122.442	89.9231	40.3162	88.2544	59.5813	62.7173
Q91WM2	Hdhd5	Mus musculus	Haloacid dehalogenase-like hydrolase domain-containing 5	95.8752	93.26	90.8531	93.3294	91.4543	34.8947	48.0839	58.1443	111.504	94.7049	75.589	93.9325	105.08	56.1499	69.9854	77.0718
Q91WK2	Eif3h	Mus musculus	Eukaryotic translation initiation factor 3 subunit H	92.3217	90.276	80.3649	87.6542	102.443	131.187	95.9263	109.852	144.652	146.414	218.75	169.939	153.033	192.582	161.911	169.176
Q91WJ8	Fubp1	Mus musculus	Far upstream element-binding protein 1	372.224	358.432	364.768	365.141	288.093	291.248	264.411	281.251	486.799	477.681	604.984	523.155	339.242	367.408	322.665	343.105
Q91WG8	Gne	Mus musculus	Bifunctional UDP-N-acetylglucosamine 2-epimerase/N-acetylmannosamine kinase	16.0712	25.3741	18.6198	20.0217	23.8546	14.2175	20.2669	19.4464	23.5358	23.8446	18.9408	22.107	24.1196	29.4026	26.0483	26.5235
Q91WD5	Ndufs2	Mus musculus	NADH dehydrogenase [ubiquinone] iron-sulfur protein 2, mitochondrial	77.6	81.8845	67.4857	75.6567	50.9359	74.382	66.3649	63.8942	68.5361	74.0458	58.0534	66.8784	59.6928	67.5923	60.9754	62.7535
Q91W90	Txndc5	Mus musculus	Thioredoxin domain-containing protein 5	222.175	200.058	189.642	203.958	903.811	864.14	759.804	842.585	143.421	127.125	193.581	154.709	482.769	416.349	389.826	429.648
Q91W50	Csde1	Mus musculus	Cold shock domain-containing protein E1	40.8249	46.4345	39.8891	42.3828	48.8584	85.3837	59.2778	64.5066	99.8692	86.2216	186.696	124.262	108.762	134.862	123.785	122.47
Q91W39	Ncoa5	Mus musculus	Nuclear receptor coactivator 5	128.653	112.02	109.376	116.683	107.984	70.5181	68.3989	82.3002	110.834	100.692	97.1773	102.901	83.1037	62.7798	52.3983	66.0939
Q91VW3	Sh3bgrl3	Mus musculus	SH3 domain-binding glutamic acid-rich-like protein 3	1682.17	1424.01	1217.21	1441.13	1307.41	1917.02	1548.43	1590.95	1634.45	1598.85	1476.45	1569.92	920.507	1086.99	1092.36	1033.29
Q91VU0	Fam3c	Mus musculus	Protein FAM3C	81.3666	75.8754	79.1784	78.8068	128.21	73.5999	64.3703	88.7267	105.568	85.7051	97.1958	96.1564	177.148	35.2859	45.4952	85.9764
Q91VT4	Cbr4	Mus musculus	3-oxoacyl-[acyl-carrier-protein] reductase	35.1224	56.2307	26.6285	39.3272	43.0046	28.4691	45.3021	38.9253	42.8292	41.7498	35.7979	40.1256	30.1385	NaN	45.6588	37.8986
Q91VS7	Mgst1	Mus musculus	Microsomal glutathione S-transferase 1	68.032	66.1934	50.7843	61.6699	55.0299	88.9332	45.5736	63.1789	27.0275	35.2805	18.289	26.8656	58.6742	15.5525	14.911	29.7126
Q91VR5	Ddx1	Mus musculus	ATP-dependent RNA helicase DDX1	178.307	138.04	139.394	151.914	210.157	149.517	145.324	168.333	192.702	146.791	205.186	181.56	219.012	180.821	161.941	187.258
Q91VR2	Atp5f1c	Mus musculus	ATP synthase subunit gamma, mitochondrial	816.641	802.845	758.088	792.525	826.4	763.015	790.907	793.44	791.331	927.687	615.752	778.257	1004.65	934.178	1000.73	979.854
Q91VM9	Ppa2	Mus musculus	Inorganic pyrophosphatase 2, mitochondrial	82.3229	73.7928	70.4863	75.534	72.7027	54.1011	40.8638	55.8892	94.5888	81.1619	54.8407	76.8638	60.4125	37.8969	45.3438	47.8844
Q91VM5	Rbmxl1	Mus musculus	RNA binding motif protein, X-linked-like-1	838.568	1056.74	877.714	924.34	538.971	490.992	664.774	564.912	426.36	540.468	441.733	469.52	311.547	562.232	463.623	445.8
Q91VJ5	Pqbp1	Mus musculus	Polyglutamine-binding protein 1	150.318	173.046	149.019	157.461	190.714	170.394	176.936	179.348	185.74	193.523	232.648	203.97	132.675	169.328	150.462	150.822
Q91VJ4	Stk38	Mus musculus	Serine/threonine-protein kinase 38	41.9886	61.3821	38.7577	47.3762	8.53666	40.5871	46.3686	31.8308	19.83	41.06	29.0953	29.9951	15.8369	37.2475	36.807	29.9638
Q91VI7	Rnh1	Mus musculus	Ribonuclease inhibitor	138.791	157.398	142.844	146.344	352.689	414.609	405.029	390.776	155.61	167.113	211.456	178.06	461.349	298.68	374.886	378.305
Q91VH2	Snx9	Mus musculus	Sorting nexin-9	6.00707	12.5293	NaN	9.26818	14.7754	20.6682	21.2004	18.8813	NaN	7.90486	10.6006	9.25271	21.9729	42.0316	14.6016	26.202
Q91VE6	Nifk	Mus musculus	MKI67 FHA domain-interacting nucleolar phosphoprotein	84.3298	73.8505	63.2925	73.8243	82.1717	43.5215	49.7797	58.491	59.6944	52.7578	113.898	75.45	43.9149	61.6579	49.6685	51.7471
Q91VE0	Slc27a4	Mus musculus	Long-chain fatty acid transport protein 4	31.6055	30.3716	22.0048	27.994	47.3786	40.8083	25.9556	38.0475	45.6596	30.4746	22.3258	32.82	43.6014	NaN	38.5812	41.0913
Q91VD9	Ndufs1	Mus musculus	NADH-ubiquinone oxidoreductase 75 kDa subunit, mitochondrial	271.798	261.472	269.736	267.669	259.41	190.025	231.87	227.102	276.673	235.852	183.326	231.95	266.9	210.696	206.229	227.941
Q91VC9	Ghitm	Mus musculus	Growth hormone-inducible transmembrane protein	130.244	114.337	77.8254	107.469	137.295	105.078	100.892	114.422	129.15	103.643	87.5797	106.791	117.428	138.279	124.144	126.617
Q91VC3	Eif4a3	Mus musculus	Eukaryotic initiation factor 4A-III	499.518	532.296	511.639	514.485	369.312	377.804	451.57	399.562	385.713	461.354	433.93	426.999	380.644	527.181	485.796	464.54
Q91VA6	Poldip2	Mus musculus	Polymerase delta-interacting protein 2	49.7532	63.7719	63.5631	59.0294	NaN	71.763	107.186	89.4743	24.2576	63.5302	57.4421	48.41	31.9717	65.233	67.2043	54.803
Q91V92	Acly	Mus musculus	ATP-citrate synthase	154.033	178.882	155.174	162.696	125.411	278.589	237.727	213.909	193.52	176.372	269.978	213.29	189.345	293.656	241.763	241.588
Q91V81	Rbm42	Mus musculus	RNA-binding protein 42	49.6427	46.0536	32.0905	42.5956	49.1775	50.4977	37.1255	45.6002	56.9078	49.5359	64.3648	56.9362	36.409	38.2028	34.6301	36.414
Q91V64	Isoc1	Mus musculus	Isochorismatase domain-containing protein 1	155.979	126.619	131.49	138.029	99.675	89.079	77.0306	88.5949	155.497	135.942	127.38	139.606	97.5863	73.2299	93.3786	88.0649
Q91V61	Sfxn3	Mus musculus	Sideroflexin-3	275.978	258.616	258.473	264.356	382.538	142.924	191.096	238.852	279.465	258.74	209.319	249.175	323.515	260.833	278.306	287.552
Q91V41	Rab14	Mus musculus	Ras-related protein Rab-14	376.534	309.844	373.723	353.367	348.54	404.294	459.201	404.012	299.344	267.895	241.147	269.462	402.677	379.269	368.139	383.362
Q91V12	Acot7	Mus musculus	Cytosolic acyl coenzyme A thioester hydrolase	108.391	100.71	84.4701	97.8572	462.361	226.101	236.261	308.241	137.197	117.831	307.728	187.585	695.573	266.641	331.814	431.343
Q91V08	Clec2d	Mus musculus	C-type lectin domain family 2 member D	17.8266	16.5817	15.5447	16.651	19.273	22.8672	24.5429	22.2277	16.1803	18.1954	9.4045	14.5934	16.9509	20.4771	9.91754	15.7818
Q91V04	Tram1	Mus musculus	Translocating chain-associated membrane protein 1	196.398	173.617	185.726	185.247	97.3913	192.308	230.762	173.487	75.8066	132.59	76.1409	94.8457	87.8981	206.074	253.172	182.381
Q91V01	Lpcat3	Mus musculus	Lysophospholipid acyltransferase 5	76.6588	92.8834	70.9849	80.1757	27.4751	67.7592	86.2664	60.5002	52.0091	58.1345	40.4768	50.2068	46.6647	72.4868	40.6121	53.2545
Q91UZ5	Impa2	Mus musculus	Inositol monophosphatase 2	36.2559	29.435	32.9692	32.8867	54.8349	79.2907	54.8841	63.0033	44.5491	36.9568	36.4486	39.3182	41.4852	51.366	24.2474	39.0329
Q8WUR0		Mus musculus	Protein C19orf12 homolog	55.0594	69.4241	65.5046	63.3293	43.5009	98.7782	100.657	80.9788	78.1445	70.7291	48.2313	65.7017	60.0304	66.3628	41.2753	55.8895
Q8VIJ6	Sfpq	Mus musculus	Splicing factor, proline- and glutamine-rich	2565.2	2682.45	2575.77	2607.8	2445.29	2180.61	2307.69	2311.2	2313.72	2495.45	2812.44	2540.54	2556.41	2224.34	1821.43	2200.73
Q8VI63	Mob2	Mus musculus	MOB kinase activator 2	52.7071	52.5675	48.262	51.1789	NaN	46.9079	33.5466	40.2272	73.0164	63.1557	66.9603	67.7108	64.9449	79.4755	27.5249	57.3151
Q8VI36	Pxn	Mus musculus	Paxillin	46.1345	41.9784	47.7634	45.2921	41.2139	112.851	103.372	85.8123	61.8927	43.2588	44.139	49.7635	53.0429	33.9369	28.0722	38.3506
Q8VHZ7	Imp4	Mus musculus	U3 small nucleolar ribonucleoprotein protein IMP4	106.779	91.9146	74.0822	90.9252	30.3287	72.989	62.4034	55.2404	40.2849	43.4151	59.9386	47.8795	21.6345	93.4745	83.4983	66.2025
Q8VHR5	Gatad2b	Mus musculus	Transcriptional repressor p66-beta	34.1569	40.9806	36.7282	37.2886	29.3324	28.1221	29.1018	28.8521	33.9239	32.7847	36.8558	34.5215	29.0533	24.0364	30.6793	27.923
Q8VHN8	Nudt16l1	Mus musculus	Tudor-interacting repair regulator protein	69.2012	76.6717	58.7848	68.2192	64.939	52.753	55.0553	57.5824	64.6077	80.9715	69.7969	71.792	47.2461	52.5994	57.9563	52.6006
Q8VHE0	Sec63	Mus musculus	Translocation protein SEC63 homolog	69.7295	56.1622	50.4978	58.7965	75.5031	65.1188	60.4423	67.0214	46.4727	46.3891	61.4406	51.4341	71.7079	58.0972	45.8443	58.5498
Q8VH51	Rbm39	Mus musculus	RNA-binding protein 39	299.665	297.443	277.831	291.646	294.334	162.327	172.554	209.738	271.9	282.217	227.706	260.608	208.899	259.933	288.44	252.424
Q8VEM8	Slc25a3	Mus musculus	Solute carrier family 25 member 3	1759.3	1736.66	1727.59	1741.18	1639.59	1485.55	1733.04	1619.39	1506.6	1856.33	1327.08	1563.34	1346.92	1835.21	1623.62	1601.91
Q8VEK3	Hnrnpu	Mus musculus	Heterogeneous nuclear ribonucleoprotein U	2398.42	2106.33	2130.38	2211.71	2271.21	1821.9	1626.84	1906.65	2737.71	2230.12	2479.12	2482.32	2356.03	2039.26	1792.08	2062.46
Q8VEJ4	Nle1	Mus musculus	Notchless protein homolog 1	57.4041	42.4349	45.5086	48.4492	40.294	36.7815	36.437	37.8375	60.1295	50.4391	83.1175	64.562	31.3591	42.0421	44.0199	39.1404
Q8VEH3	Arl8a	Mus musculus	ADP-ribosylation factor-like protein 8A	73.4293	83.4743	69.7587	75.5541	74.2214	178.175	136.916	129.771	83.6298	80.942	107.639	90.7368	102.468	106.055	110.387	106.303
Q8VEE4	Rpa1	Mus musculus	Replication protein A 70 kDa DNA-binding subunit	186.679	162.317	148.162	165.719	192.165	157.043	146.942	165.383	195.743	131.055	157.327	161.375	236.461	145.901	127.412	169.925
Q8VE99	Ccdc115	Mus musculus	Coiled-coil domain-containing protein 115	31.1137	37.4543	23.8366	30.8016	33.895	26.8242	26.8397	29.1863	33.5849	24.1179	40.9792	32.894	16.3099	36.3765	NaN	26.3432
Q8VE97	Srsf4	Mus musculus	Serine/arginine-rich splicing factor 4	684.981	834.573	686.647	735.401	503.374	215.733	397.383	372.163	633.437	838.05	832.455	767.981	415.959	656.904	546.783	539.882
Q8VE88	Fam114a2	Mus musculus	Protein FAM114A2	40.3837	20.1258	26.869	29.1262	33.6216	28.7035	18.9562	27.0938	36.6881	22.9754	36.2866	31.9834	48.3539	23.6852	15.5671	29.2021
Q8VE80	Thoc3	Mus musculus	THO complex subunit 3	97.7643	71.6433	75.2475	81.5517	83.8515	52.1252	16.6432	50.8733	70.3056	64.0718	69.5491	67.9755	55.3244	83.8106	53.9302	64.3551
Q8VE70	Pdcd10	Mus musculus	Programmed cell death protein 10	101.487	219.071	130.114	150.224	37.1174	147.249	165.786	116.718	59.4813	146.01	56.6982	87.3967	34.1225	165.909	178.6	126.211
Q8VE47	Uba5	Mus musculus	Ubiquitin-like modifier-activating enzyme 5	64.3315	44.686	83.5288	64.1821	50.4639	69.3777	58.3704	59.404	66.2156	63.3691	31.1139	53.5662	63.7558	NaN	19.9677	41.8617
Q8VE37	Rcc1	Mus musculus	Regulator of chromosome condensation	821.857	785.607	691.526	766.33	525.986	375.389	464.855	455.41	305.463	370.494	363.645	346.534	141.751	337.333	319.995	266.36
Q8VE22	Mrps23	Mus musculus	Small ribosomal subunit protein mS23	41.9657	42.9276	51.6524	45.5152	69.8962	34.0862	33.1441	45.7088	69.596	59.2946	46.3253	58.4053	67.3776	27.5326	24.0891	39.6664
Q8VDW0	Ddx39a	Mus musculus	ATP-dependent RNA helicase DDX39A	111.732	146.959	66.8104	108.5	125.43	212.867	161.943	166.747	139.917	142.28	257.472	179.89	153.503	175.445	199.381	176.11
Q8VDQ1	Ptgr2	Mus musculus	Prostaglandin reductase 2	63.3121	37.7961	40.1089	47.0723	41.1851	63.1363	36.1719	46.8311	32.574	36.7544	29.2181	32.8488	36.1219	32.5673	18.3052	28.9982
Q8VDP6	Cdipt	Mus musculus	CDP-diacylglycerol--inositol 3-phosphatidyltransferase	693.472	721.55	600.009	671.677	384.757	370.42	382.129	379.102	470.721	623.72	339.281	477.907	392.234	365.545	417.386	391.722
Q8VDP4	Ccar2	Mus musculus	Cell cycle and apoptosis regulator protein 2	192.552	178.49	192.531	187.858	206.487	148.646	163.537	172.89	214.639	185.155	183.399	194.398	254.989	151.75	150.035	185.591
Q8VDP3	Mical1	Mus musculus	[F-actin]-monooxygenase MICAL1	58.3548	52.3488	47.3002	52.6679	88.0622	93.2781	93.233	91.5244	66.3651	54.8324	50.6977	57.2984	127.152	58.2333	65.5429	83.6426
Q8VDP2	Steep1	Mus musculus	STING ER exit protein	37.9716	27.3899	20.8226	28.728	29.8741	28.3496	16.7312	24.985	41.8126	30.3753	25.6828	32.6235	NaN	20.4114	24.8234	22.6174
Q8VDN2	Atp1a1	Mus musculus	Sodium/potassium-transporting ATPase subunit alpha-1	454.699	425.872	435.153	438.575	527.635	374.668	439.807	447.37	608.082	538.405	600.874	582.454	692.917	631.088	554.389	626.131
Q8VDM6	Hnrnpul1	Mus musculus	Heterogeneous nuclear ribonucleoprotein U-like protein 1	178.445	168.971	178.621	175.345	156.555	143.269	158.31	152.711	175.084	165.084	149.442	163.203	150.312	139.896	125.9	138.702
Q8VDM4	Psmd2	Mus musculus	26S proteasome non-ATPase regulatory subunit 2	141.727	147.994	137.156	142.292	165.325	205.558	210.941	193.941	155.287	168.507	255.231	193.008	216.187	257.619	238.864	237.557
Q8VDL4	Adpgk	Mus musculus	ADP-dependent glucokinase	117.853	123.878	121.508	121.079	91.6887	249.883	191.97	177.847	97.4861	93.3657	75.6728	88.8416	85.4316	79.5639	81.3366	82.1107
Q8VDK1	Nit1	Mus musculus	Deaminated glutathione amidase	35.0906	24.1614	24.1243	27.7921	16.4117	26.3519	34.1535	25.639	14.3152	20.7778	17.3415	17.4782	10.7352	21.2928	36.3003	22.7761
Q8VDJ3	Hdlbp	Mus musculus	Vigilin	49.875	54.452	50.2485	51.5252	50.2723	99.5449	71.1224	73.6465	57.4054	60.2588	81.2472	66.3038	74.4877	81.3058	67.8387	74.5441
Q8VDG3	Parn	Mus musculus	Poly(A)-specific ribonuclease PARN	32.7979	37.8401	39.6125	36.7501	32.3767	38.1994	49.7544	40.1102	37.3201	37.1829	35.8622	36.7884	50.8204	45.9242	33.6985	43.4811
Q8VDF2	Uhrf1	Mus musculus	E3 ubiquitin-protein ligase UHRF1	23.2219	15.9375	8.66461	15.9413	8.39892	17.0781	13.7748	13.0839	14.5411	2.86628	10.0106	9.13933	9.46712	NaN	7.19506	8.33109
Q8VDD9	Phip	Mus musculus	PH-interacting protein	28.0588	43.4846	38.6656	36.7363	29.5496	44.6372	38.8292	37.672	23.327	25.2045	18.6251	22.3855	NaN	28.4393	9.9496	19.1944
Q8VDD5	Myh9	Mus musculus	Myosin-9	2128.76	2037.79	2094.36	2086.97	2608.2	2406.5	2551.38	2522.03	2495.25	2376.08	2079.25	2316.86	3043.51	2293.64	2451.14	2596.1
Q8VD65	Pik3r4	Mus musculus	Phosphoinositide 3-kinase regulatory subunit 4	23.802	38.856	16.4533	26.3704	26.9555	33.6101	24.9045	28.49	34.8546	29.9681	35.1273	33.3167	36.1955	32.0794	25.0196	31.0981
Q8VD58	Evi2b	Mus musculus	Protein EVI2B	50.5873	54.3348	29.6341	44.8521	51.804	191.8	116.146	119.917	42.2577	40.9327	42.9216	42.0373	NaN	63.8996	46.9542	55.4269
Q8VD31	Tapbpl	Mus musculus	Tapasin-related protein	131.873	93.9016	97.0588	107.611	170.117	85.2026	108.492	121.271	106.042	91.4098	71.8159	89.7559	203.812	123.098	118.999	148.636
Q8VD26	Tmem143	Mus musculus	Transmembrane protein 143	521.951	554.886	528.402	535.08	332.005	191.55	295.89	273.149	288.191	345.961	70.7458	234.966	189.25	309.423	257.163	251.945
Q8VCY6	Utp6	Mus musculus	U3 small nucleolar RNA-associated protein 6 homolog	19.177	27.478	17.7052	21.4534	21.6849	13.7701	18.8225	18.0925	NaN	13.8557	27.3193	20.5875	NaN	36.2952	14.6217	25.4584
Q8VCW8	Acsf2	Mus musculus	Medium-chain acyl-CoA ligase ACSF2, mitochondrial	208.037	187.722	204.697	200.152	196.143	211.946	193.117	200.402	179.279	150.964	98.9567	143.067	103.474	186.557	135.197	141.743
Q8VCW4	Unc93b1	Mus musculus	Protein unc-93 homolog B1	67.1585	71.6383	58.5277	65.7748	34.5964	99.8201	91.3456	75.254	13.4725	25.2851	20.9918	19.9165	NaN	47.9173	40.2442	44.0807
Q8VCT3	Rnpep	Mus musculus	Aminopeptidase B	20.4536	14.1611	22.5684	19.061	63.82	76.2076	82.3019	74.1098	24.7387	12.3695	10.0532	15.7205	61.1359	30.8864	44.7588	45.5937
Q8VCM7	Fgg	Mus musculus	Fibrinogen gamma chain	69.8104	39.542	38.0851	49.1458	103.727	92.303	75.8932	90.6412	79.2459	27.9797	30.6783	45.968	388.297	63.625	130.646	194.189
Q8VCI0	Plbd1	Mus musculus	Phospholipase B-like 1	242.98	229.063	220.783	230.942	106.215	206.459	159.492	157.388	83.8909	87.3877	39.0813	70.12	34.2448	69.7997	38.4689	47.5044
Q8VCH8	Ubxn4	Mus musculus	UBX domain-containing protein 4	117.155	88.862	101.272	102.43	78.279	75.8993	106.753	86.9772	52.1489	64.791	64.7915	60.5771	NaN	125.409	96.1469	110.778
Q8VCG3	Wdr74	Mus musculus	WD repeat-containing protein 74	NaN	28.4546	27.6585	28.0566	30.6025	19.9973	21.5292	24.043	34.185	32.4172	68.6875	45.0966	NaN	41.1746	15.4715	28.323
Q8VCF0	Mavs	Mus musculus	Mitochondrial antiviral-signaling protein	18.3042	23.5761	19.0699	20.3167	10.8883	19.6984	23.2601	17.9489	17.8131	20.9612	25.8439	21.5394	8.0606	10.2382	6.66211	8.32029
Q8VCD5	Med17	Mus musculus	Mediator of RNA polymerase II transcription subunit 17	31.7408	26.9021	21.2624	26.6351	23.5889	22.5611	17.5314	21.2271	25.5126	28.3276	37.7022	30.5141	15.8946	NaN	13.1569	14.5258
Q8VCB1	Ndc1	Mus musculus	Nucleoporin NDC1	47.7591	42.5463	46.0148	45.44	45.6081	32.2959	25.9773	34.6271	33.347	37.2934	35.0516	35.2307	34.2575	27.1854	36.8248	32.7559
Q8VC65	Nrm	Mus musculus	Nurim	172.684	202.293	195.637	190.205	72.8631	103.308	129.232	101.801	84.198	146.8	91.9248	107.641	44.6866	81.3551	131.357	85.7996
Q8VBZ3	Clptm1	Mus musculus	Putative lipid scramblase CLPTM1	32.5979	22.9808	21.0869	25.5552	31.3072	23.926	21.3945	25.5426	26.5983	27.6525	26.4843	26.9117	25.2009	35.659	31.5108	30.7902
Q8VBW6	Nae1	Mus musculus	NEDD8-activating enzyme E1 regulatory subunit	27.7981	47.6043	35.7997	37.0673	34.6431	37.7009	41.1097	37.8179	31.94	34.9046	36.9553	34.6	73.2409	58.6778	72.014	67.9776
Q8VBV7	Cops8	Mus musculus	COP9 signalosome complex subunit 8	75.9641	60.5864	64.969	67.1732	106.866	65.1004	59.1678	77.0449	91.7117	68.3979	92.3301	84.1466	113.401	50.5116	53.4067	72.4398
Q8VBV3	Exosc2	Mus musculus	Exosome complex component RRP4	69.7685	59.6807	62.3181	63.9224	63.3103	68.0257	67.6944	66.3435	93.0746	69.961	77.4864	80.174	60.1609	65.7181	69.6265	65.1685
Q8VBT0	Tmx1	Mus musculus	Thioredoxin-related transmembrane protein 1	264.488	269.234	232.469	255.397	296.516	207.525	210.768	238.269	203.699	192.113	191.778	195.863	222.988	179.758	211.35	204.699
Q8R5K4	Nol6	Mus musculus	Nucleolar protein 6	62.4599	60.2516	50.7497	57.8204	39.6197	31.0438	29.5118	33.3918	75.9001	40.2366	53.798	56.6449	65.4226	58.4911	29.0499	50.9878
Q8R5J9	Arl6ip5	Mus musculus	PRA1 family protein 3	268.241	298.014	281.188	282.481	276.936	177.961	216.632	223.843	259.425	259.188	237.054	251.889	289.815	235.083	282.281	269.059
Q8R5A3	Apbb1ip	Mus musculus	Amyloid beta A4 precursor protein-binding family B member 1-interacting protein	136.785	122.302	133.527	130.871	117.306	141.693	129.655	129.552	155.05	144.968	135.975	145.331	124.785	108.532	112.482	115.266
Q8R574	Prpsap2	Mus musculus	Phosphoribosyl pyrophosphate synthase-associated protein 2	160.674	148.326	144.71	151.237	124.267	146.923	129.123	133.438	205.542	167.508	190.724	187.925	209.056	169.247	174.631	184.311
Q8R550	Sh3kbp1	Mus musculus	SH3 domain-containing kinase-binding protein 1	471.277	529.56	474.893	491.91	395.805	247.553	310.94	318.1	525.164	547.55	461.283	511.332	430.151	409.974	396.071	412.066
Q8R4X3	Rbm12	Mus musculus	RNA-binding protein 12	70.6192	69.0179	60.2735	66.6368	54.7192	55.7244	60.3878	56.9438	68.5591	77.5835	84.5269	76.8898	55.9221	72.0434	52.3175	60.0943
Q8R4R6	Nup35	Mus musculus	Nucleoporin NUP35	126.949	135.552	112.339	124.946	132.239	64.5182	92.6567	96.4712	109.477	110.68	100.479	106.879	100.848	71.7387	62.0054	78.1975
Q8R4N0	Clybl	Mus musculus	Citramalyl-CoA lyase, mitochondrial	54.829	55.5645	39.1598	49.8511	21.2924	31.9726	23.2018	25.489	41.194	49.4948	38.5756	43.0882	NaN	78.4671	34.6399	56.5535
Q8R480	Nup85	Mus musculus	Nuclear pore complex protein Nup85	162.773	143.088	133.006	146.289	94.5278	98.889	95.4736	96.2968	125.473	131.648	84.2458	113.789	102.697	134.35	109.052	115.366
Q8R429	Atp2a1	Mus musculus	Sarcoplasmic/endoplasmic reticulum calcium ATPase 1	265.661	256.16	238.901	253.574	257.021	290.606	302.885	283.504	174.239	214.52	165.79	184.85	266.042	305.914	280.825	284.26
Q8R404	Micos13	Mus musculus	MICOS complex subunit MIC13	64.1176	38.6112	38.2371	46.9886	115.522	55.9185	36.3875	69.276	123.373	60.3563	60.4018	81.377	74.728	46.9931	43.5784	55.0999
Q8R3N6	Thoc1	Mus musculus	THO complex subunit 1	96.3333	88.9792	84.512	89.9415	67.6891	59.3272	66.6818	64.566	91.824	84.948	78.7111	85.161	43.0872	57.6022	NaN	50.3447
Q8R3N1	Nop14	Mus musculus	Nucleolar protein 14	49.8026	50.33	47.7817	49.3047	41.8056	25.8917	26.9274	31.5416	43.76	38.654	63.6316	48.6818	29.0552	42.1858	37.1007	36.1139
Q8R3G1	Ppp1r8	Mus musculus	Nuclear inhibitor of protein phosphatase 1	42.2449	66.2026	44.9987	51.1488	41.7733	54.6242	51.2913	49.2296	60.6199	55.1527	51.5043	55.759	64.4669	51.0859	41.5911	52.3813
Q8R3C6	Rbm19	Mus musculus	Probable RNA-binding protein 19	30.9777	30.2967	34.1362	31.8036	15.0916	22.9715	18.7622	18.9418	28.9323	29.417	41.3167	33.222	17.2774	NaN	32.2056	24.7415
Q8R3C0	Mcmbp	Mus musculus	Mini-chromosome maintenance complex-binding protein	33.1141	29.3233	27.3661	29.9345	46.9084	46.3207	38.3924	43.8738	37.7487	35.8109	59.8263	44.462	51.6924	29.1994	42.2607	41.0508
Q8R344	Ccdc12	Mus musculus	Coiled-coil domain-containing protein 12	50.3057	36.3785	41.1111	42.5984	29.7296	39.3529	27.9271	32.3365	41.9499	32.9048	27.2126	34.0224	23.096	29.0734	17.4652	23.2115
Q8R332	Nup58	Mus musculus	Nucleoporin p58/p45	49.7114	37.6159	40.2691	42.5321	37.0503	15.0107	17.6398	23.2336	48.145	36.497	29.18	37.9407	25.3516	NaN	7.65322	16.5024
Q8R326	Pspc1	Mus musculus	Paraspeckle component 1	124.504	124.75	131.292	126.849	93.4578	91.6764	83.069	89.4011	85.0755	128.276	111.613	108.322	82.0596	99.4076	109.337	96.9348
Q8R323	Rfc3	Mus musculus	Replication factor C subunit 3	106.654	99.1976	68.883	91.5781	41.5965	97.587	107.092	82.0918	51.2179	57.2816	63.0187	57.1727	65.2891	NaN	69.3973	67.3432
Q8R317	Ubqln1	Mus musculus	Ubiquilin-1	90.5835	68.3658	67.1824	75.3772	92.8468	81.3793	71.1889	81.805	123.233	89.0001	84.1003	98.7778	86.0181	89.1415	93.5278	89.5625
Q8R2Y8	Ptrh2	Mus musculus	Peptidyl-tRNA hydrolase 2, mitochondrial	80.9036	48.7644	40.2386	56.6355	47.2886	58.7666	54.1652	53.4068	57.734	34.9211	51.8441	48.1664	25.3226	37.5678	26.8539	29.9148
Q8R2U0	Seh1l	Mus musculus	Nucleoporin SEH1	56.3392	54.3552	52.034	54.2428	43.5643	30.9257	37.6532	37.3811	41.7222	53.0178	46.38	47.04	29.3471	50.151	42.5412	40.6798
Q8R2S8	Cd177	Mus musculus	CD177 antigen	35.9363	33.2942	32.0803	33.7703	35.5164	629.129	449.727	371.457	23.3192	25.3707	23.4986	24.0628	26.2009	44.3979	33.3767	34.6585
Q8R2N2	Utp4	Mus musculus	U3 small nucleolar RNA-associated protein 4 homolog	75.0543	69.5851	63.1275	69.2556	74.8345	41.6437	35.1518	50.5434	49.4469	65.5024	56.4948	57.148	46.8691	60.2683	60.942	56.0265
Q8R2M2	Dnttip2	Mus musculus	Deoxynucleotidyltransferase terminal-interacting protein 2	128.879	121.653	113.823	121.452	102.336	74.8121	76.0134	84.3871	98.2244	84.104	133.835	105.388	52.2597	82.9209	66.2279	67.1362
Q8R1V4	Tmed4	Mus musculus	Transmembrane emp24 domain-containing protein 4	19.7861	19.1894	14.4775	17.8177	19.6374	23.1599	19.9031	20.9001	13.8398	13.1981	15.25	14.096	20.6233	16.504	18.3243	18.4839
Q8R1S0	Coq6	Mus musculus	Ubiquinone biosynthesis monooxygenase COQ6, mitochondrial	2293.74	1135.3	1377	1602.02	1625.49	700.647	710.858	1012.33	1083.94	684.71	549.588	772.745	835.444	284.229	353.309	490.994
Q8R1Q8	Dync1li1	Mus musculus	Cytoplasmic dynein 1 light intermediate chain 1	67.7265	63.333	74.0682	68.3759	92.8256	73.8343	82.9115	83.1904	90.5309	71.1606	84.164	81.9518	160.958	65.3517	81.4463	102.585
Q8R1N4	Nudcd3	Mus musculus	NudC domain-containing protein 3	NaN	23.708	15.6421	19.6751	NaN	21.6286	28.8759	25.2523	17.4281	20.4549	18.9538	18.9456	14.8631	18.5911	23.257	18.9037
Q8R1I1	Uqcr10	Mus musculus	Cytochrome b-c1 complex subunit 9	103.834	114.097	93.2752	103.735	58.8142	71.5329	91.6354	73.9941	72.1113	110.99	65.7643	82.9552	91.5357	97.6918	70.5185	86.582
Q8R1G6	Pdlim2	Mus musculus	PDZ and LIM domain protein 2	30.9578	68.2676	46.3323	48.5192	28.8109	41.7353	60.7663	43.7708	24.5262	41.8647	30.3082	32.2331	NaN	50.6407	47.9693	49.305
Q8R1F9	Rpp40	Mus musculus	Ribonuclease P protein subunit p40	36.8707	127.359	NaN	82.1147	62.2259	63.8369	NaN	63.0314	68.6005	114.912	93.8359	92.4494	NaN	65.4589	75.3768	70.4178
Q8R1F0	D8Ertd738e	Mus musculus	Leydig cell tumor 10 kDa protein homolog	56.6861	50.1953	41.5725	49.4846	44.7197	27.7033	27.2696	33.2309	40.2639	20.1915	39.3151	33.2568	57.5722	NaN	16.0089	36.7906
Q8R1B4	Eif3c	Mus musculus	Eukaryotic translation initiation factor 3 subunit C	196.252	204.481	176.914	192.549	164.071	235.36	216.011	205.147	257.574	277.742	394.846	310.054	218.984	388.472	313.19	306.882
Q8R180	Ero1a	Mus musculus	ERO1-like protein alpha	35.1263	40.0158	31.5017	35.5479	24.1365	60.9886	45.1556	43.4269	20.4896	22.8994	28.0371	23.8087	NaN	22.6322	26.8373	24.7347
Q8R164	Bphl	Mus musculus	Valacyclovir hydrolase	123.966	115.476	109.84	116.427	81.5108	54.0809	61.9463	65.846	108.071	123.108	63.3136	98.1645	30.4797	52.2904	53.523	45.431
Q8R146	Apeh	Mus musculus	Acylamino-acid-releasing enzyme	134.311	125.908	111.057	123.759	154.148	178.4	177.757	170.102	119.788	124.844	119.844	121.492	252.671	168.428	184.682	201.927
Q8R123	Flad1	Mus musculus	FAD synthase	364.234	274.386	321.065	319.895	467.082	389.863	333.347	396.764	578.892	209.028	239.475	342.465	536.673	397.087	319.962	417.907
Q8R0X7	Sgpl1	Mus musculus	Sphingosine-1-phosphate lyase 1	154.376	147.791	140.135	147.434	135.947	116.83	175.281	142.686	99.9327	107.789	97.9489	101.89	93.0753	146.772	132.105	123.984
Q8R0G9	Nup133	Mus musculus	Nuclear pore complex protein Nup133	219.529	186.412	196.506	200.815	158.572	115.26	125.745	133.193	172.668	168.331	122.325	154.441	180.85	87.7812	122.807	130.479
Q8R0F6	Ilkap	Mus musculus	Integrin-linked kinase-associated serine/threonine phosphatase 2C	21.8974	24.6427	17.5491	21.3631	19.7071	13.5254	20.7577	17.9967	15.2085	16.7087	25.5616	19.1596	17.3476	7.36575	12.0652	12.2595
Q8R0A0	Gtf2f2	Mus musculus	General transcription factor IIF subunit 2	49.2659	49.2085	47.0326	48.5023	47.8776	55.6769	43.0636	48.8727	46.7328	46.4236	63.8805	52.3456	41.803	81.6302	37.0555	53.4962
Q8R081	Hnrnpl	Mus musculus	Heterogeneous nuclear ribonucleoprotein L	703.467	766.162	754.623	741.417	743.606	679.492	728.141	717.079	873.118	895.711	892.448	887.092	832.25	822.431	710.19	788.29
Q8R050	Gspt1	Mus musculus	Eukaryotic peptide chain release factor GTP-binding subunit ERF3A	102.171	112.034	98.5259	104.244	100.199	157.313	149.933	135.815	132.657	130.779	189.044	150.826	134.473	203.495	177.676	171.881
Q8R016	Blmh	Mus musculus	Bleomycin hydrolase	94.7612	90.8416	86.0287	90.5438	170.84	159.724	151.809	160.791	103.652	102.372	132.538	112.854	196.522	148.235	158.694	167.817
Q8R010	Aimp2	Mus musculus	Aminoacyl tRNA synthase complex-interacting multifunctional protein 2	79.8501	71.0725	80.5567	77.1598	75.9987	89.7555	87.7063	84.4868	122.005	87.8696	145.561	118.478	116.716	101.754	94.144	104.205
Q8R001	Mapre2	Mus musculus	Microtubule-associated protein RP/EB family member 2	14.7395	NaN	14.683	14.7112	24.2553	47.1603	37.5111	36.3089	22.2718	19.2917	32.3983	24.6539	60.5718	27.0222	39.6943	42.4294
Q8QZY9	Sf3b4	Mus musculus	Splicing factor 3B subunit 4	215.247	236.733	176.792	209.59	124.409	126.402	119.307	123.372	151.55	182.424	154.415	162.796	69.3578	156.626	136.775	120.92
Q8QZY1	Eif3l	Mus musculus	Eukaryotic translation initiation factor 3 subunit L	137.844	162.104	143.081	147.676	92.532	210.287	195.599	166.139	135.619	204.555	259.154	199.776	138.899	281.799	268.688	229.795
Q8QZV7	IntS13	Mus musculus	Integrator complex subunit 13	65.8716	51.1681	50.5865	55.8754	37.5241	31.7509	38.7011	35.992	47.402	44.6741	34.0717	42.0493	61.8513	44.1499	28.7133	44.9048
Q8QZT1	Acat1	Mus musculus	Acetyl-CoA acetyltransferase, mitochondrial	735.789	678.966	690.719	701.825	540.554	394.063	416.63	450.416	701.177	653.421	500.781	618.46	452.859	364.652	346.701	388.071
Q8QZS1	Hibch	Mus musculus	3-hydroxyisobutyryl-CoA hydrolase, mitochondrial	176.86	196.562	169.619	181.014	182.505	138.198	158.818	159.84	189.29	189.392	150.487	176.39	180.557	156.132	137.48	158.057
Q8K558	Treml1	Mus musculus	Trem-like transcript 1 protein	35.1412	45.0683	22.6217	34.2771	124.613	58.4603	80.6685	87.9138	7.3758	28.9023	17.2547	17.8443	126.204	35.604	115.157	92.3218
Q8K4Z5	Sf3a1	Mus musculus	Splicing factor 3A subunit 1	213.376	234.643	204.761	217.593	204.91	170.927	181.934	185.924	200.609	180.705	189.508	190.274	174.036	155.94	141.893	157.289
Q8K4Z3	Naxe	Mus musculus	NAD(P)H-hydrate epimerase	53.2901	52.1834	52.8423	52.7719	73.5876	40.9591	27.7541	47.4336	59.1579	47.8044	37.7427	48.235	59.6069	33.4579	24.7933	39.286
Q8K4R4	Pitpnc1	Mus musculus	Cytoplasmic phosphatidylinositol transfer protein 1	64.7566	42.2992	NaN	53.5279	47.0415	NaN	53.4421	50.2418	NaN	53.1548	36.3415	44.7482	43.327	NaN	49.0529	46.19
Q8K4I3	Arhgef6	Mus musculus	Rho guanine nucleotide exchange factor 6	138.999	119.298	122.065	126.788	177.378	150.708	168.546	165.544	184.796	120.544	140.027	148.456	209.597	193.863	144.354	182.604
Q8K4G5	Ablim1	Mus musculus	Actin-binding LIM protein 1	39.5657	49.7481	40.5427	43.2855	40.6404	20.3403	30.3932	30.458	45.5515	45.4805	25.8499	38.9606	22.5375	15.7043	16.7061	18.3159
Q8K4F5	Abhd11	Mus musculus	Protein ABHD11	33.6208	56.0661	32.7852	40.824	44.2905	27.665	27.7681	33.2412	46.5793	43.8461	38.6008	43.0087	NaN	29.654	30.5174	30.0857
Q8K4B0	Mta1	Mus musculus	Metastasis-associated protein MTA1	55.5944	50.3129	49.5271	51.8115	42.8352	34.5638	39.847	39.082	43.4093	34.5711	50.8108	42.9304	33.4092	38.8694	44.5093	38.9293
Q8K411	Pitrm1	Mus musculus	Presequence protease, mitochondrial	96.9623	72.5405	76.9682	82.157	89.8536	70.5457	64.9543	75.1178	95.8343	80.3014	78.4079	84.8479	75.1463	56.9499	61.3899	64.4953
Q8K409	Polb	Mus musculus	DNA polymerase beta	51.9459	57.4431	53.3859	54.2583	90.9303	42.3678	57.7228	63.6737	79.8068	60.8073	58.1942	66.2694	69.0207	64.276	40.4918	57.9295
Q8K3Z9	Pom121	Mus musculus	Nuclear envelope pore membrane protein POM 121	40.6711	61.1132	61.0136	54.266	49.6348	34.5202	33.2926	39.1492	101.786	56.6122	68.4122	75.6035	43.0808	34.867	27.214	35.0539
Q8K3W0	Babam2	Mus musculus	BRISC and BRCA1-A complex member 2	50.0086	55.5395	57.1596	54.2359	50.5322	57.7165	64.4053	57.5513	44.95	54.3821	54.5428	51.2916	45.0947	42.8235	41.7302	43.2161
Q8K3J1	Ndufs8	Mus musculus	NADH dehydrogenase [ubiquinone] iron-sulfur protein 8, mitochondrial	33.5952	18.9123	27.2668	26.5915	60.0602	19.7058	21.5479	33.7713	25.3038	28.0663	15.5884	22.9862	43.008	36.4655	27.2267	35.5667
Q8K3G5	Vrk3	Mus musculus	Inactive serine/threonine-protein kinase VRK3	81.5486	92.5174	88.4118	87.4926	68.0492	42.5127	33.8246	48.1288	65.1683	72.8272	46.2081	61.4012	42.9063	79.0137	43.4492	55.1231
Q8K3D3	Swi5	Mus musculus	DNA repair protein SWI5 homolog	31.6989	33.947	23.3305	29.6588	NaN	33.6147	30.0019	31.8083	28.9103	30.704	49.2419	36.2854	NaN	81.4813	35.5734	58.5273
Q8K3C3	Lzic	Mus musculus	Protein LZIC	160.167	156.059	107.526	141.251	180.357	141.881	109.845	144.028	214.597	178.355	207.022	199.991	172.458	106.29	142.398	140.382
Q8K3A0	Hscb	Mus musculus	Iron-sulfur cluster co-chaperone protein HscB	57.8693	56.4328	44.1822	52.8281	80.9193	39.939	32.9963	51.2848	63.9787	59.2293	54.7625	59.3235	69.2052	47.5687	47.5216	54.7652
Q8K363	Ddx18	Mus musculus	ATP-dependent RNA helicase DDX18	136.617	125.234	120.199	127.35	82.2443	89.4157	95.0879	88.916	89.413	87.6909	133.418	103.507	61.6516	138.196	107.243	102.364
Q8K352	Sash3	Mus musculus	SAM and SH3 domain-containing protein 3	21.7508	32.6873	16.5868	23.675	27.3861	40.5745	35.4144	34.4583	19.6252	16.2098	23.4129	19.7493	15.5874	23.8348	16.2002	18.5408
Q8K327	Champ1	Mus musculus	Chromosome alignment-maintaining phosphoprotein 1	60.3643	52.9173	58.512	57.2645	69.8432	47.2019	36.0769	51.0407	78.8888	43.193	69.7286	63.9368	56.9341	43.5706	55.5177	52.0075
Q8K310	Matr3	Mus musculus	Matrin-3	279.114	333.627	319.294	310.678	203.82	272.636	303.318	259.925	259.691	321.696	320.996	300.794	212.014	451.04	389.519	350.858
Q8K301	Ddx52	Mus musculus	Probable ATP-dependent RNA helicase DDX52	79.0861	67.3582	55.0203	67.1549	51.2988	46.2533	35.8491	44.4671	44.8135	41.0808	60.3107	48.735	45.9324	14.396	NaN	30.1642
Q8K2T8	Paf1	Mus musculus	RNA polymerase II-associated factor 1 homolog	72.5573	51.7453	55.105	59.8025	57.2493	27.2756	32.8766	39.1338	45.6876	50.3726	48.3281	48.1295	41.2458	48.9842	26.9971	39.0757
Q8K2T4	Uqcc3	Mus musculus	Ubiquinol-cytochrome-c reductase complex assembly factor 3	63.4074	50.3288	44.0695	52.6019	35.3448	48.6744	46.906	43.6418	53.1022	53.7732	41.0796	49.3184	37.3996	21.0797	30.177	29.5521
Q8K2T1	Nmral1	Mus musculus	NmrA-like family domain-containing protein 1	38.3966	33.7197	32.6866	34.9343	45.7502	75.703	56.0741	59.1758	28.0866	33.2253	25.5687	28.9602	40.1077	NaN	31.1225	35.6151
Q8K2K6	Agfg1	Mus musculus	Arf-GAP domain and FG repeat-containing protein 1	48.3826	59.282	58.3243	55.3296	123.095	67.5662	75.0087	88.5567	80.0076	82.2892	110.567	90.9547	127.018	77.71	80.6127	95.1136
Q8K2I3	Fmo2	Mus musculus	Dimethylaniline monooxygenase [N-oxide-forming] 2	136.032	141.081	131.186	136.099	346.486	36.0754	119.822	167.461	198.496	162.124	104.56	155.06	825.737	362.146	488.475	558.786
Q8K2H4	Acap1	Mus musculus	Arf-GAP with coiled-coil, ANK repeat and PH domain-containing protein 1	28.4424	34.1955	30.2588	30.9656	33.5593	31.2826	36.365	33.7357	29.4521	35.517	31.3409	32.1034	43.2873	40.8441	38.6494	40.9269
Q8K2D3	Edc3	Mus musculus	Enhancer of mRNA-decapping protein 3	NaN	15.4538	13.4792	14.4665	NaN	14.5255	13.9406	14.233	17.1605	19.1485	18.0487	18.1192	21.1543	15.6946	15.9204	17.5897
Q8K2C9	Hacd3	Mus musculus	Very-long-chain (3R)-3-hydroxyacyl-CoA dehydratase 3	114.628	145.708	117.464	125.933	107.343	58.1179	101.1	88.8537	96.7098	121.304	76.8195	98.2778	89.5123	126.329	118.247	111.363
Q8K2B3	Sdha	Mus musculus	Succinate dehydrogenase [ubiquinone] flavoprotein subunit, mitochondrial	650.094	557.441	567.151	591.562	726.191	455.431	509.614	563.745	650.785	588.304	475.254	571.448	637.678	476.55	543.195	552.474
Q8K2A7	Ints10	Mus musculus	Integrator complex subunit 10	62.0619	70.1287	56.6558	62.9488	45.063	44.2297	49.7777	46.3568	66.0182	52.8169	51.4063	56.7472	72.8795	85.3856	36.2386	64.8346
Q8K297	Colgalt1	Mus musculus	Procollagen galactosyltransferase 1	26.2245	21.1177	21.6084	22.9835	19.4302	18.415	20.4664	19.4372	13.1739	12.0294	20.221	15.1414	NaN	17.3781	11.5338	14.456
Q8K268	Abcf3	Mus musculus	ATP-binding cassette sub-family F member 3	16.3585	13.3967	4.22983	11.3283	13.916	13.6072	14.2034	13.9089	20.6175	14.3127	28.1431	21.0244	19.6463	13.44	16.3437	16.4767
Q8K224	Nat10	Mus musculus	RNA cytidine acetyltransferase	207.585	164.857	170.937	181.126	127.283	106.352	111.643	115.093	143.197	134.431	175.407	151.012	95.1143	153.234	120.662	123.003
Q8K215	Lyrm4	Mus musculus	LYR motif-containing protein 4	123.708	95.7496	117.463	112.307	133.308	213.347	89.541	145.399	156.257	117.403	95.1593	122.94	153.636	111.973	130.783	132.13
Q8K212	Pacs1	Mus musculus	Phosphofurin acidic cluster sorting protein 1	63.682	62.7517	67.182	64.5386	64.4219	65.4856	56.2221	62.0432	70.7903	68.1098	51.9626	63.6209	81.6186	52.4838	23.1524	52.4183
Q8K1Z0	Coq9	Mus musculus	Ubiquinone biosynthesis protein COQ9, mitochondrial	48.9653	44.1444	41.6181	44.9093	45.3035	31.6702	32.7891	36.5876	43.8696	44.9284	29.3852	39.3944	26.3763	NaN	30.4793	28.4278
Q8K1X4	Nckap1l	Mus musculus	Nck-associated protein 1-like	73.0786	74.0225	63.6794	70.2602	47.9038	98.2698	99.8438	82.0058	58.9271	75.7785	65.6083	66.7713	55.4396	89.4376	68.2988	71.0587
Q8K1M6	Dnm1l	Mus musculus	Dynamin-1-like protein	61.925	90.0377	71.0431	74.3353	64.1838	93.303	85.9186	81.1351	63.4226	87.7922	90.8626	80.6925	123.304	122.952	96.4355	114.231
Q8K1J6	Trnt1	Mus musculus	CCA tRNA nucleotidyltransferase 1, mitochondrial	120.142	104.668	102.369	109.06	112.007	96.0948	94.1037	100.735	126.39	117.718	123.21	122.439	148.605	121.704	125.027	131.779
Q8K1I7	Wipf1	Mus musculus	WAS/WASL-interacting protein family member 1	220.709	243.947	228.272	230.976	368.481	303.989	348.136	340.202	295.148	282.817	295.807	291.257	355.057	259.67	261.857	292.195
Q8K1E0	Stx5	Mus musculus	Syntaxin-5	32.4789	39.5151	37.6502	36.5481	43.6183	45.5852	34.1847	41.1294	30.9148	39.2168	37.4021	35.8446	39.3926	48.7859	27.7508	38.6431
Q8K1B8	Fermt3	Mus musculus	Fermitin family homolog 3	288.498	359.958	338.027	328.828	364.767	541.57	573.917	493.418	302.26	333.157	327.808	321.075	344.578	402.783	469.379	405.58
Q8K183	Pdxk	Mus musculus	Pyridoxal kinase	47.3278	52.5884	59.5241	53.1468	48.0262	58.3615	57.8684	54.752	61.3599	56.6905	62.963	60.3378	34.7013	51.724	51.1405	45.8553
Q8K124	Plekho2	Mus musculus	Pleckstrin homology domain-containing family O member 2	31.2197	64.6965	39.5954	45.1705	57.143	114.921	115.454	95.8392	35.828	43.0315	61.1022	46.6539	108.402	41.1886	43.7024	64.4309
Q8K114	Ints9	Mus musculus	Integrator complex subunit 9	93.3837	65.9846	89.2255	82.8646	79.7434	60.3747	54.8727	64.9969	89.0974	49.6095	64.86	67.8556	104.348	38.5846	56.7539	66.562
Q8K0E8	Fgb	Mus musculus	Fibrinogen beta chain	39.8729	35.2677	41.3552	38.8319	152.636	91.1686	96.4166	113.407	25.077	25.3113	25.2461	25.2115	248.948	90.943	75.6849	138.525
Q8K0D5	Gfm1	Mus musculus	Elongation factor G, mitochondrial	68.3192	66.5635	63.4299	66.1042	65.6609	67.6691	76.612	69.9807	64.5147	65.3116	95.9424	75.2562	119.3	83.9767	83.1364	95.4711
Q8K019	Bclaf1	Mus musculus	Bcl-2-associated transcription factor 1	192.123	227.576	179.476	199.725	183.751	90.4218	156.226	143.466	127.052	134.811	181.731	147.865	122.153	243.664	181.672	182.496
Q8K003	Tma7	Mus musculus	Translation machinery-associated protein 7	346	307.631	312.204	321.945	229.731	228.752	250.132	236.205	404.365	284.575	224.334	304.425	210.411	147.49	111.922	156.608
Q8JZX4	Rbm17	Mus musculus	Splicing factor 45	109.424	103.787	110.332	107.848	115.645	115.096	118.784	116.508	145.231	109.412	120.285	124.976	102.093	152.013	100.328	118.145
Q8JZU2	Slc25a1	Mus musculus	Tricarboxylate transport protein, mitochondrial	139.348	128.434	141.314	136.366	81.8413	114.659	113.054	103.185	81.5149	111.9	78.1814	90.5321	65.924	117.971	123.671	102.522
Q8JZR0	Acsl5	Mus musculus	Long-chain-fatty-acid--CoA ligase 5	287.105	242.705	282.03	270.614	309.276	246.053	251.762	269.03	262.047	239.716	225.092	242.285	318.964	221.065	217.98	252.67
Q8JZQ9	Eif3b	Mus musculus	Eukaryotic translation initiation factor 3 subunit B	145.074	160.204	146.969	150.749	112.501	233.491	203.774	183.255	173.338	217.596	329.914	240.283	205.428	386.49	279.918	290.612
Q8JZQ2	Afg3l2	Mus musculus	AFG3-like protein 2	117.295	93.9736	108.779	106.683	97.3301	78.0673	88.9831	88.1268	120.513	98.0444	94.9259	104.494	99.4614	78.62	86.2281	88.1032
Q8JZN5	Acad9	Mus musculus	Complex I assembly factor ACAD9, mitochondrial	168.695	149.052	146.263	154.67	137.474	130.292	135.19	134.319	149.595	145.366	133.503	142.821	129.811	148.16	130.046	136.006
Q8JZM7	Cdc73	Mus musculus	Parafibromin	93.2885	84.704	71.931	83.3078	71.2276	55.2001	73.1554	66.5277	55.442	55.5216	59.5529	56.8388	31.8447	66.1968	68.462	55.5012
Q8CJG0	Ago2	Mus musculus	Protein argonaute-2	98.6484	97.0857	95.9958	97.2433	94.8374	78.0272	80.1122	84.3256	116.981	114.116	145.577	125.558	144.954	122.424	121.339	129.572
Q8CJF7	Ahctf1	Mus musculus	Protein ELYS	94.9598	91.3418	97.14	94.4805	77.2386	44.7088	57.3042	59.7505	71.1956	67.0351	59.6231	65.9513	59.6298	55.794	58.9481	58.124
Q8CIN4	Pak2	Mus musculus	Serine/threonine-protein kinase PAK 2	246.116	245.499	218.997	236.871	281.27	261.234	273.719	272.074	309.19	264.677	289.914	287.927	310.167	225.496	246.832	260.831
Q8CIH5	Plcg2	Mus musculus	1-phosphatidylinositol 4,5-bisphosphate phosphodiesterase gamma-2	18.6025	15.2901	9.7418	14.5448	NaN	128.564	89.8233	109.194	18.1733	17.6129	13.182	16.3227	18.6892	35.6829	22.467	25.6131
Q8CIG8	Prmt5	Mus musculus	Protein arginine N-methyltransferase 5	51.348	74.6331	62.2564	62.7458	63.3378	75.0517	74.2473	70.879	92.5161	67.6524	150.982	103.717	70.9347	119.108	100.996	97.0127
Q8CIE6	Copa	Mus musculus	Coatomer subunit alpha	288.105	290.467	275.686	284.753	322.383	489.193	458.783	423.453	315.4	328.96	440.871	361.744	500.525	527.272	504.569	510.789
Q8CI94	Pygb	Mus musculus	Glycogen phosphorylase, brain form	138.206	145.211	131.481	138.299	124.909	114.003	157.424	132.112	123.229	124.832	126.083	124.714	155.43	147.656	157.231	153.439
Q8CI51	Pdlim5	Mus musculus	PDZ and LIM domain protein 5	67.3676	63.7095	64.3729	65.15	82.7107	74.6586	69.5748	75.648	90.7654	85.251	91.6739	89.2301	90.5893	55.8326	71.6184	72.6801
Q8CI33	Cwf19l1	Mus musculus	CWF19-like protein 1	45.578	46.0085	38.815	43.4672	40.8406	39.488	26.0217	35.4501	42.7825	52.485	45.7236	46.997	38.2992	22.4743	19.1216	26.6317
Q8CI11	Gnl3	Mus musculus	Guanine nucleotide-binding protein-like 3	73.6408	88.7085	64.6779	75.6758	57.5487	68.5539	78.0793	68.0606	64.8216	72.9573	117.329	85.0359	48.558	139.534	85.0201	91.0374
Q8CHY6	Gatad2a	Mus musculus	Transcriptional repressor p66 alpha	37.0601	35.4229	39.1312	37.2047	40.1091	34.1442	33.5581	35.9371	40.4263	29.3151	24.5317	31.4243	28.4503	34.977	19.74	27.7224
Q8CHW4	Eif2b5	Mus musculus	Translation initiation factor eIF-2B subunit epsilon	71.0422	47.0001	43.1936	53.7453	60.2564	66.703	50.9775	59.3123	91.9342	70.0513	127.858	96.6147	126.576	93.2711	78.317	99.3881
Q8CHT3	Ints5	Mus musculus	Integrator complex subunit 5	29.598	39.7524	21.7278	30.3594	29.9548	17.613	21.1285	22.8987	22.9243	27.2362	29.0934	26.418	18.6426	15.6809	14.8585	16.394
Q8CHT0	Aldh4a1	Mus musculus	Delta-1-pyrroline-5-carboxylate dehydrogenase, mitochondrial	180.291	156.506	160.962	165.92	142.361	99.8896	104.115	115.455	197.049	159.947	149.342	168.779	151.926	139.372	127.644	139.647
Q8CHP8	Pgp	Mus musculus	Glycerol-3-phosphate phosphatase	26.4331	28.6325	27.7543	27.6066	41.8458	54.5929	43.0555	46.4981	36.0772	32.6624	28.7515	32.497	55.8448	35.4614	36.1325	42.4795
Q8CHP5	Pym1	Mus musculus	Partner of Y14 and mago	48.6492	52.3874	53.0493	51.362	72.1231	43.3298	41.2091	52.2207	63.0189	60.0672	42.8142	55.3001	49.6078	46.3973	35.7714	43.9255
Q8CHK3	Mboat7	Mus musculus	Lysophospholipid acyltransferase 7	19.1673	18.3849	14.6223	17.3915	NaN	21.8637	27.229	24.5463	7.96353	17.8366	13.6388	13.1463	NaN	25.1689	17.4798	21.3243
Q8CHI8	Ep400	Mus musculus	E1A-binding protein p400	51.4263	35.0357	46.7178	44.3933	34.6124	26.8378	31.6015	31.0173	52.1022	31.7851	37.1766	40.3546	36.3357	NaN	24.8641	30.5999
Q8CH25	Sltm	Mus musculus	SAFB-like transcription modulator	133.938	142.215	131.079	135.744	125.038	89.2355	110.058	108.111	98.3705	97.2391	100.108	98.5726	91.2354	77.8564	79.9937	83.0285
Q8CH18	Ccar1	Mus musculus	Cell division cycle and apoptosis regulator protein 1	155.748	152.444	149.711	152.634	182.008	138.614	132.564	151.062	164.333	153.314	142.429	153.359	162.316	128.02	128.861	139.732
Q8CGZ0	Cherp	Mus musculus	Calcium homeostasis endoplasmic reticulum protein	65.3093	90.8593	81.3424	79.1703	79.6241	49.7792	69.4909	66.2981	103.937	92.3947	120.982	105.771	78.3211	67.5872	61.2256	69.0446
Q8CGY8	Ogt	Mus musculus	UDP-N-acetylglucosamine--peptide N-acetylglucosaminyltransferase 110 kDa subunit	54.2693	44.4253	46.4589	48.3845	52.4371	47.2796	45.3489	48.3552	69.0593	48.9479	69.1333	62.3802	82.0748	53.1082	47.5876	60.9235
Q8CGP0	H2bc26	Mus musculus	Histone H2B type 3-B;H2B.U histone 2	848.982	695.648	821.772	788.801	1266.34	302.457	443.569	670.789	774.367	625.406	523.484	641.086	1077.72	448.162	438.286	654.724
Q8CGK3	Lonp1	Mus musculus	Lon protease homolog, mitochondrial	149.405	134.662	115.634	133.233	125.617	114.263	103.413	114.431	138.637	136.662	113.158	129.485	110.647	115.489	95.5617	107.233
Q8CGF7	Tcerg1	Mus musculus	Transcription elongation regulator 1	227.923	220.763	243.34	230.675	163.886	174.907	196.064	178.286	192.127	197.167	198.63	195.975	142.649	191.43	193.576	175.885
Q8CGC7	Eprs1	Mus musculus	Bifunctional glutamate/proline--tRNA ligase	154.539	165.101	147.013	155.551	173.06	241.161	218.41	210.877	261.297	231.854	386.165	293.105	275.738	345.931	277.267	299.645
Q8CGC6	Rbm28	Mus musculus	RNA-binding protein 28	55.6692	59.1963	58.7082	57.8579	49.4182	34.8333	44.8931	43.0482	41.0925	42.5674	66.8997	50.1865	35.4565	66.5972	53.6736	51.9091
Q8CG76	Akr7a2	Mus musculus	Aflatoxin B1 aldehyde reductase member 2	64.6411	59.6482	56.1426	60.144	38.1675	52.4779	41.2507	43.9654	65.1895	55.7543	53.5859	58.1766	32.8555	60.0959	21.2232	38.0582
Q8CG72	Adprs	Mus musculus	ADP-ribosylhydrolase ARH3	67.9659	61.1742	70.0009	66.3803	71.4065	59.1242	49.8329	60.1212	83.2638	67.2722	64.6232	71.7197	38.4742	51.6761	42.4335	44.1946
Q8CG50	Rab43	Mus musculus	Ras-related protein Rab-43	7.8472	22.1511	5.95199	11.9834	NaN	11.9939	13.5366	12.7652	8.73911	4.82228	NaN	6.7807	9.67677	17.454	NaN	13.5654
Q8CG48	Smc2	Mus musculus	Structural maintenance of chromosomes protein 2	32.7462	35.4129	29.2314	32.4635	47.8163	80.8702	64.1923	64.2929	34.3736	29.7503	37.7646	33.9628	60.2709	30.3413	24.7913	38.4678
Q8CG47	Smc4	Mus musculus	Structural maintenance of chromosomes protein 4	51.8783	84.0618	52.8651	62.9351	79.0092	95.7037	81.377	85.3633	67.0264	61.9485	73.2294	67.4014	48.2399	85.7182	61.0451	65.0011
Q8CG46	Smc5	Mus musculus	Structural maintenance of chromosomes protein 5	40.2599	41.9138	41.4162	41.1966	36.4785	29.9249	30.7341	32.3792	42.8452	42.7652	43.1041	42.9048	35.8653	43.9847	NaN	39.925
Q8CFX1	H6pd	Mus musculus	GDH/6PGL endoplasmic bifunctional protein	42.2161	31.6809	33.9908	35.9626	43.8355	35.3611	34.2493	37.8153	23.6141	27.5147	17.9354	23.0214	21.3499	23.8317	28.5635	24.5817
Q8CFQ3	Aqr	Mus musculus	RNA helicase aquarius	43.6099	40.6601	38.3643	40.8781	28.6231	33.9924	32.3655	31.6603	38.6091	41.8706	44.1184	41.5327	28.4437	46.5863	37.1719	37.4006
Q8CFI7	Polr2b	Mus musculus	DNA-directed RNA polymerase II subunit RPB2	136.286	153.778	124.09	138.051	88.2053	97.0673	104.539	96.6038	91.3636	103.687	104.48	99.8438	61.4823	105.52	94.3545	87.1191
Q8CEC6	Ppwd1	Mus musculus	Peptidylprolyl isomerase domain and WD repeat-containing protein 1	42.4612	40.6829	33.8068	38.9837	60.0069	44.1032	52.041	52.0504	47.7162	34.8988	38.7881	40.4677	65.8531	42.1483	27.7003	45.2339
Q8CEC0	Nup88	Mus musculus	Nuclear pore complex protein Nup88	115.495	92.6864	94.3979	100.86	99.2679	64.4269	58.454	74.0496	99.1936	104.111	82.0489	95.1179	75.8657	65.7532	80.6839	74.1009
Q8CE96	Trmt6	Mus musculus	tRNA (adenine(58)-N(1))-methyltransferase non-catalytic subunit TRM6	32.414	32.7398	31.3033	32.1524	36.9226	28.3491	25.9225	30.3981	40.5916	33.5525	51.0687	41.7376	36.7188	47.0411	24.6852	36.1484
Q8CDN6	Txnl1	Mus musculus	Thioredoxin-like protein 1	203.097	177.462	190.305	190.288	301.313	265.834	240.972	269.373	255.588	219.654	369.47	281.571	374.169	194.644	190.21	253.008
Q8CCS6	Pabpn1	Mus musculus	Polyadenylate-binding protein 2	492.69	395.758	400.51	429.653	462.105	398.761	350.559	403.808	428.648	396.947	444.734	423.443	389.582	406.42	374.921	390.308
Q8CCJ3	Ufl1	Mus musculus	E3 UFM1-protein ligase 1	94.1882	71.4058	86.7273	84.1071	81.0848	94.2235	81.6983	85.6689	71.3334	53.5403	55.8703	60.248	94.7362	94.8686	75.8525	88.4858
Q8CCF0	Prpf31	Mus musculus	U4/U6 small nuclear ribonucleoprotein Prp31	168.734	180.065	167.223	172.007	162.291	133.731	145.29	147.104	172.397	172.965	193.479	179.613	151.1	176.948	152.671	160.24
Q8CC88	Vwa8	Mus musculus	von Willebrand factor A domain-containing protein 8	49.9618	40.5738	33.8527	41.4627	54.5424	34.9167	38.9501	42.803	38.4486	40.2747	34.5295	37.7509	56.3717	23.5211	36.3067	38.7332
Q8CBW3	Abi1	Mus musculus	Abl interactor 1	101.621	103.987	102.084	102.564	161.264	139.316	147.154	149.245	136.359	119.797	138.316	131.491	251.004	115.35	130.519	165.624
Q8CBA2	Slfn5	Mus musculus	Schlafen family member 5	67.5029	68.032	59.3856	64.9735	28.8628	36.2637	33.9254	33.0173	80.3635	89.5912	42.7867	70.9138	21.6344	44.3814	21.8083	29.2747
Q8CAY6	Acat2	Mus musculus	Acetyl-CoA acetyltransferase, cytosolic	48.2286	26.2592	44.1036	39.5305	23.4248	29.223	25.1801	25.9426	25.4769	24.972	42.6104	31.0198	NaN	21.1763	25.1366	23.1564
Q8CAS9	Parp9	Mus musculus	Protein mono-ADP-ribosyltransferase PARP9	25.3541	26.724	20.8077	24.2953	52.199	37.5045	27.4557	39.0531	28.888	33.8254	39.7275	34.1469	57.2131	48.803	45.7225	50.5795
Q8CAQ8	Immt	Mus musculus	MICOS complex subunit Mic60	370.416	351.298	356.108	359.274	320.413	271.934	300.732	297.693	374.682	349.544	324.102	349.443	298.401	309.602	293.932	300.645
Q8C9V1	Tbc1d10c	Mus musculus	Carabin	187.034	208.556	195.676	197.089	293.113	127.703	163.602	194.806	189.099	161.515	140.685	163.766	174.84	128.813	124.861	142.838
Q8C8T8	Tsr2	Mus musculus	Pre-rRNA-processing protein TSR2 homolog	30.8694	NaN	23.6591	27.2643	41.042	45.5889	34.4091	40.3467	51.0034	48.8297	58.7659	52.8663	NaN	53.39	51.791	52.5905
Q8C878	Uba3	Mus musculus	NEDD8-activating enzyme E1 catalytic subunit	255.651	123.25	189.602	189.501	257.276	210.809	173.281	213.789	292.879	249.943	161.85	234.89	213.338	123.844	204.971	180.718
Q8C854	Myef2	Mus musculus	Myelin expression factor 2	55.892	58.2463	53.1691	55.7691	92.825	56.4793	57.3205	68.8749	62.7225	60.9754	59.2715	60.9898	91.5574	59.9384	40.6767	64.0575
Q8C7X2	Emc1	Mus musculus	ER membrane protein complex subunit 1	82.8241	84.1688	73.1254	80.0395	66.0088	69.799	63.4323	66.4134	75.1985	82.6462	84.6929	80.8459	108.536	76.1325	75.6327	86.767
Q8C7V3	Utp15	Mus musculus	U3 small nucleolar RNA-associated protein 15 homolog	72.943	39.9546	58.0926	56.9967	35.8383	29.0334	27.3771	30.7496	47.0594	29.8189	51.9528	42.9437	47.4593	65.9734	57.3343	56.9224
Q8C7R4	Uba6	Mus musculus	Ubiquitin-like modifier-activating enzyme 6	44.0188	53.6912	43.8106	47.1735	57.0423	63.2667	50.4224	56.9104	55.908	60.741	64.8034	60.4841	57.9404	56.654	57.6337	57.4094
Q8C7E9	Cstf2t	Mus musculus	Cleavage stimulation factor subunit 2 tau variant	36.6184	60.1274	65.2674	54.0044	40.3675	38.3189	37.4325	38.7063	56.8108	77.4188	55.9514	63.3937	31.2131	44.8801	41.9632	39.3522
Q8C5P5	Nt5dc1	Mus musculus	5'-nucleotidase domain-containing protein 1	58.5585	56.3548	52.5905	55.8346	72.1655	51.7384	43.981	55.9616	63.2348	59.4773	69.6989	64.137	83.4982	75.2243	53.2166	70.6464
Q8C5N3	Cwc22	Mus musculus	Pre-mRNA-splicing factor CWC22 homolog	41.7454	37.0289	42.9916	40.5887	51.5745	24.7416	21.651	32.6557	71.7003	44.9413	57.9721	58.2046	32.7898	39.8774	34.623	35.7634
Q8C5H8	Nadk2	Mus musculus	NAD kinase 2, mitochondrial	20.5017	37.2639	23.1903	26.9853	42.0153	21.7905	27.2415	30.3491	27.7138	28.9396	21.7683	26.1406	17.7507	27.1294	45.5804	30.1535
Q8C570	Rae1	Mus musculus	mRNA export factor	197.977	139.782	191.653	176.471	171.323	112.096	112.446	131.955	169.992	118.385	146.134	144.837	156.442	109.039	114.098	126.526
Q8C4Y3	Nelfb	Mus musculus	Negative elongation factor B	53.8296	47.6535	51.599	51.0274	50.514	44.0491	51.7744	48.7792	40.9991	38.3659	66.5601	48.6417	46.5979	45.3512	48.7723	46.9071
Q8C4J7	Tbl3	Mus musculus	Transducin beta-like protein 3	133.493	119.498	113.411	122.134	91.6309	58.5595	63.9013	71.3639	109.412	93.677	143.769	115.619	83.9241	63.2007	63.095	70.0733
Q8C4B4	Unc119b	Mus musculus	Protein unc-119 homolog B	52.8441	47.1442	47.5817	49.19	76.4595	57.4145	61.1131	64.9957	60.5364	56.6502	75.2977	64.1614	96.0111	73.44	57.4951	75.6487
Q8C407	Yipf4	Mus musculus	Protein YIPF4	20.6937	19.2861	27.5251	22.5016	49.6445	38.7495	41.3769	43.257	30.6154	25.9291	56.377	37.6405	28.3923	NaN	50.1707	39.2815
Q8C3J5	Dock2	Mus musculus	Dedicator of cytokinesis protein 2	477.832	549.995	496.506	508.111	441.346	521.699	588.35	517.132	429.328	533.669	393.24	452.079	477.396	480.321	512.188	489.968
Q8C2Q3	Rbm14	Mus musculus	RNA-binding protein 14	349.269	354.421	310.652	338.114	307.997	248.309	288.763	281.69	398.676	331.487	333.754	354.639	304.088	335.943	286.14	308.724
Q8C2K5	Rasal3	Mus musculus	RAS protein activator like-3	102.95	110.015	93.6855	102.217	95.3831	56.9473	76.6982	76.3429	96.5583	102.473	93.3835	97.4716	86.733	87.9052	80.487	85.0417
Q8C2K1	Def6	Mus musculus	Differentially expressed in FDCP 6	45.7393	49.0438	47.3109	47.3647	34.0807	53.6088	50.2859	45.9918	29.8442	51.5053	52.9681	44.7725	39.5913	37.7653	34.7085	37.3551
Q8C1D8	Iws1	Mus musculus	Protein IWS1 homolog	23.453	26.1978	9.92379	19.8582	33.4015	16.5598	17.4486	22.4699	19.9432	21.1504	25.4293	22.1743	18.4032	20.1723	15.1961	17.9238
Q8C1B7	Septin11	Mus musculus	Septin-11	23.643	24.6289	20.0972	22.7897	42.7491	55.3378	52.8212	50.3027	32.722	35.2222	84.2365	50.7269	42.5537	76.6173	72.6109	63.9273
Q8C1A5	Thop1	Mus musculus	Thimet oligopeptidase	43.2669	32.7101	35.95	37.309	41.5933	43.9926	42.7126	42.7662	44.5047	36.231	60.7365	47.1574	30.8035	58.2746	40.8588	43.3123
Q8C166	Cpne1	Mus musculus	Copine-1	250.697	241.207	224.031	238.645	207.093	225.356	199.301	210.583	302.224	283.174	246.545	277.315	316.018	175.111	176.021	222.383
Q8C147	Dock8	Mus musculus	Dedicator of cytokinesis protein 8	86.6777	97.9352	92.7333	92.4487	83.3271	142.274	131.757	119.12	75.7992	97.4131	104.027	92.4132	98.0119	127.63	120.232	115.291
Q8C129	Lnpep	Mus musculus	Leucyl-cystinyl aminopeptidase	136.339	155.204	149.364	146.969	89.3481	173.981	213.145	158.825	135.978	165.354	131.564	144.299	135.22	225.771	181.632	180.874
Q8C0P5	Coro2a	Mus musculus	Coronin-2A	26.8035	28.9662	25.0018	26.9239	45.7711	57.5381	52.6915	52.0002	NaN	18.8594	22.5738	20.7166	65.1095	54.9787	35.5455	51.8779
Q8C0M9	Asrgl1	Mus musculus	Isoaspartyl peptidase/L-asparaginase	68.3178	54.6936	61.6467	61.5527	80.9662	68.8469	64.2922	71.3685	65.376	56.6261	56.8378	59.6133	62.5605	62.9088	48.8575	58.1089
Q8C0L0	Tmx4	Mus musculus	Thioredoxin-related transmembrane protein 4	86.9928	100.167	61.5259	82.8954	73.1415	94.097	109.16	92.1329	55.025	63.3074	45.803	54.7118	56.9397	106.231	65.2641	76.1451
Q8C0I1	Agps	Mus musculus	Alkyldihydroxyacetonephosphate synthase, peroxisomal	20.8756	24.1673	22.8459	22.6296	22.9632	32.7474	27.6508	27.7871	23.1296	21.0752	28.393	24.1993	12.6467	54.3497	18.0655	28.3539
Q8C0G2	Traf3ip3	Mus musculus	TRAF3-interacting JNK-activating modulator	110.566	86.2697	82.9299	93.2552	61.9695	69.6629	64.766	65.4661	82.3405	71.5608	48.8481	67.5831	66.1415	57.2263	63.4963	62.2881
Q8C0E2	Vps26b	Mus musculus	Vacuolar protein sorting-associated protein 26B	38.1005	54.9106	39.577	44.196	47.9728	47.0559	45.4319	46.8202	41.1315	57.3387	55.1372	51.2025	44.0015	44.5825	58.8838	49.1559
Q8C0C7	Farsa	Mus musculus	Phenylalanine--tRNA ligase alpha subunit	71.1621	68.4762	62.4327	67.357	88.2237	86.2604	71.7374	82.0738	97.8508	86.1274	138.317	107.432	113.987	92.8189	87.0375	97.9478
Q8C079	Strip1	Mus musculus	Striatin-interacting protein 1	115.164	73.4639	82.7879	90.4718	93.5603	60.7553	67.9961	74.1039	89.8564	65.8974	70.1232	75.2923	116.747	62.1946	58.3778	79.1065
Q8C052	Map1s	Mus musculus	Microtubule-associated protein 1S	46.8361	38.4705	45.2194	43.5087	60.421	56.8573	61.8176	59.6986	54.4737	50.0555	48.6774	51.0689	98.73	58.6524	53.6986	70.3604
Q8C050	Rps6ka5	Mus musculus	Ribosomal protein S6 kinase alpha-5	58.6354	38.2614	32.9219	43.2729	34.0851	38.3085	39.2644	37.2193	40.8544	30.3736	32.4967	34.5749	39.9117	NaN	35.2199	37.5658
Q8BZR9	Ncbp3	Mus musculus	Nuclear cap-binding protein subunit 3	65.461	54.7256	63.0758	61.0875	70.1596	45.1393	50.6028	55.3006	85.088	62.3969	45.8308	64.4386	46.235	57.3558	54.2805	52.6237
Q8BZN6	Dock10	Mus musculus	Dedicator of cytokinesis protein 10	34.2529	40.151	29.6964	34.7001	31.9814	51.7825	43.0597	42.2745	38.6308	36.2862	42.5384	39.1518	36.7583	25.7646	25.7647	29.4292
Q8BZ03	Prkd2	Mus musculus	Serine/threonine-protein kinase D2	76.2346	85.6647	82.182	81.3604	39.4656	45.0809	48.2779	44.2748	86.7635	83.8775	53.0408	74.5606	42.4687	45.6825	42.7205	43.6239
Q8BYZ1	Abi3	Mus musculus	ABI gene family member 3	32.8662	32.8989	32.1066	32.6239	32.9954	42.0633	24.1834	33.0807	45.8874	36.6693	26.4958	36.3508	NaN	25.0575	12.9479	19.0027
Q8BYY4	Ttc39b	Mus musculus	Tetratricopeptide repeat protein 39B	15.7721	15.8157	NaN	15.7939	22.7505	24.5818	32.8859	26.7394	NaN	16.9318	23.6996	20.3157	43.2824	41.5992	57.849	47.5769
Q8BYW1	Arhgap25	Mus musculus	Rho GTPase-activating protein 25	82.0075	84.6557	82.4407	83.0347	98.1243	107.962	101.402	102.496	85.7667	85.8677	61.8194	77.818	85.9797	75.3718	75.8449	79.0655
Q8BYK6	Ythdf3	Mus musculus	YTH domain-containing family protein 3	11.442	9.01416	8.51119	9.6558	11.2112	12.6535	9.50143	11.1221	13.4566	9.56053	13.5818	12.1996	12.9282	14.6587	9.56876	12.3852
Q8BYK4	Rdh12	Mus musculus	Retinol dehydrogenase 12	17.1776	39.3482	31.3519	29.2926	14.5267	52.2102	69.4806	45.4059	NaN	37.1891	6.48905	21.8391	6.30186	NaN	36.3175	21.3097
Q8BYC6	Taok3	Mus musculus	Serine/threonine-protein kinase TAO3	35.2998	50.1068	32.4335	39.28	40.6659	75.6341	58.4183	58.2394	43.8342	45.6444	42.3726	43.9504	62.1481	53.3342	52.4715	55.9846
Q8BYB9	Poglut1	Mus musculus	Protein O-glucosyltransferase 1	48.1892	35.9643	59.7743	47.9759	47.8438	37.3293	28.2548	37.8093	44.2344	28.1499	34.8607	35.7483	25.4557	31.4932	30.8304	29.2598
Q8BY89	Slc44a2	Mus musculus	Choline transporter-like protein 2	64.1862	55.5366	43.7896	54.5041	29.4413	61.7192	54.7868	48.6491	32.2237	34.5238	34.2074	33.6517	25.9299	38.0074	34.7939	32.9104
Q8BXZ1	Tmx3	Mus musculus	Protein disulfide-isomerase TMX3	212.225	222.849	168.939	201.338	121.071	164.931	187.266	157.756	137.401	162.684	128.315	142.8	111.438	218.141	218.561	182.713
Q8BXV2	Bri3bp	Mus musculus	BRI3-binding protein	152.702	257.215	186.392	198.77	65.3227	157.788	218.498	147.203	84.6954	136.742	78.0848	99.8407	69.4668	141.336	111.683	107.495
Q8BXA5	Clptm1l	Mus musculus	Lipid scramblase CLPTM1L	23.0196	55.5017	55.3259	44.6157	NaN	43.5968	45.3112	44.454	NaN	44.0129	30.6541	37.3335	NaN	54.8809	60.5876	57.7342
Q8BX10	Pgam5	Mus musculus	Serine/threonine-protein phosphatase PGAM5, mitochondrial	95.4066	94.6906	83.2363	91.1111	106.347	91.7893	114.375	104.171	80.0096	85.7122	94.6851	86.8023	97.4488	131.137	133.7	120.762
Q8BX09	Rbbp5	Mus musculus	Retinoblastoma-binding protein 5	53.8785	51.3012	58.3704	54.5167	51.1438	43.3132	47.3549	47.2706	56.8663	59.3383	43.2257	53.1434	52.3016	55.3932	43.7045	50.4664
Q8BWZ3	Naa25	Mus musculus	N-alpha-acetyltransferase 25, NatB auxiliary subunit	37.0003	32.9009	41.731	37.2107	41.0193	44.7102	44.7876	43.5057	45.0193	61.4683	108.478	71.6551	NaN	46.4676	42.8799	44.6737
Q8BWY3	Etf1	Mus musculus	Eukaryotic peptide chain release factor subunit 1	119.45	163.992	118.551	133.998	118.006	226.072	217.599	187.225	139.106	176.358	251.107	188.857	136.938	339.512	342.248	272.899
Q8BWU5	Osgep	Mus musculus	tRNA N6-adenosine threonylcarbamoyltransferase	48.0357	55.3786	49.6841	51.0328	59.9412	50.7732	55.4925	55.4023	63.1718	66.4176	58.1256	62.5717	58.0399	78.6922	52.2963	63.0095
Q8BWT1	Acaa2	Mus musculus	3-ketoacyl-CoA thiolase, mitochondrial	799.237	730.341	779.108	769.562	513.227	295.172	398.187	402.195	850.855	769.241	549.57	723.222	472.855	493.715	426.749	464.44
Q8BWR2	Pithd1	Mus musculus	PITH domain-containing protein 1	35.3471	49.2459	31.9803	38.8578	67.6401	60.3182	40.2979	56.0854	38.7103	34.9318	48.0944	40.5788	NaN	35.4005	43.3617	39.3811
Q8BVY0	Rsl1d1	Mus musculus	Ribosomal L1 domain-containing protein 1	300.573	301.858	281.975	294.802	243.32	206.426	213.481	221.076	252.02	246.7	408.306	302.342	196.316	281.734	245.508	241.186
Q8BVQ5	Ppme1	Mus musculus	Protein phosphatase methylesterase 1	47.1303	47.3432	42.1239	45.5325	73.0346	53.3451	57.4513	61.277	79.677	60.1456	85.3618	75.0615	59.5218	55.5919	20.3513	45.155
Q8BVK9	Sp110	Mus musculus	Sp110 nuclear body protein	797.83	811.54	769.978	793.116	608.298	480.557	514.781	534.546	588.869	558.813	387.569	511.75	319.181	431.941	418.3	389.807
Q8BVI4	Qdpr	Mus musculus	Dihydropteridine reductase	139.151	148.371	150.801	146.108	138.078	115.418	113.185	122.227	200.436	151.827	171.822	174.695	145.883	143.811	130.435	140.043
Q8BVE3	Atp6v1h	Mus musculus	V-type proton ATPase subunit H	30.1364	27.4376	30.5606	29.3782	26.5113	50.5529	29.6943	35.5862	36.4692	40.8594	38.9941	38.7742	32.5731	17.6112	19.8601	23.3481
Q8BV49	Pyhin1	Mus musculus	Pyrin and HIN domain-containing protein 1	1281.16	1168.29	1190.85	1213.44	717.769	468.025	491.756	559.184	904.541	822.636	504.097	743.758	427.903	396.316	363.76	395.993
Q8BUM3	Ptpn7	Mus musculus	Tyrosine-protein phosphatase non-receptor type 7	71.1292	63.2258	49.8447	61.3999	130.728	51.7277	77.1275	86.5277	90.0836	75.8558	72.457	79.4655	167.435	62.5784	66.3575	98.7903
Q8BUI3	LRWD1	Mus musculus	Leucine-rich repeat and WD repeat-containing protein 1	68.7561	43.3742	42.0259	51.3854	34.8383	69.3596	49.0356	51.0778	25.9888	27.3392	24.3938	25.9072	32.6622	30.1729	NaN	31.4175
Q8BUH8	Senp7	Mus musculus	Sentrin-specific protease 7	78.1436	88.594	73.6759	80.1379	47.85	45.5866	46.5341	46.6569	75.2698	53.4974	37.9182	55.5618	75.3394	55.7731	NaN	65.5562
Q8BU33	Ilvbl	Mus musculus	2-hydroxyacyl-CoA lyase 2	32.3986	30.5915	36.0154	33.0018	35.1816	22.4921	26.0292	27.901	34.9211	33.6234	21.988	30.1775	23.6303	28.6862	27.2205	26.5123
Q8BU31	Rap2c	Mus musculus	Ras-related protein Rap-2c	14.9593	15.5134	7.77219	12.7483	15.1953	24.6956	13.6568	17.8493	18.5825	16.9249	22.4055	19.3043	16.5426	NaN	11.7088	14.1257
Q8BU30	Iars1	Mus musculus	Isoleucine--tRNA ligase, cytoplasmic	60.3469	67.4385	58.1249	61.9701	60.694	126.888	103.66	97.0807	105.534	106.801	197.759	136.698	129.386	176.455	130.486	145.442
Q8BU14	Sec62	Mus musculus	Translocation protein SEC62	46.1325	63.9028	58.9563	56.3305	49.4759	50.6086	51.9381	50.6742	37.8458	34.6624	55.2965	42.6016	57.2997	46.2025	24.7325	42.7449
Q8BU03	Pwp2	Mus musculus	Periodic tryptophan protein 2 homolog	100.252	93.9385	92.0271	95.4058	49.8448	53.1749	74.2398	59.0865	66.3718	79.1659	84.897	76.8115	34.8557	74.866	60.9552	56.8923
Q8BTZ7	Gmppb	Mus musculus	Mannose-1-phosphate guanyltransferase beta	87.6271	74.467	94.3837	85.4926	157.042	163.419	147.813	156.091	115.362	94.1349	112.104	107.2	204.7	155.828	180.981	180.503
Q8BTX9	Hsdl1	Mus musculus	Inactive hydroxysteroid dehydrogenase-like protein 1	131.468	120.528	120.059	124.018	57.0413	47.1154	52.149	52.1019	108.921	128.321	95.9499	111.064	44.927	70.9647	50.4998	55.4638
Q8BTW3	Exosc6	Mus musculus	Exosome complex component MTR3	85.9096	68.0383	75.7552	76.5677	57.342	49.6121	45.7944	50.9162	68.6507	65.8508	62.4355	65.6457	51.4093	79.2033	63.0626	64.5584
Q8BTV2	Cpsf7	Mus musculus	Cleavage and polyadenylation specificity factor subunit 7	43.1913	55.8879	44.2438	47.7743	50.6321	44.977	43.8234	46.4775	69.4928	60.596	46.4078	58.8322	50.8735	45.8501	38.1284	44.9507
Q8BTS4	Nup54	Mus musculus	Nuclear pore complex protein Nup54	82.1739	120.84	81.5037	94.8393	60.3494	82.0718	85.2599	75.8937	49.2832	75.9709	51.6031	58.9524	54.0533	61.4143	76.9719	64.1465
Q8BTM8	Flna	Mus musculus	Filamin-A	841.209	893.615	824.439	853.088	652.775	1462.37	1269.94	1128.36	809.304	892.065	737.871	813.08	750.729	906.329	921.379	859.479
Q8BTI8	Srrm2	Mus musculus	Serine/arginine repetitive matrix protein 2	314.895	320.069	308.243	314.402	387.033	210.251	252.833	283.372	393.515	337.419	378.484	369.806	314.382	291.495	271.459	292.445
Q8BT60	Cpne3	Mus musculus	Copine-3	50.2507	64.3152	69.0608	61.2089	46.9813	187.353	130.899	121.744	67.9977	65.6614	55.2598	62.973	73.6308	83.4972	39.5289	65.5523
Q8BSY0	Asph	Mus musculus	Aspartyl/asparaginyl beta-hydroxylase	64.509	43.2589	47.8205	51.8628	34.8867	36.4841	26.7978	32.7229	34.596	24.6957	24.8154	28.0357	37.5	40.2783	50.0467	42.6084
Q8BSQ9	Pbrm1	Mus musculus	Protein polybromo-1	195.269	162.187	174.575	177.344	115.521	110.274	120.247	115.347	125.182	111.407	135.261	123.95	139.132	75.2071	86.5285	100.289
Q8BRN9	Cc2d1b	Mus musculus	Coiled-coil and C2 domain-containing protein 1B	29.9491	39.8078	29.5783	33.1117	31.9537	38.8717	32.726	34.5171	46.5243	41.2648	39.1669	42.3187	46.2987	41.367	42.7017	43.4558
Q8BRF7	Scfd1	Mus musculus	Sec1 family domain-containing protein 1	73.8823	68.8329	75.0937	72.603	102.316	87.4602	72.6368	87.4709	51.94	53.61	70.6034	58.7178	95.746	67.1976	65.5949	76.1795
Q8BQZ5	Cpsf4	Mus musculus	Cleavage and polyadenylation specificity factor subunit 4	26.3687	27.9522	13.3014	22.5408	22.9615	17.3516	30.1617	23.4916	21.123	30.8064	21.5735	24.501	11.4708	24.825	26.4217	20.9058
Q8BQ30	Ppp1r18	Mus musculus	Phostensin	51.4729	42.6304	56.5644	50.2226	124.086	90.2749	79.7266	98.0293	68.757	51.3729	58.7816	59.6372	99.7469	48.8129	53.6258	67.3952
Q8BPU7	Elmo1	Mus musculus	Engulfment and cell motility protein 1	258.048	300.993	276.344	278.462	231.069	276.65	297.152	268.29	264.2	300.749	280.173	281.707	263.578	260.076	280.544	268.066
Q8BP92	Rcn2	Mus musculus	Reticulocalbin-2	60.6963	35.4211	50.1003	48.7393	35.9176	25.118	20.0292	27.0216	45.5853	38.4207	28.2193	37.4084	19.766	28.0125	13.6258	20.4681
Q8BP67	Rpl24	Mus musculus	Large ribosomal subunit protein eL24	813.268	741.972	778.498	777.913	734.666	639.968	714.923	696.519	829.429	667.194	989.5	828.707	839.619	733.028	662.011	744.886
Q8BP48	Metap1	Mus musculus	Methionine aminopeptidase 1	64.9856	37.4379	38.2092	46.8776	25.6105	69.6468	40.911	45.3895	57.0126	52.8441	74.2001	61.3523	51.0496	86.6232	73.7745	70.4824
Q8BP47	NARS1	Mus musculus	Asparagine--tRNA ligase, cytoplasmic	78.4178	72.6807	82.1294	77.7426	77.7516	122.672	90.6312	97.0183	154.844	134.884	190.856	160.195	140.383	149.493	146.761	145.546
Q8BP40	Acp6	Mus musculus	Lysophosphatidic acid phosphatase type 6	88.1147	67.7914	71.5889	75.8316	52.0593	42.5431	36.1533	43.5853	70.4973	59.8154	42.3273	57.5467	20.981	48.1614	NaN	34.5712
Q8BNW9	Kbtbd11	Mus musculus	Kelch repeat and BTB domain-containing protein 11	204.876	184.025	199.827	196.243	149.556	57.0899	78.0478	94.898	237.028	230.342	159.96	209.11	138.098	115.169	129.995	127.754
Q8BN21	Vrk2	Mus musculus	Serine/threonine-protein kinase VRK2	21.7473	20.5769	25.0042	22.4428	19.5703	24.5849	18.9168	21.024	13.622	12.33	13.1168	13.0229	NaN	12.6283	5.23536	8.93185
Q8BMS9	Rassf2	Mus musculus	Ras association domain-containing protein 2	177.008	221.986	185.375	194.789	116.451	140.259	134.104	130.271	219.139	226.71	169.376	205.075	120.375	147.848	99.1251	122.449
Q8BMS1	Hadha	Mus musculus	Trifunctional enzyme subunit alpha, mitochondrial	923.131	780.612	857.983	853.909	997.833	606.261	667.595	757.23	938.313	802.881	583.495	774.897	979.826	629.546	687.584	765.652
Q8BML9	Qars1	Mus musculus	Glutamine--tRNA ligase	86.1121	85.1554	77.4326	82.9	105.709	135.034	116.199	118.98	100.605	91.7892	157.46	116.618	172.203	157.238	157.822	162.421
Q8BMK4	Ckap4	Mus musculus	Cytoskeleton-associated protein 4	62.7118	71.4765	60.4764	64.8882	181.35	285.613	239.546	235.503	46.5599	46.187	55.6752	49.4741	107.523	125.492	109.86	114.292
Q8BMJ3	Eif1ax	Mus musculus	Eukaryotic translation initiation factor 1A, X-chromosomal	42.5468	51.3052	47.3387	47.0636	52.935	62.5195	59.0791	58.1779	45.1403	68.906	93.0726	69.0396	51.4985	94.6765	80.5429	75.5726
Q8BMJ2	Lars1	Mus musculus	Leucine--tRNA ligase, cytoplasmic	49.0688	58.6233	51.3609	53.0177	50.2031	85.5855	90.6815	75.49	89.6478	91.6184	142.389	107.885	73.7711	130.908	115.882	106.854
Q8BMF4	Dlat	Mus musculus	Dihydrolipoyllysine-residue acetyltransferase component of pyruvate dehydrogenase complex, mitochondrial	219.423	209.24	234.195	220.952	197.032	158.093	157.434	170.853	217.007	212.424	181.739	203.724	202.745	159.221	164.007	175.324
Q8BMD8	Slc25a24	Mus musculus	Mitochondrial adenyl nucleotide antiporter SLC25A24	163.909	134.689	148.567	149.055	281.827	177.187	205.615	221.543	141.582	148.468	113.801	134.617	291.1	169.003	232.798	230.967
Q8BMC4	Nop9	Mus musculus	Nucleolar protein 9	34.7026	25.3141	23.1302	27.7156	34.0088	30.3246	28.9216	31.085	36.0986	30.0356	37.6803	34.6048	NaN	39.0147	33.0073	36.011
Q8BMA6	Srp68	Mus musculus	Signal recognition particle subunit SRP68	38.4748	58.2421	48.7201	48.479	50.4494	80.7902	83.6529	71.6308	56.7554	61.2234	72.6314	63.5368	70.4331	92.0667	87.0904	83.1967
Q8BM55	Tmem214	Mus musculus	Transmembrane protein 214	24.6521	33.7793	23.8163	27.4159	35.2412	40.1624	37.1695	37.5243	22.9269	22.4693	32.1325	25.8429	28.7803	27.3985	23.6671	26.6153
Q8BLF1	Nceh1	Mus musculus	Neutral cholesterol ester hydrolase 1	139.452	127.032	145.277	137.254	135.587	96.4619	100.621	110.89	113.607	103.663	79.0085	98.7592	143.703	109.786	75.7122	109.734
Q8BL97	Srsf7	Mus musculus	Serine/arginine-rich splicing factor 7	805.2	753.704	773.789	777.564	560.163	311.371	520.337	463.957	825.817	790.296	805.055	807.056	590.354	1057.84	942.966	863.72
Q8BL66	Eea1	Mus musculus	Early endosome antigen 1	16.1981	17.1724	23.1939	18.8548	193.267	50.9306	72.6036	105.6	17.9535	21.1028	42.2121	27.0895	280.475	46.1622	108.843	145.16
Q8BKZ9	Pdhx	Mus musculus	Pyruvate dehydrogenase protein X component, mitochondrial	85.3233	70.5675	97.8782	84.5897	52.4058	68.6967	52.1318	57.7448	88.1679	85.1332	81.9353	85.0788	58.7329	59.6718	70.8523	63.0857
Q8BKS9	Pum3	Mus musculus	Pumilio homolog 3	25.5442	24.6786	23.657	24.6266	21.518	18.1503	16.2082	18.6255	27.6948	21.7477	33.1753	27.5393	16.6506	24.9785	22.635	21.4214
Q8BKJ9	Sirt7	Mus musculus	NAD-dependent protein deacetylase sirtuin-7	72.8578	100.931	97.0096	90.266	23.9183	53.7022	56.4714	44.6973	48.3519	64.8095	39.7986	50.9867	54.1296	62.2356	55.7046	57.3566
Q8BKC5	Ipo5	Mus musculus	Importin-5	48.3723	65.3292	49.1891	54.2968	38.1855	96.1793	89.6693	74.6781	65.2045	77.8586	137.545	93.5359	59.4096	111.244	113.281	94.6448
Q8BK72	Mrps27	Mus musculus	Small ribosomal subunit protein mS27	48.1312	46.3084	58.3136	50.9177	38.9858	39.1375	40.9715	39.6983	47.8438	43.278	38.273	43.1316	45.9212	41.3879	35.4666	40.9252
Q8BK67	Rcc2	Mus musculus	Protein RCC2	419.128	401.54	392.542	404.403	290.144	338.747	315.035	314.642	490.795	462.509	495.169	482.824	348.119	477.74	377.588	401.149
Q8BK64	Ahsa1	Mus musculus	Activator of 90 kDa heat shock protein ATPase homolog 1	171.414	206.803	172.81	183.676	226.789	271.142	220.102	239.344	236.628	249.62	381.658	289.302	299.636	347.197	293.754	313.529
Q8BK63	Csnk1a1	Mus musculus	Casein kinase I isoform alpha	154.703	103.883	137.992	132.193	105.768	98.9623	67.1407	90.6236	110.321	132.87	171.694	138.295	168.162	142.295	110.374	140.277
Q8BK08	Tmem11	Mus musculus	Transmembrane protein 11, mitochondrial	112.289	106.676	53.8641	90.9431	89.5344	65.9262	77.8632	77.7746	88.9894	104.436	75.4289	89.6179	63.6931	109.639	92.502	88.6114
Q8BJY1	Psmd5	Mus musculus	26S proteasome non-ATPase regulatory subunit 5	83.9772	129.877	89.579	101.144	60.3898	107.446	128.367	98.7342	74.7423	98.1304	86.7509	86.5412	118.217	143.72	124.197	128.711
Q8BJW6	Eif2a	Mus musculus	Eukaryotic translation initiation factor 2A	28.4885	32.8548	28.7299	30.0244	28.0438	52.4997	49.8345	43.4593	35.6115	36.9035	91.7729	54.7626	39.9405	55.1553	36.6474	43.9144
Q8BJW5	Nol11	Mus musculus	Nucleolar protein 11	113.509	102.974	106.892	107.792	56.6634	61.4031	75.6096	64.5587	73.1569	78.8813	111.772	87.9368	51.9932	98.999	77.5177	76.17
Q8BJU0	Sgta	Mus musculus	Small glutamine-rich tetratricopeptide repeat-containing protein alpha	64.0875	64.628	53.7749	60.8301	65.1413	99.3547	95.3318	86.6093	75.2613	71.1805	99.5413	81.9944	91.7954	91.9987	76.2508	86.6817
Q8BJS4	Sun2	Mus musculus	SUN domain-containing protein 2	445.812	434.72	416.193	432.241	299.587	282.43	299.37	293.796	331.969	339.164	200.988	290.707	255.706	224.011	213.893	231.203
Q8BJF9	Chmp2b	Mus musculus	Charged multivesicular body protein 2b	33.6371	29.9403	42.4887	35.3554	37.2272	38.6685	46.82	40.9052	20.9868	28.6393	40.9043	30.1768	31.8853	30.7408	28.7785	30.4682
Q8BJ71	Nup93	Mus musculus	Nuclear pore complex protein Nup93	414.482	385.615	385.056	395.051	347.544	212.004	286.122	281.89	307.601	304.462	257.348	289.804	329.296	234.75	264.07	276.038
Q8BJ05	Zc3h14	Mus musculus	Zinc finger CCCH domain-containing protein 14	68.5177	42.7166	49.0965	53.4436	116.08	58.5378	51.1777	75.2651	53.2216	63.6159	30.2532	49.0302	41.1908	35.1315	41.0693	39.1306
Q8BIQ5	Cstf2	Mus musculus	Cleavage stimulation factor subunit 2	137.846	164.268	143.371	148.495	123.548	159.284	169.125	150.652	148.064	161.146	167.8	159.003	115.975	161.276	122.265	133.172
Q8BIJ7	Rufy1	Mus musculus	RUN and FYVE domain-containing protein 1	16.6116	13.5007	10.1739	13.4287	18.9935	40.6319	38.5375	32.721	17.6898	16.999	19.9527	18.2138	28.017	28.4636	NaN	28.2403
Q8BIJ6	Iars2	Mus musculus	Isoleucine--tRNA ligase, mitochondrial	218.813	217.806	191.839	209.486	169.21	137.431	165.752	157.464	151.441	182.641	159.134	164.405	147.773	160.006	149.057	152.279
Q8BIH0	Sap130	Mus musculus	Histone deacetylase complex subunit SAP130	40.7927	30.9534	45.2072	38.9844	48.9292	35.9653	30.3707	38.4217	75.3882	38.8814	13.8726	42.714	13.7835	NaN	23.2404	18.5119
Q8BIG4	Fbxo28	Mus musculus	F-box only protein 28	15.982	17.726	NaN	16.854	NaN	13.7036	5.32063	9.51212	NaN	9.94596	12.4935	11.2197	NaN	59.2765	35.752	47.5143
Q8BI84	Mia3	Mus musculus	Transport and Golgi organization protein 1 homolog	87.6093	35.7432	61.1314	61.4946	81.3973	79.985	63.9956	75.1259	59.037	59.9608	38.4682	52.4886	129.951	67.5347	46.567	81.3509
Q8BHZ0	Cyria	Mus musculus	CYFIP-related Rac1 interactor A	28.2482	36.1312	27.8026	30.7273	22.1497	30.0758	29.5504	27.2586	22.4481	26.1401	15.4091	21.3324	33.7675	12.4888	17.7028	21.3197
Q8BHS3	Rbm22	Mus musculus	Pre-mRNA-splicing factor RBM22	87.9894	86.7428	78.4661	84.3994	90.4611	57.7443	77.6016	75.269	73.6321	76.6476	78.0079	76.0959	60.8832	67.184	62.2189	63.4287
Q8BHN3	Ganab	Mus musculus	Neutral alpha-glucosidase AB	438.528	433.526	457.394	443.149	363.29	440.91	474.261	426.154	276.377	309.919	318.152	301.482	348.523	421.834	378.923	383.093
Q8BHL8	Psmf1	Mus musculus	Proteasome inhibitor PI31 subunit	106.951	66.9576	84.4387	86.1157	75.9498	88.1619	93.9249	86.0122	74.5613	78.3861	95.7753	82.9076	76.1367	99.8503	74.0373	83.3414
Q8BHJ5	Tbl1xr1	Mus musculus	F-box-like/WD repeat-containing protein TBL1XR1	76.9707	83.4999	68.7881	76.4196	85.8914	70.9264	64.0347	73.6175	70.9067	56.4189	66.362	64.5625	74.4513	97.4523	70.039	80.6475
Q8BHI7	Elovl5	Mus musculus	Elongation of very long chain fatty acids protein 5	55.0425	40.2646	31.8792	42.3955	36.085	14.5323	26.7638	25.7937	49.047	30.7247	35.3021	38.3579	34.4299	23.2094	15.2655	24.3016
Q8BHG9	Cggbp1	Mus musculus	CGG triplet repeat-binding protein 1	93.7495	99.5015	84.9982	92.7497	89.1306	84.6044	96.0831	89.9394	124.455	107.923	110.602	114.327	95.5965	72.331	50.5646	72.8307
Q8BHG2	Czib	Mus musculus	CXXC motif containing zinc binding protein	46.0592	42.9861	42.0798	43.7084	36.4432	50.5778	51.0423	46.0211	48.7177	53.6808	44.1404	48.8463	28.3478	16.1431	12.1054	18.8654
Q8BHG1	Nrdc	Mus musculus	Nardilysin	22.7733	31.6868	26.8587	27.1062	33.6219	57.3142	59.2533	50.0631	25.0976	26.7642	36.2926	29.3848	NaN	47.6275	33.9577	40.7926
Q8BHE8	Maip1	Mus musculus	m-AAA protease-interacting protein 1, mitochondrial	16.2824	16.0941	17.1461	16.5075	9.21858	13.5375	16.8369	13.1977	17.8146	18.1068	12.4939	16.1384	7.75799	37.3282	NaN	22.5431
Q8BHD7	Ptbp3	Mus musculus	Polypyrimidine tract-binding protein 3	134.816	149.179	138.86	140.951	149.127	147.316	132.726	143.056	168.321	164.812	134.047	155.727	150.173	140.476	141.867	144.172
Q8BHC4	Dcakd	Mus musculus	Dephospho-CoA kinase domain-containing protein	28.7139	24.227	20.7671	24.5693	25.6033	27.1403	52.6154	35.1197	22.9376	23.2396	37.1404	27.7725	NaN	73.4006	71.2613	72.331
Q8BHB4	Wdr3	Mus musculus	WD repeat-containing protein 3	108.522	87.7951	89.4561	95.2576	54.6402	62.725	65.5059	60.957	65.0864	74.6396	95.6813	78.4691	55.8973	78.7476	81.1294	71.9248
Q8BH97	Rcn3	Mus musculus	Reticulocalbin-3	28.7485	26.1274	21.521	25.4657	26.9522	39.822	26.8259	31.2	10.5057	12.5085	10.2105	11.0749	NaN	21.4865	26.7314	24.109
Q8BH95	Echs1	Mus musculus	Enoyl-CoA hydratase, mitochondrial	413.682	338.27	373.238	375.063	474.03	270.091	284.405	342.842	436.052	338.678	292.711	355.814	402.492	336.049	289.411	342.651
Q8BH93	Mapk1ip1l	Mus musculus	MAPK-interacting and spindle-stabilizing protein-like	68.5453	66.9261	64.59	66.6871	65.5921	51.8015	58.4997	58.6311	101.215	67.911	92.0366	87.0543	86.7653	39.5244	52.5084	59.5994
Q8BH86	Dglucy	Mus musculus	D-glutamate cyclase, mitochondrial	176.372	105.151	102.995	128.172	51.3236	108.905	100.08	86.7696	89.3506	65.4112	112.43	89.0638	77.4588	60.6069	NaN	69.0328
Q8BH74	Nup107	Mus musculus	Nuclear pore complex protein Nup107	96.6026	99.2344	99.5957	98.4775	96.4614	57.6868	65.1794	73.1092	86.4494	86.5463	77.4345	83.4767	97.61	54.0138	64.3977	72.0072
Q8BH69	Sephs1	Mus musculus	Selenide, water dikinase 1	112.567	102.787	98.5227	104.625	106.124	77.32	76.4107	86.6181	131.795	101.483	102.198	111.825	100.941	97.8517	85.5161	94.7695
Q8BH61	F13a1	Mus musculus	Coagulation factor XIII A chain	41.11	50.444	44.5469	45.367	20.3735	376.231	240.953	212.519	27.6786	24.2609	15.7908	22.5768	5.21756	23.7975	19.4058	16.1403
Q8BH59	Slc25a12	Mus musculus	Electrogenic aspartate/glutamate antiporter SLC25A12, mitochondrial	366.747	415.358	389.538	390.548	233.855	251.771	299.757	261.794	300.854	421.962	276.504	333.106	246.93	295.114	302.506	281.517
Q8BH58	Tiprl	Mus musculus	TIP41-like protein	106.444	107.949	104.235	106.209	160.383	101.147	99.0067	120.179	174.556	137.271	152.928	154.918	178.675	97.2835	116.445	130.801
Q8BH43	Wasf2	Mus musculus	Actin-binding protein WASF2	70.4714	95.8828	63.6465	76.6669	92.2729	110.661	115.796	106.244	82.8598	79.9437	84.258	82.3538	93.3287	102.65	98.5105	98.1629
Q8BH24	Tm9sf4	Mus musculus	Transmembrane 9 superfamily member 4	15.6785	18.9131	8.89255	14.4947	25.4267	27.5684	9.7981	20.9311	14.0548	27.6692	27.6238	23.1159	NaN	12.806	23.884	18.345
Q8BH04	Pck2	Mus musculus	Phosphoenolpyruvate carboxykinase [GTP], mitochondrial	183.09	159.333	182.576	175	300.483	242.494	268.508	270.495	143.35	133.133	113.689	130.057	243.08	181.167	173.763	199.337
Q8BGZ4	Cdc23	Mus musculus	Cell division cycle protein 23 homolog	55.6436	63.6747	54.6147	57.9776	NaN	66.3576	74.8327	70.5952	56.6529	36.4997	72.4984	55.217	61.1008	63.7497	NaN	62.4253
Q8BGW0	Themis	Mus musculus	Protein THEMIS	72.787	68.9455	71.4681	71.0669	69.9243	25.5989	38.0005	44.5079	74.5268	67.6243	58.7126	66.9546	81.7933	68.4073	62.5035	70.9014
Q8BGT7	Smndc1	Mus musculus	Survival of motor neuron-related-splicing factor 30	73.105	74.4816	62.4089	69.9985	63.1585	67.1801	75.5184	68.619	73.2708	72.6865	86.3217	77.4264	76.597	76.3503	71.8153	74.9209
Q8BGS7	Cept1	Mus musculus	Choline/ethanolaminephosphotransferase 1	464.097	287.649	353.235	368.327	660.402	200.607	168.795	343.268	285.358	320.935	271.128	292.474	629.797	112.142	176.076	306.005
Q8BGS2	Bola2	Mus musculus	BolA-like protein 2	101.627	57.5585	81.0478	80.0778	80.3261	112.372	93.2456	95.3146	138.994	89.411	117.456	115.287	137.042	87.3443	86.7541	103.714
Q8BGS0	Mak16	Mus musculus	Protein MAK16 homolog	43.6568	42.8743	35.0852	40.5388	38.6068	23.7593	20.1633	27.5098	27.0513	22.748	41.1572	30.3188	13.6776	23.7405	18.4321	18.6167
Q8BGR9	Ublcp1	Mus musculus	Ubiquitin-like domain-containing CTD phosphatase 1	30.0953	44.3305	33.8983	36.1081	24.6681	105.482	93.7208	74.6236	16.3387	40.1683	26.4227	27.6432	NaN	52.5205	43.1485	47.8345
Q8BGQ7	Aars1	Mus musculus	Alanine--tRNA ligase, cytoplasmic	64.8357	71.9301	69.0632	68.6097	94.5854	146.562	140.702	127.283	113.102	123.958	187.453	141.504	164.864	235.406	191.989	197.42
Q8BGH2	Samm50	Mus musculus	Sorting and assembly machinery component 50 homolog	127.129	118.982	141.907	129.339	80.0718	91.1278	93.8398	88.3465	88.6232	107.358	84.7136	93.565	58.845	119.131	92.0765	90.0173
Q8BGD9	Eif4b	Mus musculus	Eukaryotic translation initiation factor 4B	264.376	271.934	250.191	262.167	339.698	360.708	270.821	323.742	378.612	368.464	625.081	457.385	366.486	283.323	286.77	312.193
Q8BGC4	Ptgr3	Mus musculus	Prostaglandin reductase-3	43.0875	51.0732	45.6679	46.6095	69.7352	35.7875	31.2305	45.5844	69.0446	52.9661	41.1107	54.3738	68.8165	28.805	25.9665	41.196
Q8BGB5	Limd2	Mus musculus	LIM domain-containing protein 2	630.049	601.066	615.562	615.559	579.948	322.505	336.101	412.851	912.758	710.649	461.275	694.894	373.777	316.651	279.248	323.226
Q8BGA5	Krr1	Mus musculus	KRR1 small subunit processome component homolog	135.914	102.901	115.948	118.254	88.6922	70.9345	79.7092	79.7786	70.9489	81.3906	118.032	90.124	60.3624	93.8295	71.3077	75.1665
Q8BG81	Poldip3	Mus musculus	Polymerase delta-interacting protein 3	121.484	133.806	106.352	120.547	111.408	102.641	96.1349	103.395	151.091	125.126	150.893	142.37	102.785	96.1699	90.8227	96.5926
Q8BG51	Rhot1	Mus musculus	Mitochondrial Rho GTPase 1	69.9269	68.1762	66.9057	68.3363	73.8064	52.6563	52.4643	59.6423	67.6423	60.8825	73.8918	67.4722	62.3584	NaN	59.8215	61.0899
Q8BG48	Stk17b	Mus musculus	Serine/threonine-protein kinase 17B	35.0969	66.5695	46.344	49.3368	50.4947	50.892	62.0099	54.4655	56.8049	72.4826	46.7954	58.6943	42.8171	50.5572	37.2174	43.5306
Q8BG32	Psmd11	Mus musculus	26S proteasome non-ATPase regulatory subunit 11	223.096	213.35	194.895	210.447	281.043	254.733	248.94	261.572	264.765	244.667	358.275	289.236	369.876	281.782	288.335	313.331
Q8BG15	Ctdspl2	Mus musculus	CTD small phosphatase-like protein 2	97.4001	142.982	81.6114	107.331	60.0629	NaN	74.9883	67.5256	59.1082	55.8565	67.0948	60.6865	62.0504	150.164	55.246	89.1533
Q8BG07	Pld4	Mus musculus	5'-3' exonuclease PLD4	179.752	194.612	170.293	181.552	85.9274	174.622	158.428	139.659	78.8125	75.5877	45.8592	66.7531	23.8026	60.8838	42.8084	42.4983
Q8BG05	Hnrnpa3	Mus musculus	Heterogeneous nuclear ribonucleoprotein A3	869.643	981.34	900.828	917.271	799.269	850.976	852.828	834.358	978.215	949.196	1114.6	1014	985.394	906.405	813.759	901.853
Q8BFZ9	Erlin2	Mus musculus	Erlin-2	119.291	120.681	134.271	124.748	107.837	90.9751	101.226	100.013	93.6788	84.9158	55.0834	77.8927	94.0172	73.6108	71.9737	79.8672
Q8BFZ3	Actbl2	Mus musculus	Beta-actin-like protein 2	11150.2	9966.94	10571.9	10563	18042.8	12602	11519.3	14054.7	12394.9	9970.29	8968.11	10444.4	20043.3	12984.4	12434.7	15154.1
Q8BFY9	Tnpo1	Mus musculus	Transportin-1	107.877	151.429	125.126	128.144	99.8002	140.814	126.929	122.514	125.856	151.729	158.604	145.396	127.646	145.826	131.241	134.905
Q8BFY6	Pef1	Mus musculus	Peflin	38.7764	45.1382	34.1808	39.3651	39.9944	45.2517	36.4397	40.5619	52.7866	50.0771	47.0053	49.9563	29.1113	53.8812	40.8795	41.2906
Q8BFW4	Trim65	Mus musculus	E3 ubiquitin-protein ligase TRIM65	34.8675	18.3642	37.0077	30.0798	21.8536	20.8451	NaN	21.3493	28.1574	16.5376	18.0294	20.9081	34.7669	NaN	23.9861	29.3765
Q8BFV2	Pcid2	Mus musculus	PCI domain-containing protein 2	5.16085	10.291	7.93894	7.79694	NaN	5.6672	4.89955	5.28337	2.17426	8.18872	6.00532	5.4561	NaN	4.3809	5.2639	4.8224
Q8BFR5	Tufm	Mus musculus	Elongation factor Tu, mitochondrial	892.795	928.563	872.413	897.924	919.222	600.002	724.75	747.992	964.938	899.609	803.291	889.279	799.023	863.875	837.372	833.423
Q8BFR4	Gns	Mus musculus	N-acetylglucosamine-6-sulfatase	75.5876	74.3299	77.7188	75.8788	90.9604	95.5669	89.7875	92.1049	43.925	48.7253	37.3223	43.3242	55.0247	55.9009	38.933	49.9529
Q8BFQ8	Gatd1	Mus musculus	Glutamine amidotransferase-like class 1 domain-containing protein 1	15.8494	21.0237	15.8664	17.5798	20.6316	33.7563	26.9746	27.1208	22.3203	18.813	25.6388	22.2574	29.3435	24.121	15.4551	22.9732
Q8BFP9	Pdk1	Mus musculus	[Pyruvate dehydrogenase (acetyl-transferring)] kinase isozyme 1, mitochondrial	82.9587	89.7429	94.6173	89.1063	20.9024	11.9254	24.4194	19.0824	96.9826	103.117	58.5734	86.2242	14.5351	39.056	26.6467	26.7459
Q811M1	Arhgap15	Mus musculus	Rho GTPase-activating protein 15	120.974	135.531	137.859	131.454	83.9478	91.4134	88.6594	88.0069	125.429	127.909	75.476	109.605	69.2156	74.2777	74.6624	72.7186
Q810V0	Mphosph10	Mus musculus	U3 small nucleolar ribonucleoprotein protein MPP10	40.5747	31.6131	34.0255	35.4044	23.8403	20.355	17.6238	20.6063	25.0031	19.6	36.2028	26.9353	12.1206	16.8726	20.9725	16.6552
Q810B6	Ankfy1	Mus musculus	Rabankyrin-5	27.3682	41.2144	29.7507	32.7777	20.1317	66.0299	51.6649	45.9422	26.5958	27.7979	30.9903	28.4614	24.1821	51.2748	51.7917	42.4162
Q810A7	Ddx42	Mus musculus	ATP-dependent RNA helicase DDX42	89.5408	78.7144	80.5181	82.9244	105.028	92.4971	89.3846	95.6367	98.9615	73.0641	113.716	95.2471	92.8887	122.469	106.472	107.277
Q80ZW2	Them6	Mus musculus	Protein THEM6	223.141	159.363	166.798	183.101	114.767	82.479	82.5112	93.2523	102.785	134.741	100.349	112.625	102.628	67.1275	69.4555	79.7369
Q80ZM7	Gtf2a2	Mus musculus	Transcription initiation factor IIA subunit 2	82.8322	90.0871	93.2821	88.7338	65.3595	72.8693	79.9843	72.7377	67.4827	73.2264	80.8513	73.8535	59.0447	74.3307	82.4513	71.9423
Q80ZK0	Mrps10	Mus musculus	Small ribosomal subunit protein uS10m	117.269	88.7469	78.3721	94.796	58.6826	105.985	83.5223	82.73	85.475	83.2517	80.6683	83.1316	52.8315	59.9381	25.0179	45.9292
Q80YV3	Trrap	Mus musculus	Transformation/transcription domain-associated protein	44.366	53.2321	57.3097	51.6359	28.5354	40.9899	46.4491	38.6581	36.834	38.5358	32.4101	35.9266	27.8541	30.9419	63.3954	40.7305
Q80YR5	Safb2	Mus musculus	Scaffold attachment factor B2	109.041	106.781	107.824	107.882	105.264	80.2462	84.6719	90.0606	87.1466	83.7641	68.9788	79.9632	70.1412	60.9764	70.2812	67.1329
Q80YD1	Supv3l1	Mus musculus	ATP-dependent RNA helicase SUPV3L1, mitochondrial	33.8168	36.3416	26.7207	32.293	29.0969	37.9631	29.2726	32.1109	36.3305	35.0381	24.8657	32.0781	34.5421	NaN	39.8158	37.179
Q80Y81	Elac2	Mus musculus	Zinc phosphodiesterase ELAC protein 2	28.9251	27.4026	28.613	28.3136	19.4827	25.9704	27.8249	24.426	31.1735	30.2254	46.3992	35.9327	23.9537	39.8583	29.5247	31.1123
Q80Y14	Glrx5	Mus musculus	Glutaredoxin-related protein 5, mitochondrial	40.467	55.1815	40.8584	45.5023	44.0878	30.3072	46.8642	40.4197	43.5221	39.3813	29.3582	37.4205	30.4716	37.3393	39.7211	35.844
Q80XU3	Nucks1	Mus musculus	Nuclear ubiquitous casein and cyclin-dependent kinase substrate 1	1773.46	1739.03	1990.18	1834.22	2438.07	1469.73	1392.76	1766.85	2343.88	1913.66	1353.63	1870.39	1858.21	1543.92	1534.57	1645.57
Q80XP8	Fam76b	Mus musculus	Protein FAM76B	34.6796	34.8918	33.5898	34.3871	37.9122	35.7064	37.7883	37.1356	26.1428	29.4097	25.1196	26.8907	16.5878	NaN	25.2949	20.9413
Q80XN0	Bdh1	Mus musculus	D-beta-hydroxybutyrate dehydrogenase, mitochondrial	364.311	361.422	352.773	359.502	173.894	96.9614	136.491	135.782	325.419	376.311	248.531	316.754	195.025	197.908	186.126	193.02
Q80XI3	Eif4g3	Mus musculus	Eukaryotic translation initiation factor 4 gamma 3	15.0071	19.1557	16.7164	16.9597	17.894	25.2801	30.1986	24.4576	16.1968	18.0991	24.0265	19.4408	20.7173	22.7612	29.5485	24.3423
Q80XC2	Trmt61a	Mus musculus	tRNA (adenine(58)-N(1))-methyltransferase catalytic subunit TRMT61A	17.7962	33.7215	26.022	25.8466	24.9481	17.8281	14.8253	19.2005	31.9442	35.4276	45.5781	37.65	19.8735	31.5218	31.5163	27.6372
Q80X95	Rraga	Mus musculus	Ras-related GTP-binding protein A	73.967	75.4474	81.3848	76.9331	53.3339	97.931	100.347	83.8708	80.2427	78.6898	63.502	74.1448	113.701	101.705	73.6693	96.3585
Q80X90	Flnb	Mus musculus	Filamin-B	53.7928	54.1669	60.73	56.2299	64.7453	81.5933	89.1348	78.4911	60.814	64.2966	69.4325	64.8477	103.8	66.0971	88.8143	86.2373
Q80X85	Mrps7	Mus musculus	Small ribosomal subunit protein uS7m	89.9504	36.181	34.3672	53.4995	59.2776	26.7484	17.1543	34.3934	87.8674	34.6099	52.5829	58.3534	43.8358	31.12	34.0912	36.349
Q80X82	Sympk	Mus musculus	Symplekin	61.0316	69.6723	76.0995	68.9345	49.883	61.3303	68.7957	60.003	71.0551	66.5793	59.4704	65.7016	61.5354	93.4833	83.8941	79.6376
Q80X50	Ubap2l	Mus musculus	Ubiquitin-associated protein 2-like	66.3348	74.562	69.156	70.0176	96.0731	101.111	99.603	98.929	104.767	108.682	206.905	140.118	134.988	144.607	106.034	128.543
Q80X41	Vrk1	Mus musculus	Serine/threonine-protein kinase VRK1	253.417	238.688	238.678	243.595	165.985	183.387	193.268	180.88	159.113	159.579	143.1	153.931	127.648	180.566	136.506	148.24
Q80WW9	Ddrgk1	Mus musculus	DDRGK domain-containing protein 1	62.6253	76.0336	43.4431	60.7006	63.9252	58.3454	60.2156	60.8287	29.8417	38.651	32.9189	33.8039	NaN	42.1514	38.2469	40.1991
Q80WR5		Mus musculus	UPF0688 protein C1orf174 homolog	58.8706	49.2658	65.777	57.9712	9.44622	37.5564	30.1533	25.7187	32.9374	39.2936	37.337	36.5227	30.2926	35.6446	58.0412	41.3261
Q80WQ2	Vac14	Mus musculus	Protein VAC14 homolog	59.0905	52.5852	47.6044	53.0933	43.3013	70.8469	63.1503	59.0995	55.9412	53.6925	55.7318	55.1219	21.1622	47.0494	45.8368	38.0161
Q80WJ7	Mtdh	Mus musculus	Protein LYRIC	178.382	193.909	161.896	178.062	152.45	261.686	247.643	220.593	115.015	131.002	144.653	130.223	132.651	190.396	175.225	166.091
Q80W54	Zmpste24	Mus musculus	CAAX prenyl protease 1 homolog	198.897	209.63	207.677	205.401	202.457	229.332	274.963	235.584	171.827	156.396	198.68	175.634	228.751	279.595	200.345	236.23
Q80W00	Ppp1r10	Mus musculus	Serine/threonine-protein phosphatase 1 regulatory subunit 10	33.4286	44.5643	31.5549	36.5159	19.9555	22.5419	20.4739	20.9905	29.9121	30.4493	22.0699	27.4771	14.8071	33.2893	24.6613	24.2526
Q80VJ2	Sra1	Mus musculus	Steroid receptor RNA activator 1	28.8456	22.3832	13.0213	21.4167	57.93	33.9642	33.0858	41.66	31.9103	7.91433	69.9075	36.5774	57.5017	44.3606	43.5057	48.456
Q80VD1	Fam98b	Mus musculus	Protein FAM98B	74.2248	100.971	91.9733	89.0562	80.6888	81.0697	98.9407	86.8997	78.2371	92.152	86.9536	85.7809	96.79	116.029	131.293	114.704
Q80UZ2	Sdad1	Mus musculus	Protein SDA1 homolog	34.1149	28.4688	34.4441	32.3426	19.86	28.6235	32.3293	26.9376	46.7115	29.5599	77.7016	51.3243	20.1711	57.6987	40.1576	39.3425
Q80UW8	Polr2e	Mus musculus	DNA-directed RNA polymerases I, II, and III subunit RPABC1	172.277	139.296	145.405	152.326	157.501	86.9393	105.605	116.682	142.347	121.668	109.59	124.535	139.18	91.4236	68.9614	99.8549
Q80UU9	Pgrmc2	Mus musculus	Membrane-associated progesterone receptor component 2	228.188	173.14	225.887	209.072	165.7	114.317	139.764	139.927	190.62	147.566	114.316	150.834	220.079	171.558	151.27	180.969
Q80UP3	Dgkz	Mus musculus	Diacylglycerol kinase zeta	22.1968	20.7241	19.5744	20.8318	36.9171	20.7846	25.5713	27.7577	27.1983	19.9948	19.6189	22.2706	22.5001	19.6935	18.575	20.2562
Q80UM7	Mogs	Mus musculus	Mannosyl-oligosaccharide glucosidase	260.399	257.121	236.985	251.501	194.257	162.419	209.607	188.761	170.148	180.765	198.37	183.094	206.148	240.296	218.723	221.722
Q80UM3	Naa15	Mus musculus	N-alpha-acetyltransferase 15, NatA auxiliary subunit	69.33	59.19	56.195	61.5717	83.2725	77.7478	64.5979	75.2061	65.8492	69.5295	110.136	81.8382	108.935	115.183	99.2728	107.797
Q80UG5	Septin9	Mus musculus	Septin-9	380.968	392.294	357.914	377.058	526.786	236.404	309.655	357.615	459.02	390.977	386.651	412.216	648.119	357.55	417.55	474.406
Q80U93	Nup214	Mus musculus	Nuclear pore complex protein Nup214	52.1945	52.4247	51.9674	52.1956	69.3724	45.9921	41.4813	52.2819	63.0346	52.3663	48.8103	54.7371	57.0464	37.2688	41.4283	45.2478
Q80U78	Pum1	Mus musculus	Pumilio homolog 1	36.3914	38.2353	38.2038	37.6102	43.7285	41.5467	38.3542	41.2098	62.8106	53.3805	82.5475	66.2462	72.1705	65.9164	50.0346	62.7072
Q80U70	Suz12	Mus musculus	Polycomb protein Suz12	58.8808	59.3562	51.7057	56.6476	46.0577	47.0568	46.2656	46.46	52.5735	40.6739	41.4196	44.889	25.8133	13.3019	33.8937	24.3363
Q80U16	Ripor2	Mus musculus	Rho family-interacting cell polarization regulator 2	114.645	113.026	67.7988	98.4898	107.028	113.533	68.4718	96.3444	84.0539	75.5072	103.058	87.5397	72.5271	209.794	79.1953	120.505
Q80TY0	Fnbp1	Mus musculus	Formin-binding protein 1	81.1306	85.4551	69.8881	78.8246	121.507	114.959	105.134	113.867	87.2375	89.3507	74.3296	83.6393	159.269	122.731	115.441	132.48
Q80TM9	Nisch	Mus musculus	Nischarin	46.9372	24.6985	27.4227	33.0195	51.1027	30.718	32.9255	38.2487	45.4893	38.262	41.9633	41.9049	46.7419	23.396	35.8692	35.3357
Q80TJ7	Phf8	Mus musculus	Histone lysine demethylase PHF8	134.526	123.154	109.651	122.444	105.821	95.9603	105.458	102.413	105.828	98.3025	118.632	107.587	112.264	NaN	124.003	118.134
Q80SZ7	Gng5	Mus musculus	Guanine nucleotide-binding protein G(I)/G(S)/G(O) subunit gamma-5	47.4482	39.0445	42.2671	42.9199	44.0593	59.7324	48.283	50.6916	30.2306	49.872	33.8973	38	25.2161	55.8482	80.3288	53.7977
Q80SY5	Prpf38b	Mus musculus	Pre-mRNA-splicing factor 38B	141.369	127.761	134.457	134.529	100.401	59.5473	94.7787	84.909	149.68	136.928	120.588	135.732	89.1141	131.433	88.3907	102.979
Q80SU7	Gvin1	Mus musculus	Interferon-induced very large GTPase 1	49.0857	55.239	54.6108	52.9785	155.147	158.054	159.624	157.609	63.0139	62.8085	105.765	77.1959	154.79	139.391	125.047	139.743
Q7TT37	Elp1	Mus musculus	Elongator complex protein 1	39.7181	44.0031	38.2601	40.6604	47.7228	46.024	45.8567	46.5345	67.7615	51.9814	72.7155	64.1528	66.3641	NaN	47.0787	56.7214
Q7TSV4	Pgm2	Mus musculus	Phosphopentomutase	216.76	256.033	210.771	227.855	167.265	177.881	177.223	174.123	206.556	227.251	185.237	206.348	130.777	191.153	175.902	165.944
Q7TSI3	Ppp6r1	Mus musculus	Serine/threonine-protein phosphatase 6 regulatory subunit 1	33.4771	36.3935	22.4503	30.7736	39.3033	25.9318	20.0207	28.4186	40.5743	39.2646	21.9753	33.938	53.9243	47.4007	26.126	42.4837
Q7TSG2	Ctdp1	Mus musculus	RNA polymerase II subunit A C-terminal domain phosphatase	5.56756	11.5274	5.8289	7.64129	9.42931	11.9327	8.40036	9.92079	18.612	14.16	43.572	25.448	15.596	NaN	5.4563	10.5261
Q7TQK4	Exosc3	Mus musculus	Exosome complex component RRP40	24.7618	22.5955	22.7933	23.3835	22.6085	21.7031	17.6488	20.6535	30.338	26.5413	25.9603	27.6132	59.8939	26.9313	17.386	34.7371
Q7TQI3	Otub1	Mus musculus	Ubiquitin thioesterase OTUB1	65.1804	64.2833	54.54	61.3346	96.2138	83.3169	70.4109	83.3139	88.273	72.9086	84.4267	81.8695	74.9178	51.591	48.3463	58.2851
Q7TQH0	Atxn2l	Mus musculus	Ataxin-2-like protein	35.33	38.7193	26.7894	33.6129	52.4506	47.403	44.8197	48.2244	64.6248	54.6716	96.6026	71.9663	87.0435	51.9575	50.0203	63.0071
Q7TPV4	Mybbp1a	Mus musculus	Myb-binding protein 1A	152.066	247.592	172.651	190.77	97.3517	189.63	231.505	172.829	142.555	202.433	286.219	210.402	119.47	293.121	229.392	213.994
Q7TPR4	Actn1	Mus musculus	Alpha-actinin-1	1159.64	1298.85	1145.43	1201.31	207.874	528.848	449.138	395.287	1076.97	1170.91	888.185	1045.36	201.579	716.998	473.772	464.116
Q7TNV0	Dek	Mus musculus	Protein DEK	539.639	452.178	450.573	480.797	458.22	319.3	305.396	360.972	416.366	413.004	356.96	395.443	402.666	307.858	297.95	336.158
Q7TNS2	Micos10	Mus musculus	MICOS complex subunit Mic10	142.227	NaN	131.127	136.677	164.374	63.2847	78.5556	102.071	166.399	98.7649	NaN	132.582	200.334	155.437	156.453	170.741
Q7TNP2	Ppp2r1b	Mus musculus	Serine/threonine-protein phosphatase 2A 65 kDa regulatory subunit A beta isoform	23.6672	22.356	12.7035	19.5756	14.2344	18.0473	17.3082	16.53	46.3452	42.6148	56.8361	48.5987	22.6788	26.9889	17.2218	22.2965
Q7TNG5	Eml2	Mus musculus	Echinoderm microtubule-associated protein-like 2	40.2561	43.288	28.9185	37.4875	100.528	82.8373	76.7888	86.7182	46.6093	42.7702	48.8368	46.0721	161.305	57.4683	73.6267	97.4668
Q7TNE3	Spag7	Mus musculus	Sperm-associated antigen 7	31.3205	41.2403	20.9673	31.176	27.4309	37.4168	34.8796	33.2424	39.8035	29.4322	39.9359	36.3905	38.7323	29.089	22.4287	30.0833
Q7TNC4	Luc7l2	Mus musculus	Putative RNA-binding protein Luc7-like 2	235.857	262.699	213.911	237.489	273.082	113.354	167.028	184.488	214.757	229.709	211.877	218.781	216.315	289.846	248.169	251.443
Q7TN29	Smap2	Mus musculus	Stromal membrane-associated protein 2	69.4483	78.7947	71.9363	73.3931	39.7418	145.265	153.771	112.926	56.7089	68.8727	43.6199	56.4005	NaN	100.092	126.334	113.213
Q7TMY8	Huwe1	Mus musculus	E3 ubiquitin-protein ligase HUWE1	16.7071	17.0219	12.2918	15.3403	45.6949	17.9122	16.0532	26.5534	15.3649	9.82644	5.49828	10.2299	NaN	73.1018	52.1833	62.6426
Q7TMY4	Thoc7	Mus musculus	THO complex subunit 7 homolog	50.6071	39.0197	26.5092	38.712	18.028	31.2726	20.1691	23.1566	46.3609	45.1404	43.1354	44.8789	15.2584	28.8687	22.2082	22.1117
Q7TMM9	Tubb2a	Mus musculus	Tubulin beta-2A chain	416.43	350.658	344.141	370.41	437.217	515.505	334.861	429.194	411.386	297.813	504.588	404.596	555.584	429.908	414.916	466.803
Q7TMK9	Syncrip	Mus musculus	Heterogeneous nuclear ribonucleoprotein Q	425.088	413.049	441.905	426.681	389.675	501.505	491.208	460.796	550.906	527.66	771.19	616.585	524.507	704.45	653.148	627.368
Q7TMF3	Ndufa12	Mus musculus	NADH dehydrogenase [ubiquinone] 1 alpha subcomplex subunit 12	125.406	128.292	135.568	129.755	113.717	105.08	118.561	112.453	122.846	119.167	83.9966	108.67	99.033	80.786	84.6458	88.1549
Q7M6Y3	Picalm	Mus musculus	Phosphatidylinositol-binding clathrin assembly protein	32.5489	46.1786	33.0757	37.2677	30.1555	72.3493	59.5464	54.0171	26.0885	38.2579	44.1337	36.16	50.9942	61.9304	48.3877	53.7707
Q791V5	Mtch2	Mus musculus	Mitochondrial carrier homolog 2	373.903	357.191	346.365	359.153	311.895	281.702	300.395	297.997	350.023	346.718	273.424	323.388	299.349	349.943	325.406	324.899
Q791T5	Mtch1	Mus musculus	Mitochondrial carrier homolog 1	55.1217	66.4241	64.2323	61.9261	91.1444	66.2298	49.1403	68.8382	89.1873	81.0456	66.9836	79.0722	113.802	NaN	41.9391	77.8708
Q78ZA7	Nap1l4	Mus musculus	Nucleosome assembly protein 1-like 4	238.402	224.526	241.239	234.723	218.919	215.292	227.596	220.602	259.609	270.923	322.553	284.362	313.251	199.487	208.181	240.306
Q78XF5	Ostc	Mus musculus	Oligosaccharyltransferase complex subunit OSTC	86.2797	64.6954	78.099	76.358	66.0181	66.7534	52.9865	61.9194	53.2287	47.4203	48.7994	49.8161	60.0677	64.0358	48.9842	57.6959
Q78T54	Vma21	Mus musculus	Vacuolar ATPase assembly integral membrane protein Vma21	158.092	216.501	194.41	189.668	72.8671	171.389	256.048	166.768	113.057	158.995	133.536	135.196	71.031	267.411	185.889	174.777
Q78PY7	Snd1	Mus musculus	Staphylococcal nuclease domain-containing protein 1	132.927	161.218	136.777	143.641	180.271	290.563	271.003	247.279	177.854	173.922	283.697	211.824	274.875	326.558	282.748	294.727
Q78JN3	Eci3	Mus musculus	Enoyl-CoA delta isomerase 3, peroxisomal;Enoyl-CoA delta isomerase 2	71.9317	42.8646	48.1597	54.3186	62.3271	43.4575	61.9827	55.9224	42.5631	48.3741	42.1951	44.3774	90.6775	43.4824	NaN	67.08
Q78JE5	Fbxo22	Mus musculus	F-box only protein 22	35.6071	37.5509	27.9592	33.7058	55.9502	57.4013	56.8767	56.7427	24.0934	22.3061	23.6889	23.3628	21.9641	NaN	54.8665	38.4153
Q78IS1	Tmed3	Mus musculus	Transmembrane emp24 domain-containing protein 3	70.2476	58.4153	65.325	64.6626	106.103	118.991	81.7867	102.293	50.3612	42.5975	78.3146	57.0911	89.8609	82.4219	89.3598	87.2142
Q78IK4	Apool	Mus musculus	MICOS complex subunit Mic27	168.069	149.322	135.439	150.943	140.306	106.722	106.625	117.884	164.406	145.786	125.57	145.254	126.328	110.497	114.689	117.171
Q78IK2	Atp5mk	Mus musculus	ATP synthase membrane subunit K, mitochondrial	287.61	280.304	292.652	286.855	255.339	211.166	231.228	232.577	256.596	294.925	222.861	258.127	221.089	221.411	209.752	217.417
Q76MZ3	Ppp2r1a	Mus musculus	Serine/threonine-protein phosphatase 2A 65 kDa regulatory subunit A alpha isoform	400.611	444.061	395.788	413.487	404.795	493.641	478.976	459.138	415.967	403.457	467.474	428.966	514.482	500.421	470.988	495.297
Q75N62	Gimap8	Mus musculus	GTPase IMAP family member 8	66.5397	86.8629	65.3415	72.9147	102.742	81.584	86.3893	90.2386	88.0542	98.5725	104.968	97.1982	119.372	108.687	104.651	110.903
Q6ZWY8	Tmsb10	Mus musculus	Thymosin beta-10	869.876	634.301	765.271	756.483	395.608	344.811	480.107	406.842	999.885	871.903	557.876	809.888	302.261	626.976	351.812	427.016
Q6ZWY3	Rps27l	Mus musculus	Small ribosomal subunit protein eS27-like	267.536	238.97	262.674	256.393	256.847	335.41	303.567	298.608	367.6	376.262	406.694	383.519	425.646	356.277	330.332	370.751
Q6ZWX6	Eif2s1	Mus musculus	Eukaryotic translation initiation factor 2 subunit 1	329.195	367.891	300.647	332.578	305.425	457.321	459.917	407.554	357.041	481.453	662.461	500.318	338.844	687.915	623.482	550.08
Q6ZWV7	Rpl35	Mus musculus	Large ribosomal subunit protein uL29	828.527	688.598	630.617	715.914	375.156	632.935	714.011	574.034	461.055	610.479	890.93	654.155	176.415	305.716	350.328	277.487
Q6ZWV3	Rpl10	Mus musculus	Large ribosomal subunit protein uL16	352.018	321.62	332.299	335.312	314.868	278.126	272.986	288.66	343.305	275.048	417.031	345.128	367.24	297.736	267.235	310.737
Q6ZWU9	Rps27	Mus musculus	Small ribosomal subunit protein eS27	498.452	399.55	378.009	425.337	386.946	475.055	425.767	429.256	579.714	561.588	733.693	624.998	659.914	626.794	527.47	604.726
Q6ZWQ7	Spcs3	Mus musculus	Signal peptidase complex subunit 3	638.681	557.906	614.418	603.668	594.473	450.784	486.42	510.559	486.067	514.062	375.288	458.472	564.384	479.037	498.281	513.9
Q6ZWN5	Rps9	Mus musculus	Small ribosomal subunit protein uS4	1421.46	1382.54	1598.45	1467.48	804.124	1546.27	1592.93	1314.44	1071.16	1457.8	1892.89	1473.95	808.716	1904.21	1772.71	1495.21
Q6ZWM4	Lsm8	Mus musculus	U6 snRNA-associated Sm-like protein LSm8	204.268	287.602	199.595	230.488	95.7476	204.381	243.232	181.12	146.853	231.648	152.145	176.882	82.0038	298.389	229.927	203.44
Q6ZQL4	Wdr43	Mus musculus	WD repeat-containing protein 43	139.352	129.085	133.585	134.008	50.5145	83.3372	71.0799	68.3106	79.4529	98.1998	113.861	97.1711	43.7927	61.8952	69.0816	58.2565
Q6ZQK5	Acap2	Mus musculus	Arf-GAP with coiled-coil, ANK repeat and PH domain-containing protein 2	16.8019	41.0589	23.2335	27.0314	NaN	34.8559	63.298	49.077	NaN	15.027	27.656	21.3415	NaN	45.3896	48.9153	47.1524
Q6ZQI3	Mlec	Mus musculus	Malectin	239.44	240.679	218.801	232.973	130.266	191.862	180.657	167.595	209.825	213.821	135.834	186.493	188.81	232.343	207.468	209.54
Q6ZQH8	Nup188	Mus musculus	Nucleoporin NUP188	23.1771	52.3133	32.224	35.9048	29.1134	27.8829	43.2987	33.4317	NaN	33.7198	29.633	31.6764	8.90678	41.5854	34.7352	28.4091
Q6ZQE4	Nemp1	Mus musculus	Nuclear envelope integral membrane protein 1	61.1905	54.4975	55.8268	57.1716	44.6082	21.1912	23.1325	29.644	46.9951	47.244	36.8311	43.6901	23.3563	NaN	34.6128	28.9846
Q6ZQ58	Larp1	Mus musculus	La-related protein 1	21.1196	25.1434	17.2029	21.1553	21.8984	33.712	31.0928	28.901	40.3974	38.4165	71.1188	49.9776	32.4975	36.0554	41.8021	36.785
Q6ZQ38	Cand1	Mus musculus	Cullin-associated NEDD8-dissociated protein 1	211.284	252.542	219.644	227.823	190.881	235.936	269.919	232.245	219.454	228.461	254.242	234.052	239.323	270.234	282.534	264.03
Q6ZQ08	Cnot1	Mus musculus	CCR4-NOT transcription complex subunit 1	50.0771	53.278	50.3452	51.2334	38.6723	62.4011	54.2886	51.7873	50.6502	54.4671	66.1663	57.0946	51.0532	62.4642	72.5876	62.035
Q6ZPR5	Smpd4	Mus musculus	Sphingomyelin phosphodiesterase 4	48.865	75.5488	64.79	63.0679	65.968	38.059	42.6682	48.8984	48.1281	55.3179	38.0077	47.1512	43.3688	27.094	71.0355	47.1661
Q6ZPL9	Ddx55	Mus musculus	ATP-dependent RNA helicase DDX55	53.1213	45.8676	33.0345	44.0078	27.2572	23.0453	24.0638	24.7887	49.3926	39.2437	38.2812	42.3058	18.6966	20.4816	26.073	21.7504
Q6WVG3	Kctd12	Mus musculus	BTB/POZ domain-containing protein KCTD12	33.2945	37.1658	30.7645	33.7416	NaN	125.748	103.25	114.499	20.5665	24.7805	20.1	21.8156	31.1491	44.4697	26.0428	33.8872
Q6URW6	Myh14	Mus musculus	Myosin-14	303.937	553.958	355.143	404.346	236.743	475.312	542.997	418.351	269.717	452.569	163.016	295.1	263.201	342.587	450.193	351.993
Q6R891	Ppp1r9b	Mus musculus	Neurabin-2	23.3999	16.1591	10.2851	16.6147	21.1776	16.715	16.2127	18.0351	10.8505	10.7108	18.9179	13.4931	12.9771	14.5628	19.7982	15.7793
Q6QD59	Bnip1	Mus musculus	Vesicle transport protein SEC20	113.113	63.9734	84.1525	87.0796	74.0225	75.9296	63.3562	71.1028	115.895	66.9401	59.1336	80.6561	58.4255	57.914	37.8305	51.39
Q6Q899	Rigi	Mus musculus	Antiviral innate immune response receptor RIG-I	145.739	157.116	139.371	147.409	140.322	124.891	127.085	130.766	159.83	157.88	117.922	145.211	163.119	112.153	114.717	129.997
Q6Q477	Atp2b4	Mus musculus	Plasma membrane calcium-transporting ATPase 4	12.8697	7.32288	8.25358	9.48205	37.3167	28.9686	26.3196	30.8683	10.4217	7.68578	NaN	9.05375	37.662	12.584	17.6558	22.634
Q6PIU9		Mus musculus	Uncharacterized protein FLJ45252 homolog	68.6581	71.2795	55.5433	65.1603	90.7271	33.1381	52.9833	58.9495	90.3929	76.7758	72.8511	80.0066	79.3042	53.7187	28.8498	53.9576
Q6PIJ4	Nfrkb	Mus musculus	Nuclear factor related to kappa-B-binding protein	27.3667	12.2349	15.7746	18.4587	6.44754	11.0907	NaN	8.7691	28.7553	11.3672	5.00286	15.0418	16.3413	NaN	18.6779	17.5096
Q6PIE5	Atp1a2	Mus musculus	Sodium/potassium-transporting ATPase subunit alpha-2	331.441	341.497	316.407	329.782	402.481	311.753	339.989	351.408	434.47	401.493	514.096	450.02	444.009	480.236	437.264	453.836
Q6PHZ2	Camk2d	Mus musculus	Calcium/calmodulin-dependent protein kinase type II subunit delta	124.093	120.757	124.041	122.964	236.987	176.382	171.714	195.028	166.75	129.571	156.879	151.067	335.262	171.158	217.253	241.225
Q6PHN9	Rab35	Mus musculus	Ras-related protein Rab-35	96.5593	53.1864	64.2762	71.3406	104.06	81.174	48.2054	77.813	109.856	63.59	66.546	79.9973	122.766	129.853	97.5949	116.738
Q6PGH2	Jpt2	Mus musculus	Jupiter microtubule associated homolog 2	21.6261	31.0319	21.678	24.7787	33.9177	55.1889	48.8663	45.991	23.2001	30.332	36.4466	29.9929	18.9703	24.0542	34.8795	25.968
Q6PGH1	Bud31	Mus musculus	Protein BUD31 homolog	48.29	46.6521	41.4955	45.4792	25.6991	36.8645	34.9322	32.4986	36.9444	37.7272	36.2553	36.9756	30.6722	67.3291	29.8081	42.6031
Q6PGG2	Gmip	Mus musculus	GEM-interacting protein	26.1368	34.7451	NaN	30.4409	NaN	45.042	31.2098	38.1259	18.7495	20.3038	NaN	19.5267	29.1545	NaN	39.8662	34.5103
Q6PGB6	Naa50	Mus musculus	N-alpha-acetyltransferase 50	47.849	74.7948	48.0844	56.9094	74.0465	94.2861	72.6694	80.334	97.1468	103.68	120.846	107.224	90.9247	86.3221	85.4383	87.5617
Q6PGA0	Rcor3	Mus musculus	REST corepressor 3;REST corepressor 1	33.7875	32.8765	39.6387	35.4342	16.7931	25.3185	22.1129	21.4082	25.1847	29.0797	20.9813	25.0819	19.5604	21.7776	25.7138	22.3506
Q6PFR5	Tra2a	Mus musculus	Transformer-2 protein homolog alpha	55.6223	63.2197	50.9441	56.5954	55.5613	20.755	28.6354	34.9839	66.2816	66.1601	60.8697	64.4371	38.6913	66.2319	53.7441	52.8891
Q6PFD9	Nup98	Mus musculus	Nuclear pore complex protein Nup98-Nup96	158.948	161.577	159.272	159.932	146.526	97.1437	113.19	118.953	144.975	137.217	149.94	144.044	145.535	123.716	135.56	134.937
Q6PEB6	Mob4	Mus musculus	MOB-like protein phocein	37.1193	43.4035	51.8037	44.1088	50.2436	41.5881	41.387	44.4062	41.997	48.5215	39.8148	43.4444	72.9426	48.7253	20.5959	47.4213
Q6PE13	Prrt3	Mus musculus	Proline-rich transmembrane protein 3	76.1617	300.604	93.852	156.872	NaN	334.937	813.176	574.057	NaN	95.1846	82.0908	88.6377	NaN	1894.79	1349.91	1622.35
Q6PE01	Snrnp40	Mus musculus	U5 small nuclear ribonucleoprotein 40 kDa protein	222.83	203.596	209.677	212.034	170.578	131.639	145.738	149.318	170.197	158.096	158.127	162.14	119.058	141.659	130.606	130.441
Q6PDQ2	Chd4	Mus musculus	Chromodomain-helicase-DNA-binding protein 4	254.654	252.987	235.301	247.647	187.861	201.727	218.548	202.712	220.631	228.623	247.809	232.354	208.188	258.074	210.637	225.633
Q6PDM2	Srsf1	Mus musculus	Serine/arginine-rich splicing factor 1	620.484	644.353	613.456	626.098	571.836	208.803	370.949	383.863	521.659	615.765	598.641	578.689	475.524	721.485	576.612	591.207
Q6PDL0	Dync1li2	Mus musculus	Cytoplasmic dynein 1 light intermediate chain 2	20.2296	NaN	14.6751	17.4524	21.0005	27.5879	26.9841	25.1908	29.9617	74.6868	22.8042	42.4842	35.258	29.565	33.8655	32.8962
Q6PDI5	Ecpas	Mus musculus	Proteasome adapter and scaffold protein ECM29	32.6683	30.7362	24.2148	29.2064	41.2745	55.0899	41.7652	46.0432	32.8012	33.6793	54.6973	40.3926	80.7747	54.1259	35.4297	56.7767
Q6PDG5	Smarcc2	Mus musculus	SWI/SNF complex subunit SMARCC2	228.214	203.484	216.686	216.128	166.549	126.496	148.228	147.091	159.976	156.779	125.418	147.391	114.733	127.757	131.068	124.519
Q6PD26	Pigs	Mus musculus	GPI transamidase component PIG-S	66.3767	72.6465	58.2247	65.7493	31.8976	49.8853	60.7028	47.4953	48.44	46.6686	36.5796	43.8961	63.1004	56.3633	38.5773	52.6803
Q6PD03	Ppp2r5a	Mus musculus	Serine/threonine-protein phosphatase 2A 56 kDa regulatory subunit alpha isoform	39.2293	46.2537	35.058	40.1803	14.1079	35.5907	76.4272	42.0419	32.8718	31.1663	20.7215	28.2532	37.9214	35.1045	34.0472	35.6911
Q6PCP5	Mff	Mus musculus	Mitochondrial fission factor	NaN	9.64009	7.65669	8.64839	7.36306	9.04748	4.57115	6.9939	10.3406	12.7143	8.55996	10.5383	NaN	4.46908	3.42345	3.94626
Q6PB93	Galnt2	Mus musculus	Polypeptide N-acetylgalactosaminyltransferase 2	37.0811	29.7027	24.519	30.4343	79.3491	47.6664	53.3265	60.114	32.8594	32.6034	33.7846	33.0825	86.5405	42.9414	49.69	59.724
Q6PB66	Lrpprc	Mus musculus	Leucine-rich PPR motif-containing protein, mitochondrial	157.116	147.868	148.088	151.024	147.774	134.951	142.26	141.662	151.759	151.306	178.88	160.649	147.498	137.614	122.095	135.736
Q6PAR5	Gapvd1	Mus musculus	GTPase-activating protein and VPS9 domain-containing protein 1	19.8651	26.7505	23.6448	23.4201	33.7643	38.949	30.6968	34.47	38.4999	33.4352	47.5276	39.8209	53.8765	37.1565	32.6847	41.2392
Q6PAQ4	Rexo4	Mus musculus	RNA exonuclease 4	46.7282	44.6702	37.265	42.8878	45.7673	26.3495	23.5802	31.899	41.6581	35.9554	61.3219	46.3118	30.05	39.5987	22.259	30.6359
Q6PAC3	Dcaf13	Mus musculus	DDB1- and CUL4-associated factor 13	72.896	63.5872	69.4157	68.633	42.658	39.3473	36.5022	39.5025	47.7339	38.759	68.851	51.7813	35.2212	76.0899	53.9044	55.0718
Q6P9R4	Arhgef18	Mus musculus	Rho guanine nucleotide exchange factor 18	35.7445	42.4392	38.8885	39.0241	22.9764	28.3354	24.4593	25.2571	41.2317	43.3452	23.9852	36.1874	27.4366	NaN	30.4986	28.9676
Q6P9R2	Oxsr1	Mus musculus	Serine/threonine-protein kinase OSR1	61.4389	73.5107	52.673	62.5409	83.5407	55.6636	59.3501	66.1848	65.8572	71.6252	70.8747	69.4524	109.681	65.6323	67.2749	80.8627
Q6P9R1	Ddx51	Mus musculus	ATP-dependent RNA helicase DDX51	54.2477	38.0928	62.7438	51.6947	21.7829	21.9832	NaN	21.883	42.1165	19.6931	31.4499	31.0865	25.9113	NaN	36.3544	31.1328
Q6P8X1	Snx6	Mus musculus	Sorting nexin-6	57.7181	55.9037	50.5469	54.7229	90.496	78.3868	86.1131	84.9986	78.625	63.8465	72.1264	71.5326	125.608	80.1637	81.1709	95.6474
Q6P8I4	Pcnp	Mus musculus	PEST proteolytic signal-containing nuclear protein	109.583	141.366	118.747	123.232	174.015	136.957	134.122	148.365	136.072	137.719	139.242	137.678	173.002	134.679	118.767	142.149
Q6P5G6	Ubxn7	Mus musculus	UBX domain-containing protein 7	14.0152	27.9793	29.7579	23.9175	21.3907	26.8439	28.2554	25.4967	30.6031	37.7687	31.3586	33.2435	18.6177	25.2175	18.6122	20.8158
Q6P5F9	Xpo1	Mus musculus	Exportin-1	168.315	202.673	171.314	180.767	147.988	206.264	217.211	190.488	161.92	206.852	215.677	194.816	197.256	245.701	225.088	222.681
Q6P5E4	Uggt1	Mus musculus	UDP-glucose:glycoprotein glucosyltransferase 1	354.285	335.005	322.836	337.375	298.053	328.103	330.015	318.724	224.515	244.478	211.91	226.968	280.792	265.664	250.885	265.78
Q6P5D8	Smchd1	Mus musculus	Structural maintenance of chromosomes flexible hinge domain-containing protein 1	179.43	161.303	156.492	165.742	128.63	122.51	115.321	122.154	175.513	156.849	142.559	158.307	102.656	79.8661	96.4248	92.9822
Q6P5B0	Rrp12	Mus musculus	RRP12-like protein	88.8777	86.7429	91.6292	89.0833	68.1961	59.1036	58.4594	61.9197	63.8634	73.8018	131.902	89.8559	49.8024	98.4646	80.7471	76.338
Q6P542	Abcf1	Mus musculus	ATP-binding cassette sub-family F member 1	82.5022	82.4335	75.65	80.1952	90.0525	101.388	96.8652	96.102	98.3163	95.9549	152.284	115.518	102.906	139.784	125.199	122.63
Q6P4T2	Snrnp200	Mus musculus	U5 small nuclear ribonucleoprotein 200 kDa helicase	349.824	359.481	341.973	350.426	250.378	240.127	260.755	250.42	310.689	326.933	310.418	316.013	221.704	302.94	270.987	265.21
Q6P3D0	Nudt16	Mus musculus	U8 snoRNA-decapping enzyme	47.0689	48.7984	37.1261	44.3311	61.0516	25.2124	25.2897	37.1846	28.46	49.6042	43.2441	40.4361	22.8275	37.0589	30.5036	30.13
Q6P2K6	Ppp4r3a	Mus musculus	Serine/threonine-protein phosphatase 4 regulatory subunit 3A	41.9216	41.7651	39.411	41.0326	33.2178	43.7743	43.7949	40.2623	47.3317	41.2855	43.9656	44.1943	39.9404	41.2664	46.7987	42.6685
Q6P2B1	Tnpo3	Mus musculus	Transportin-3	23.1062	30.2662	18.5769	23.9831	NaN	38.0844	38.1027	38.0936	27.6785	26.1434	30.3304	28.0508	17.42	44.4301	33.2504	31.7002
Q6P1Y8	Inpp4b	Mus musculus	Type II inositol 3,4-bisphosphate 4-phosphatase	22.0057	18.6808	16.7126	19.133	32.2224	NaN	16.4176	24.32	36.4672	17.325	41.7764	31.8562	81.2582	NaN	21.1595	51.2088
Q6P1F6	Ppp2r2a	Mus musculus	Serine/threonine-protein phosphatase 2A 55 kDa regulatory subunit B alpha isoform	78.0549	72.1143	82.7692	77.6461	66.1855	89.5436	105.065	86.9312	79.1339	89.2161	121.895	96.7485	120.07	119.246	108.91	116.075
Q6P1B1	Xpnpep1	Mus musculus	Xaa-Pro aminopeptidase 1	36.0025	34.5373	31.3375	33.9591	40.0795	60.7488	63.1268	54.6517	37.5827	36.1401	42.7123	38.8117	46.799	45.5629	43.5216	45.2945
Q6P069	Sri	Mus musculus	Sorcin	462.864	1154.27	572.059	729.732	480.022	818.351	1238.71	845.695	407.496	711.315	478.869	532.56	424.221	1017.03	969.6	803.617
Q6NZQ6	Znf740	Mus musculus	Zinc finger protein 740	72.3661	71.4332	94.0499	79.2831	62.3754	31.8752	42.0356	45.4287	71.8197	53.855	43.6477	56.4408	46.4211	32.7656	26.913	35.3666
Q6NZN0	Rbm26	Mus musculus	RNA-binding protein 26	89.9591	52.3662	24.0415	55.4556	80.8999	37.9907	56.7645	58.5517	73.0534	47.5419	94.8094	71.8016	99.0325	72.6861	42.7537	71.4908
Q6NZJ6	Eif4g1	Mus musculus	Eukaryotic translation initiation factor 4 gamma 1	74.9422	83.8646	75.8342	78.2137	65.4213	124.083	119.539	103.015	105.352	120.649	194.321	140.107	103.817	206.31	173.129	161.085
Q6NZF1	Zc3h11a	Mus musculus	Zinc finger CCCH domain-containing protein 11A	68.8985	65.9296	57.7852	64.2044	69.3927	50.9843	46.1585	55.5118	97.341	75.493	84.5216	85.7852	83.2194	65.0312	44.0434	64.098
Q6NZB0	Dnajc8	Mus musculus	DnaJ homolog subfamily C member 8	421.506	389.716	442.745	417.989	399.995	380.954	347.591	376.18	430.016	437.735	388.278	418.676	353.625	263.787	272.943	296.785
Q6NZA9	Taf9b	Mus musculus	Transcription initiation factor TFIID subunit 9B	22.6817	38.8889	20.7388	27.4365	34.6763	18.1665	22.32	25.0543	22.5461	21.1893	17.2732	20.3362	29.295	NaN	15.1994	22.2472
Q6NXI6	Rprd2	Mus musculus	Regulation of nuclear pre-mRNA domain-containing protein 2	19.1545	32.3246	16.0082	22.4958	16.7036	15.8946	23.486	18.6947	13.9724	13.6758	9.48318	12.3771	NaN	23.0293	16.0463	19.5378
Q6NVF9	Cpsf6	Mus musculus	Cleavage and polyadenylation specificity factor subunit 6	231.081	185.148	209.892	208.707	187.98	191.793	214.19	197.988	236.154	228.084	209.832	224.69	192.921	246.72	218.081	219.24
Q6NV83	U2surp	Mus musculus	U2 snRNP-associated SURP motif-containing protein	158.578	181.221	175.578	171.792	177.945	149.097	128.316	151.786	210.259	200.453	262.884	224.532	248.912	151.148	144.727	181.596
Q6NSR8	Npepl1	Mus musculus	Probable aminopeptidase NPEPL1	114.929	129.647	125.319	123.298	148.668	108.66	103.882	120.404	143.12	109.415	115.662	122.732	146.714	88.0386	101.92	112.224
Q6NS46	Pdcd11	Mus musculus	Protein RRP5 homolog	141.692	113.493	134.723	129.969	79.0065	72.5121	82.4143	77.9776	93.5917	95.6603	144.472	111.241	80.0042	127.22	101.399	102.875
Q6KCD5	Nipbl	Mus musculus	Nipped-B-like protein	43.8909	45.585	20.2073	36.5611	53.0515	30.3377	27.0413	36.8102	32.7457	42.9374	37.1406	37.6079	28.5938	57.3231	23.331	36.416
Q6IRU5	Cltb	Mus musculus	Clathrin light chain B	40.4643	28.3128	33.2876	34.0216	33.5675	30.5971	24.4669	29.5438	32.0192	36.5877	35.0294	34.5455	35.9942	46.2377	26.9216	36.3845
Q6IRU2	Tpm4	Mus musculus	Tropomyosin alpha-4 chain	146.807	134.387	132.386	137.86	348.724	275.189	236.139	286.684	202.297	208.374	204.155	204.942	340.138	153.175	210.022	234.445
Q6GQT9	Nomo1	Mus musculus	BOS complex subunit NOMO1	121.403	86.6658	102.847	103.639	109.286	127.771	110.515	115.857	86.6589	68.0626	127.461	94.0608	114.551	96.3201	98.2626	103.044
Q6DVA0	Lemd2	Mus musculus	LEM domain-containing protein 2	57.9359	47.7727	50.9879	52.2321	45.0447	17.6135	29.9237	30.8606	49.4454	41.338	41.842	44.2085	38.9648	NaN	18.1915	28.5782
Q6DID3	Scaf8	Mus musculus	SR-related and CTD-associated factor 8	58.9491	103.811	56.7651	73.1751	56.8658	56.3437	52.8463	55.352	68.0851	75.3195	81.8043	75.0696	41.4257	74.8902	48.5102	54.942
Q6DFW4	Nop58	Mus musculus	Nucleolar protein 58	764.089	684.085	640.45	696.208	377.569	310.988	329.752	339.436	466.823	517.675	503.95	496.149	186.436	355.398	338.836	293.557
Q6A4J8	Usp7	Mus musculus	Ubiquitin carboxyl-terminal hydrolase 7	72.2909	78.8519	74.6957	75.2795	56.223	70.3475	69.3792	65.3165	82.1202	81.0756	78.0834	80.4264	80.9781	63.6482	67.1878	70.6047
Q6A0D4	Rftn1	Mus musculus	Raftlin	21.164	31.1632	22.5285	24.9519	8.42414	34.7291	43.9231	29.0254	19.4608	27.0273	NaN	23.244	NaN	33.8826	23.0337	28.4581
Q6A0A9	FAM120A	Mus musculus	Constitutive coactivator of PPAR-gamma-like protein 1	24.254	37.3109	23.0478	28.2042	35.8024	38.3413	48.1179	40.7539	29.21	31.6158	44.9893	35.2717	38.1452	41.89	32.9453	37.6602
Q6A0A2	Larp4b	Mus musculus	La-related protein 4B	6.41601	NaN	4.89217	5.65409	9.48703	14.859	8.65096	10.999	12.8044	7.93129	NaN	10.3679	12.6774	13.9997	12.0249	12.9007
Q6A068	Cdc5l	Mus musculus	Cell division cycle 5-like protein	252.593	246.686	265.075	254.785	208.155	172.663	176.889	185.902	217.197	194.898	214.572	208.889	168.369	174.312	131.885	158.189
Q6A028	Swap70	Mus musculus	Switch-associated protein 70	40.2333	11.5256	14.2512	22.0034	21.927	113.217	73.2799	69.4747	18.7668	12.9675	18.1645	16.6329	30.4543	39.5834	34.8877	34.9751
Q6A026	Pds5a	Mus musculus	Sister chromatid cohesion protein PDS5 homolog A	268.311	345.329	239.26	284.3	179.687	210.832	234.208	208.242	301.641	256.812	224.913	261.122	237.923	264.197	247.989	250.036
Q69ZQ2	Isy1	Mus musculus	Pre-mRNA-splicing factor ISY1 homolog	42.4525	47.743	46.4293	45.5416	50.2978	36.2101	34.3052	40.271	59.7532	59.9729	45.3153	55.0138	38.7079	54.4214	34.4923	42.5405
Q69Z99	Znf512	Mus musculus	Zinc finger protein 512	123.386	113.12	115.73	117.412	96.5211	50.4477	52.4833	66.484	88.5496	76.3815	64.8451	76.5921	43.8624	68.6032	39.7428	50.7361
Q68FL6	Mars1	Mus musculus	Methionine--tRNA ligase, cytoplasmic	87.6968	92.9607	82.0961	87.5845	79.5316	115.013	113.305	102.616	115.462	118.864	149.219	127.848	146.59	165.56	136.806	149.652
Q68FL4	Ahcyl2	Mus musculus	Putative adenosylhomocysteinase 3	42.6725	45.8255	39.7709	42.7563	55.056	36.6204	30.6624	40.7796	65.6881	52.7442	78.4841	65.6388	47.3332	55.4998	37.3087	46.7139
Q68FH4	Galk2	Mus musculus	N-acetylgalactosamine kinase	48.0824	66.0463	46.9851	53.7046	28.6524	42.66	55.2197	42.1774	30.1024	57.2819	28.3828	38.589	NaN	52.0579	34.6777	43.3678
Q68FD5	Cltc	Mus musculus	Clathrin heavy chain 1	494.193	625.357	501.179	540.243	439.665	993.624	983.482	805.59	479.254	599.425	600.671	559.783	620.523	983.797	890.737	831.686
Q64737	Gart	Mus musculus	Trifunctional purine biosynthetic protein adenosine-3	127.462	136.376	128.857	130.899	123.62	178.939	163.498	155.353	194.109	168.041	289.084	217.078	167.034	234.432	201.971	201.146
Q64735	Cr1l	Mus musculus	Complement component receptor 1-like protein	104.122	94.9379	79.2076	92.7559	89.9591	107.619	98.5745	98.7174	86.7451	99.709	94.9158	93.79	89.7654	136.455	112.681	112.967
Q64727	Vcl	Mus musculus	Vinculin	21.6693	32.3675	26.8336	26.9568	27.1148	154.338	132.131	104.528	25.7832	18.8058	24.6491	23.0794	48.3777	57.3502	51.4279	52.3852
Q64705	Usf2	Mus musculus	Upstream stimulatory factor 2	53.3802	54.2338	43.5518	50.3886	34.2629	34.1034	34.5406	34.3023	25.6181	31.7066	21.2034	26.176	NaN	28.8645	16.0742	22.4693
Q64697	Ptprcap	Mus musculus	Protein tyrosine phosphatase receptor type C-associated protein	1277.51	1023.06	1311.23	1203.93	1069.95	812.451	876.22	919.54	1120.12	1396.98	987.98	1168.36	1297.01	409.995	821.382	842.795
Q64674	Srm	Mus musculus	Spermidine synthase	138.518	158.688	154.173	150.46	70.0239	226.303	183.73	160.019	256.055	225.739	532.074	337.956	142.272	432.99	307.856	294.372
Q64524	H2bc21	Mus musculus	Histone H2B type 2-E	1599.52	1134.35	1325.72	1353.2	1270.94	510.917	599.471	793.777	1114.96	911.213	711.027	912.402	513.039	467.543	473.075	484.553
Q64523	H2ac20	Mus musculus	Histone H2A type 2-C	187.763	48.5718	88.9535	108.429	761.271	42.3814	20.6839	274.779	604.115	125.199	276.049	335.121	167.952	NaN	30.2778	99.1147
Q64522	H2ac21	Mus musculus	Histone H2A type 2-B	366.986	77.3429	132.169	192.166	160.058	48.1239	133.614	113.932	182.794	51.555	49.6593	94.6693	130.596	72.799	69.062	90.8192
Q64521	Gpd2	Mus musculus	Glycerol-3-phosphate dehydrogenase, mitochondrial	197.67	178.051	175.533	183.751	121.464	180.642	149.758	150.621	176.451	177.513	134.635	162.866	118.84	123.699	130.479	124.339
Q64520	Guk1	Mus musculus	Guanylate kinase	37.3635	80.1831	74.2368	63.9278	52.1506	NaN	117.65	84.9003	69.5412	93.9687	75.6784	79.7294	NaN	148.238	101.396	124.817
Q64518	Atp2a3	Mus musculus	Sarcoplasmic/endoplasmic reticulum calcium ATPase 3	474.198	466.495	423.394	454.696	298.995	413.24	402.614	371.616	373.372	352.69	250.521	325.528	282.181	369.306	307.835	319.774
Q64514	Tpp2	Mus musculus	Tripeptidyl-peptidase 2	63.3186	75.6497	71.507	70.1584	71.3649	100.488	102.242	91.3651	76.2241	84.0517	100.732	87.0026	104.639	107.28	109.379	107.099
Q64511	Top2b	Mus musculus	DNA topoisomerase 2-beta	1444.85	1272.76	1388.05	1368.55	951.963	593.044	705.904	750.304	850.582	792.989	545.592	729.721	630.386	548.153	584.552	587.697
Q64433	Hspe1	Mus musculus	10 kDa heat shock protein, mitochondrial	4620.9	4474.81	4501.68	4532.47	4778.59	3195.29	2901.98	3625.28	6059.41	5295.21	7029.95	6128.19	4838.63	3470.54	3552.59	3953.92
Q64378	Fkbp5	Mus musculus	Peptidyl-prolyl cis-trans isomerase FKBP5	156.726	135.055	129.617	140.466	455.732	191.696	208.981	285.47	193.03	156.921	168.021	172.658	491.124	116.238	215.23	274.197
Q64339	Isg15	Mus musculus	Ubiquitin-like protein ISG15	148.496	169.337	151.363	156.399	106.915	111.883	94.5611	104.453	147.178	194.965	142.519	161.554	112.85	74.7078	137.33	108.296
Q64337	Sqstm1	Mus musculus	Sequestosome-1	8.46803	15.0899	10.6454	11.4011	15.8962	20.497	14.9078	17.1003	38.7347	28.8961	63.0874	43.5727	54.7811	34.916	29.2822	39.6598
Q64324	Stxbp2	Mus musculus	Syntaxin-binding protein 2	48.8181	55.1552	45.8843	49.9525	97.7262	113.77	88.2849	99.9272	43.6779	44.9837	59.0691	49.2436	72.0744	64.2267	64.6123	66.9712
Q64310	Surf4	Mus musculus	Surfeit locus protein 4	313.512	264.678	264.478	280.889	214.835	257.366	277.084	249.762	201.115	210.897	209.117	207.043	258.119	266.645	228.957	251.24
Q64287	Irf4	Mus musculus	Interferon regulatory factor 4	38.3951	28.9312	26.4109	31.2457	24.3528	27.2321	34.0759	28.5536	154.108	131.616	260.058	181.927	82.5131	215.145	135.384	144.347
Q64282	Ifit1	Mus musculus	Interferon-induced protein with tetratricopeptide repeats 1	31.3027	24.7093	15.0592	23.6904	14.9209	16.7092	14.353	15.3277	18.9978	29.3165	23.8368	24.0504	16.876	25.7136	9.29357	17.2944
Q64213	Sf1	Mus musculus	Splicing factor 1	214.605	198.626	202.427	205.219	196.47	208.608	198.717	201.265	223.061	215.204	259.68	232.648	173.035	168.102	159.792	166.976
Q64152	Btf3	Mus musculus	Transcription factor BTF3	84.658	82.94	60.7639	76.1206	71.4369	107.104	79.0898	85.8769	132.8	111.455	177.099	140.451	93.0489	142.861	97.2227	111.044
Q64131	Runx3	Mus musculus	Runt-related transcription factor 3	61.0445	55.6255	48.2282	54.966	47.2844	43.7006	44.88	45.2884	45.016	33.3684	30.0747	36.153	59.4069	38.0983	36.9018	44.8023
Q64105	Spr	Mus musculus	Sepiapterin reductase	190.032	180.791	169.316	180.046	216.896	104.433	115.908	145.745	228.384	192.559	204.414	208.452	227.115	142.802	165.376	178.431
Q640N3	Arhgap30	Mus musculus	Rho GTPase-activating protein 30	49.9793	60.1147	53.0572	54.3837	42.4164	79.1059	71.1757	64.2327	65.4316	55.0288	59.6675	60.0426	64.1185	91.9363	72.0481	76.0343
Q640M1	Utp14a	Mus musculus	U3 small nucleolar RNA-associated protein 14 homolog A	48.0574	56.1354	38.7792	47.6573	38.6907	33.946	45.9088	39.5152	26.8888	40.3639	64.9955	44.0827	36.7413	53.8359	20.8507	37.1426
Q64012	Raly	Mus musculus	RNA-binding protein Raly	624.369	521.708	586.367	577.482	589.118	414.524	415.324	472.989	611.917	512.913	563.838	562.889	501.736	447.145	501.39	483.424
Q63932	Map2k2	Mus musculus	Dual specificity mitogen-activated protein kinase kinase 2	79.3749	81.84	95.4788	85.5646	NaN	78.3655	84.2503	81.3079	NaN	62.9574	84.466	73.7117	NaN	80.8856	61.76	71.3228
Q63850	Nup62	Mus musculus	Nuclear pore glycoprotein p62	174.561	143.52	159.373	159.151	129.709	118.083	126.393	124.728	130.969	137.062	113.564	127.198	167.922	84.7101	122.495	125.042
Q63844	Mapk3	Mus musculus	Mitogen-activated protein kinase 3	107.586	94.2502	91.8239	97.8866	110.329	193.922	171.457	158.569	106.342	86.5113	92.9571	95.2701	132.002	96.7263	100.582	109.77
Q63829	Commd3	Mus musculus	COMM domain-containing protein 3	10.7464	17.1802	14.5514	14.1593	11.1821	17.9926	18.7679	15.9809	9.68484	16.4778	15.1283	13.7636	15.7129	14.8495	14.2047	14.9224
Q62523	Zyx	Mus musculus	Zyxin	54.6648	67.3615	65.4738	62.5001	98.9718	158.344	139.302	132.206	72.0507	65.6772	76.8972	71.5417	101.231	55.7605	75.758	77.5832
Q62465	Vat1	Mus musculus	Synaptic vesicle membrane protein VAT-1 homolog	57.9642	60.1152	44.1169	54.0654	98.2251	246.281	205.44	183.315	40.9233	36.9118	36.5691	38.1347	134.877	75.1351	106.557	105.523
Q62448	Eif4g2	Mus musculus	Eukaryotic translation initiation factor 4 gamma 2	74.1399	90.8601	69.2489	78.083	62.9995	77.5424	80.7828	73.7749	68.4746	76.6264	91.3491	78.8167	114.971	127.545	104.51	115.675
Q62446	Fkbp3	Mus musculus	Peptidyl-prolyl cis-trans isomerase FKBP3	94.2923	99.968	88.4468	94.2357	53.549	64.8903	72.9065	63.7819	89.6839	96.3627	97.6707	94.5725	41.4593	92.1779	67.6106	67.0826
Q62432	Smad2	Mus musculus	Mothers against decapentaplegic homolog 2;Mothers against decapentaplegic homolog 3;Mothers against decapentaplegic homolog 9	63.1247	63.6061	79.0954	68.6087	57.869	48.989	51.9337	52.9305	87.2618	68.1538	85.3488	80.2548	58.4065	82.9171	55.938	65.7538
Q62426	Cstb	Mus musculus	Cystatin-B	132.294	120.718	114.113	122.375	147.286	112.433	113.201	124.307	113.997	118.676	102	111.557	100.064	97.118	95.2206	97.4675
Q62425	Ndufa4	Mus musculus	Cytochrome c oxidase subunit NDUFA4	851.687	666.312	815.281	777.76	689.415	597.617	480.141	589.058	658.788	631.886	461.844	584.172	616.438	157.315	261.289	345.014
Q62422	Ostf1	Mus musculus	Osteoclast-stimulating factor 1	248.243	271.957	253.45	257.883	163.924	577.085	495.245	412.085	225.582	249.992	224.607	233.394	219.045	289.989	281.997	263.677
Q62418	Dbnl	Mus musculus	Drebrin-like protein	178.856	197.494	199.391	191.913	265.711	283.664	300.379	283.251	224.003	215.36	265.63	234.998	296.419	258.094	222.843	259.118
Q62393	Tpd52	Mus musculus	Tumor protein D52	29.6185	43.4499	36.2114	36.4266	32.3841	90.1192	75.0896	65.8643	30.0713	27.4189	23.7268	27.0723	42.3229	37.9049	23.4678	34.5652
Q62384	Zpr1	Mus musculus	Zinc finger protein ZPR1	47.4937	41.7999	31.0139	40.1025	43.8117	39.9365	40.3228	41.357	68.8653	49.7598	105.205	74.6101	53.2651	67.3011	34.8453	51.8039
Q62383	Supt6h	Mus musculus	Transcription elongation factor SPT6	92.1796	82.8282	94.6017	89.8698	48.804	56.4452	61.7631	55.6708	60.1394	67.6078	66.7203	64.8225	49.4148	73.3691	57.0107	59.9315
Q62376	Snrnp70	Mus musculus	U1 small nuclear ribonucleoprotein 70 kDa	408.178	377.355	391.646	392.393	344.801	308.448	335.653	329.634	380.543	385.802	353.656	373.334	275.992	363.823	377.568	339.128
Q62351	Tfrc	Mus musculus	Transferrin receptor protein 1	50.4207	61.0217	46.0285	52.4903	46.7553	135.262	115.562	99.1931	84.739	102.783	308.777	165.433	96.2399	330.306	244.021	223.522
Q62348	Tsn	Mus musculus	Translin	136.936	170.365	110.438	139.246	86.8796	156.589	134.968	126.146	115.252	143.981	140.667	133.3	54.7251	126.539	126.806	102.69
Q62318	Trim28	Mus musculus	Transcription intermediary factor 1-beta	428.784	399.429	423.537	417.25	364.781	292.037	291.918	316.245	443.53	439.559	422.452	435.18	395.626	361.138	330.146	362.304
Q62280	Ss18	Mus musculus	Protein SSXT	122.148	127.787	90.3365	113.424	93.9955	83.9664	75.5205	84.4942	114.066	103.131	92.7834	103.327	NaN	113.519	89.8766	101.698
Q62261	Sptbn1	Mus musculus	Spectrin beta chain, non-erythrocytic 1	346.239	346.337	324.043	338.873	226.058	259.049	257.546	247.551	337.819	310.576	211.033	286.476	223.138	201.642	195.356	206.712
Q62241	Snrpc	Mus musculus	U1 small nuclear ribonucleoprotein C	156.427	120.116	97.3563	124.633	143.809	104.522	92.9924	113.775	120.714	135.152	78.1752	111.347	118.374	94.0975	75.0541	95.8418
Q62203	Sf3a2	Mus musculus	Splicing factor 3A subunit 2	166.347	176.002	156.362	166.237	194.358	140.882	127.424	154.221	175.525	143.542	155.016	158.028	167.407	122.04	135.949	141.799
Q62193	Rpa2	Mus musculus	Replication protein A 32 kDa subunit	85.4931	123.857	78.2465	95.8655	66.7207	104.069	150.712	107.167	39.554	83.577	43.4983	55.5431	90.1287	137.284	147.934	125.116
Q62192	Cd180	Mus musculus	CD180 antigen	19.0408	18.7845	13.4083	17.0778	NaN	41.0989	38.6097	39.8543	23.038	9.15032	9.6416	13.9433	NaN	32.897	18.1631	25.53
Q62189	Snrpa	Mus musculus	U1 small nuclear ribonucleoprotein A	444.291	442.828	457.885	448.335	450.004	395.557	488.128	444.563	431.056	402.609	424.888	419.518	396.075	397.475	363.196	385.582
Q62186	Ssr4	Mus musculus	Translocon-associated protein subunit delta	228.104	192.995	215.162	212.087	239.3	229.457	210.734	226.497	189.346	177.154	143.661	170.054	295.555	167.74	172.45	211.915
Q62176	Rbm38	Mus musculus	RNA-binding protein 38	53.0775	51.4757	32.3684	45.6405	40.6173	45.9454	34.122	40.2282	69.6878	49.1646	56.7314	58.528	34.2579	49.5038	40.7597	41.5071
Q62167	Ddx3x	Mus musculus	ATP-dependent RNA helicase DDX3X	203.224	236.496	222.351	220.69	246.587	350.769	322.014	306.456	391	352.993	482.104	408.699	359.01	610.822	540.534	503.455
Q62093	Srsf2	Mus musculus	Serine/arginine-rich splicing factor 2	1045.01	1217.85	1061.59	1108.15	655.438	407.873	714.348	592.553	788.817	1109.68	959.524	952.674	478.139	1439.14	1254.32	1057.2
Q62087	Pon3	Mus musculus	Serum paraoxonase/lactonase 3	133.206	75.9771	89.5626	99.5821	159.522	98.7676	55.4758	104.588	66.3045	44.9934	90.4718	67.2566	152.564	122.56	78.2548	117.793
Q62086	Pon2	Mus musculus	Serum paraoxonase/arylesterase 2	38.2047	30.8891	40.6391	36.5776	49.4859	22.8953	18.6907	30.3573	19.8045	22.409	39.0083	27.0739	30.9164	20.8651	13.3587	21.7134
Q62077	Plcg1	Mus musculus	1-phosphatidylinositol 4,5-bisphosphate phosphodiesterase gamma-1	53.6503	62.5228	52.3223	56.1651	68.3269	34.1947	37.6896	46.7371	63.9103	54.8182	60.6643	59.7976	69.1087	48.7848	49.4143	55.7693
Q62048	Pea15	Mus musculus	Astrocytic phosphoprotein PEA-15	49.0998	61.705	47.9415	52.9154	41.4872	32.8	34.5619	36.2831	39.0525	57.9528	25.5302	40.8452	28.9715	27.1438	28.1282	28.0812
Q62018	Ctr9	Mus musculus	RNA polymerase-associated protein CTR9 homolog	30.8673	32.4145	31.5846	31.6221	41.4477	23.1716	24.3337	29.651	33.3506	30.4955	38.2749	34.0403	19.391	17.4728	NaN	18.4319
Q61990	Pcbp2	Mus musculus	Poly(rC)-binding protein 2	837.619	872.614	784.298	831.51	862.134	977.048	810.809	883.331	1026.32	1010.64	1396.81	1144.59	1152.47	1029.25	967.598	1049.78
Q61937	Npm1	Mus musculus	Nucleophosmin	2044.4	1617.03	1969.33	1876.92	1633.83	1336.54	1299.14	1423.17	2232.3	1886.5	3090.58	2403.12	1891.83	1721.18	1528.5	1713.84
Q61881	Mcm7	Mus musculus	DNA replication licensing factor MCM7	106.532	114.592	99.7338	106.953	211.578	194.707	176.904	194.396	131.539	117.66	164.318	137.839	278.58	132.3	145.693	185.524
Q61879	Myh10	Mus musculus	Myosin-10	29.3667	17.585	27.0762	24.676	44.3544	31.7202	25.8809	33.9852	27.983	24.0157	35.4521	29.1503	143.011	70.9815	53.0373	89.01
Q61878	Prg2	Mus musculus	Bone marrow proteoglycan	733.108	688.367	680.219	700.565	1107.88	4697.58	3996.9	3267.45	643.363	560.057	338.874	514.098	777.259	734.297	699.34	736.965
Q61838	Pzp	Mus musculus	Pregnancy zone protein	81.8794	77.5577	70.2574	76.5648	88.4268	44.7622	38.3925	57.1938	36.6811	31.6611	28.2796	32.2073	142.124	70.3175	50.7925	87.7445
Q61831	Mapk10	Mus musculus	Mitogen-activated protein kinase 10;Mitogen-activated protein kinase 9	10.931	12.8234	9.96369	11.2393	2.88027	16.6408	12.3519	10.6243	7.19441	12.6236	9.61604	9.81135	NaN	11.2554	11.6727	11.464
Q61823	Pdcd4	Mus musculus	Programmed cell death protein 4	273.866	274.349	246.079	264.765	140.935	127.53	128.09	132.185	64.0471	66.0788	56.7159	62.2806	83.0578	66.9891	67.1748	72.4072
Q61792	Lasp1	Mus musculus	LIM and SH3 domain protein 1	412.392	456.598	406.34	425.11	618.723	363.916	387.05	456.563	497.469	463.138	404.501	455.036	454.581	353.212	363.195	390.329
Q61768	Kif5b	Mus musculus	Kinesin-1 heavy chain	75.2114	71.9235	66.8977	71.3442	130.631	99.9659	96.1078	108.902	110.701	86.8081	117.58	105.03	151.025	99.2014	99.699	116.642
Q61753	Phgdh	Mus musculus	D-3-phosphoglycerate dehydrogenase	520.946	472.202	498.481	497.21	672.69	982.263	832.508	829.153	999.791	818.803	1202.72	1007.1	1153.31	1138.64	994.803	1095.58
Q61735	Cd47	Mus musculus	Leukocyte surface antigen CD47	76.6339	99.959	76.3332	84.3087	31.7183	119.335	134.825	95.2931	43.0443	66.6939	36.9415	48.8932	49.2675	133.37	115.66	99.4326
Q61733	Mrps31	Mus musculus	Small ribosomal subunit protein mS31	60.2646	58.438	53.0151	57.2392	NaN	96.6458	95.8484	96.2471	45.6294	55.3089	56.0488	52.329	NaN	75.5681	57.9411	66.7546
Q61699	Hsph1	Mus musculus	Heat shock protein 105 kDa	150.311	158.422	150.214	152.982	169.652	155.441	167.257	164.117	258.694	247.793	456.355	320.947	329.96	355.881	303.446	329.762
Q61687	Atrx	Mus musculus	Transcriptional regulator ATRX	40.4326	26.48	29.6644	32.1923	35.4937	21.498	25.3913	27.461	32.0951	27.2645	19.3282	26.2293	24.5715	14.9939	17.8513	19.1389
Q61686	Cbx5	Mus musculus	Chromobox protein homolog 5	337.885	298.05	293.473	309.803	233.866	190.059	156.888	193.604	130.482	172.855	148.263	150.533	178.578	141.31	143.933	154.607
Q61656	Ddx5	Mus musculus	Probable ATP-dependent RNA helicase DDX5	1049.65	1183.48	1081	1104.71	1028.81	1187.39	1185.89	1134.03	1335.9	1397.91	1732.38	1488.73	1308.42	1817.46	1375.97	1500.62
Q61655	Ddx19a	Mus musculus	ATP-dependent RNA helicase DDX19A	117.045	137.125	141.57	131.913	158.725	166.709	129.948	151.794	173.003	158.669	174.852	168.841	249.021	153.312	152.468	184.933
Q61646	Hp	Mus musculus	Haptoglobin	98.8549	77.7501	69.298	81.9677	58.1456	677.319	440.623	392.029	NaN	41.8212	19.608	30.7146	53.4175	NaN	24.2288	38.8232
Q61644	Pacsin1	Mus musculus	Protein kinase C and casein kinase substrate in neurons protein 1	45.3764	67.4579	25.3254	46.0532	76.4515	28.527	40.1118	48.3635	58.3654	42.3622	47.2012	49.3096	84.4017	57.382	NaN	70.8919
Q61599	Arhgdib	Mus musculus	Rho GDP-dissociation inhibitor 2	1407.42	1463.74	1370.44	1413.87	1567.34	2078.33	1461.27	1702.31	1905.33	1566.04	1325.08	1598.81	1579.96	1047.02	1026.64	1217.87
Q61598	Gdi2	Mus musculus	Rab GDP dissociation inhibitor beta	729.164	738.172	672.773	713.369	1032.94	1228.73	1221.03	1160.9	755.848	722.525	711.44	729.938	1313.14	787.14	889.389	996.555
Q61584	Fxr1	Mus musculus	RNA-binding protein FXR1	65.9348	59.2004	55.7365	60.2906	67.7986	87.5733	64.5994	73.3238	79.287	64.6662	115.069	86.3407	128.069	119.252	111.761	119.694
Q61578	Fdxr	Mus musculus	NADPH:adrenodoxin oxidoreductase, mitochondrial	150.399	157.655	147.006	151.687	203.779	100.393	123.291	142.488	171.066	146.805	142.666	153.513	176.482	122.193	125.05	141.242
Q61550	Rad21	Mus musculus	Double-strand-break repair protein rad21 homolog	73.2835	88.4967	84.499	82.0931	39.1778	40.2392	48.2641	42.5603	41.4751	56.2229	35.7878	44.4953	23.7183	25.2139	33.6153	27.5158
Q61545	Ewsr1	Mus musculus	RNA-binding protein EWS	618.395	647.151	484.977	583.508	604.804	475.596	486.952	522.451	658.119	650.604	564.261	624.328	497.285	514.266	389.292	466.948
Q61543	Glg1	Mus musculus	Golgi apparatus protein 1	66.1983	70.0477	67.4401	67.8954	55.4263	74.8686	70.2483	66.8477	42.833	36.2334	50.7474	43.2713	56.2486	88.3414	82.0389	75.543
Q61503	Nt5e	Mus musculus	5'-nucleotidase	22.2679	22.6868	18.4068	21.1205	154.683	33.4872	49.7177	79.2959	26.3056	24.1881	NaN	25.2468	141.708	22.0983	73.4377	79.0814
Q61464	Znf638	Mus musculus	Zinc finger protein 638	35.1548	32.8729	33.2631	33.7636	20.6811	24.3904	25.8298	23.6338	30.1988	26.3862	27.9658	28.1836	15.5644	21.171	17.4599	18.0651
Q61462	Cyba	Mus musculus	Cytochrome b-245 light chain	286.183	298.863	293.741	292.929	490.571	2179.43	1768.61	1479.54	158.629	167.089	220.847	182.188	NaN	473.291	203.762	338.526
Q61425	Hadh	Mus musculus	Hydroxyacyl-coenzyme A dehydrogenase, mitochondrial	221.548	218.218	193.7	211.155	171.891	124.069	140.777	145.579	158.241	181.75	81.3587	140.45	147.188	113.229	135.938	132.118
Q61390	Cct6b	Mus musculus	T-complex protein 1 subunit zeta-2	47.8974	37.1601	30.2795	38.4456	26.6595	44.2295	43.5296	38.1395	61.6541	52.5654	113.54	75.9198	24.9952	55.6736	34.8589	38.5092
Q61335	Bcap31	Mus musculus	B-cell receptor-associated protein 31	407.054	334.232	346.284	362.523	353.152	289.032	273.137	305.107	372.616	321.807	322.53	338.984	365.392	252.964	281.368	299.908
Q61316	Hspa4	Mus musculus	Heat shock 70 kDa protein 4	272.887	259.277	254.396	262.187	291.066	324.3	350.635	322	316.734	288.804	416.525	340.688	349.566	364.711	328.304	347.527
Q61292	Lamb2	Mus musculus	Laminin subunit beta-2	160.901	149.996	222.913	177.937	89.6768	106.379	173.244	123.1	167.071	NaN	79.1871	123.129	204.65	1040.51	501.542	582.233
Q61263	Soat1	Mus musculus	Sterol O-acyltransferase 1	65.8529	45.9041	57.7084	56.4885	52.1853	45.4604	45.4466	47.6974	27.6999	27.8517	18.5301	24.6939	39.9483	35.2296	35.8058	36.9946
Q61249	Igbp1	Mus musculus	Immunoglobulin-binding protein 1	24.3095	26.9112	26.7338	25.9848	NaN	24.6759	27.8855	26.2807	21.4336	25.3057	29.1774	25.3056	NaN	30.8471	24.8511	27.8491
Q61233	Lcp1	Mus musculus	Plastin-2	3116.29	3348.65	2976.74	3147.23	4443.76	5309.34	5595.13	5116.08	3233.59	3352.57	3195.85	3260.67	4975.2	4681.26	4761.4	4805.95
Q61210	Arhgef1	Mus musculus	Rho guanine nucleotide exchange factor 1	470.266	490.007	462.447	474.24	285.76	292.152	292.737	290.217	502.142	490.832	421.428	471.467	317.76	398.146	352.905	356.271
Q61207	Psap	Mus musculus	Prosaposin	2997.21	2927.78	2209.42	2711.47	2198.07	2555.8	2644.88	2466.25	639.972	985.623	471.841	699.145	1057.23	1531.19	995.798	1194.74
Q61206	Pafah1b2	Mus musculus	Platelet-activating factor acetylhydrolase IB subunit alpha2	75.5705	171.119	103.353	116.681	28.0062	151.29	186.177	121.825	36.7476	104.864	42.6392	61.4168	29.0225	219.667	218.883	155.858
Q61205	Pafah1b3	Mus musculus	Platelet-activating factor acetylhydrolase IB subunit alpha1	13.9896	51.4882	34.8689	33.4489	41.7704	159.887	127.215	109.624	NaN	29.9054	12.6956	21.3005	18.7608	110.264	131.853	86.9591
Q61191	Hcfc1	Mus musculus	Host cell factor 1	374.337	353.626	372.993	366.985	354.852	278.804	303.815	312.49	408.739	369.923	329.49	369.384	402.255	286.25	281.211	323.239
Q61189	Clns1a	Mus musculus	Methylosome subunit pICln	36.1603	49.5834	38.9818	41.5751	31.6891	84.2672	66.9556	60.9706	38.9431	58.0011	121.093	72.6792	49.719	114.905	85.8201	83.4814
Q61187	Tsg101	Mus musculus	Tumor susceptibility gene 101 protein	11.8362	30.4211	6.61019	16.2891	NaN	19.1616	27.2572	23.2094	NaN	16.5211	17.6417	17.0814	NaN	28.2787	28.5671	28.4229
Q61183	Papola	Mus musculus	Poly(A) polymerase alpha;Poly(A) polymerase beta	25.7638	25.892	23.6592	25.105	28.9131	25.2107	37.3883	30.504	36.9865	35.149	31.8637	34.6664	25.7874	38.405	20.7954	28.3292
Q61171	Prdx2	Mus musculus	Peroxiredoxin-2	543.055	508.137	521.248	524.147	649.158	603.128	602.184	618.157	480.087	481.743	426.432	462.754	725.959	540.372	556.499	607.61
Q61166	Mapre1	Mus musculus	Microtubule-associated protein RP/EB family member 1	270.882	291.106	309.782	290.59	375.743	437.39	368.985	394.039	421.047	401.992	484.091	435.71	409.716	380.961	360.168	383.615
Q61164	Ctcf	Mus musculus	Transcriptional repressor CTCF	67.4485	43.0545	52.2566	54.2532	49.6834	24.7778	33.7528	36.0713	56.4454	34.2217	27.0812	39.2494	33.0092	25.3117	18.1655	25.4955
Q61152	Ptpn18	Mus musculus	Tyrosine-protein phosphatase non-receptor type 18	25.6936	46.1503	46.2749	39.3729	23.7221	36.079	39.0898	32.9636	26.6027	45.6881	48.149	40.1466	11.7832	29.1051	28.3689	23.0857
Q61136	Prpf4b	Mus musculus	Serine/threonine-protein kinase PRP4 homolog	102.825	92.9799	85.2228	93.676	71.7585	47.5268	59.7869	59.6907	79.6011	55.6216	60.9422	65.3883	75.5548	44.3268	48.3535	56.0784
Q61133	Gstt2	Mus musculus	Glutathione S-transferase theta-2	49.7566	71.3536	45.3816	55.4973	78.5385	107.115	110.835	98.8293	53.5479	60.5368	46.875	53.6532	64.9815	75.7393	80.8319	73.8509
Q61127	Nab2	Mus musculus	NGFI-A-binding protein 2	42.252	30.1874	34.134	35.5245	54.6729	19.1976	19.9953	31.2886	82.058	67.6532	75.0968	74.936	80.7508	46.3024	32.0757	53.043
Q61107	Gbp3	Mus musculus	Guanylate-binding protein 3	21.6963	NaN	18.7709	20.2336	55.953	43.0081	39.9393	46.3001	22.5974	12.6291	11.5956	15.6074	42.9171	NaN	25.0701	33.9936
Q61103	Dpf2	Mus musculus	Zinc finger protein ubi-d4	197.486	176.227	161.034	178.249	157.778	105.759	103.284	122.274	172.878	147.323	126.601	148.934	132.672	107.851	94.3509	111.625
Q61102	Abcb7	Mus musculus	Iron-sulfur clusters transporter ABCB7, mitochondrial	84.825	84.5798	67.1412	78.8487	58.2551	73.2454	69.7697	67.0901	70.1242	80.2406	71.5252	73.9633	48.8821	73.0754	72.8558	64.9378
Q61096	Prtn3	Mus musculus	Myeloblastin	95.3065	107.49	94.0866	98.9609	272.38	764.384	460.646	499.137	94.4435	34.3438	102.683	77.1568	67.6464	211.222	NaN	139.434
Q61093	Cybb	Mus musculus	Cytochrome b-245 heavy chain	62.3347	55.5861	55.9334	57.9514	61.4249	387.572	289.441	246.146	44.649	40.8248	26.5331	37.3356	60.9284	81.3399	60.4648	67.5777
Q61081	Cdc37	Mus musculus	Hsp90 co-chaperone Cdc37	188.747	259.547	166.12	204.805	118.217	211.547	206.882	178.882	228.158	204.429	267.381	233.323	174.489	222.097	201.668	199.418
Q61074	Ppm1g	Mus musculus	Protein phosphatase 1G	148.908	138.439	141.107	142.818	151.397	154.373	137.5	147.757	172.565	147.873	197.703	172.713	154.874	156.871	145.962	152.569
Q61035	Hars1	Mus musculus	Histidine--tRNA ligase, cytoplasmic	136.88	191.106	175.543	167.843	90.5674	254.324	276.248	207.046	138.563	185.754	172.033	165.45	129.323	270.723	240.869	213.638
Q61033	Tmpo	Mus musculus	Lamina-associated polypeptide 2, isoforms alpha/zeta	67.3386	77.1158	65.3021	69.9188	70.4614	98.8024	97.6792	88.981	69.743	73.9274	56.685	66.7852	53.6363	73.2965	75.2053	67.3794
Q61029	Tmpo	Mus musculus	Lamina-associated polypeptide 2, isoforms beta/delta/epsilon/gamma	1545.16	1480.08	1559.89	1528.37	1157.61	776.997	882.147	938.917	948.221	891.151	698.446	845.939	682.796	647.644	586.825	639.088
Q61011	Gnb3	Mus musculus	Guanine nucleotide-binding protein G(I)/G(S)/G(T) subunit beta-3	240.42	247.153	263.341	250.305	354.009	302.678	257.906	304.864	308.242	290.207	195.927	264.792	399.687	394.007	377.904	390.532
Q61003	Cd6	Mus musculus	T-cell differentiation antigen CD6	39.0518	41.7582	32.3958	37.7353	59.3096	NaN	13.2775	36.2936	45.1133	50.6775	51.8346	49.2085	80.0795	52.0238	35.9615	56.0216
Q60996	Ppp2r5c	Mus musculus	Serine/threonine-protein phosphatase 2A 56 kDa regulatory subunit gamma isoform	54.9952	40.8316	50.0857	48.6375	79.1897	50.2421	53.5079	60.9799	69.6248	33.8715	46.1888	49.8951	53.0666	71.6299	50.2799	58.3255
Q60973	Rbbp7	Mus musculus	Histone-binding protein RBBP7	232.511	206.072	222.159	220.248	255.467	203.609	202.886	220.654	230.857	196.968	274.505	234.11	269.584	196.863	195.539	220.662
Q60972	Rbbp4	Mus musculus	Histone-binding protein RBBP4	826.709	695.163	808.412	776.762	853.843	672.669	635.995	720.836	786.633	656.829	792.901	745.454	978.163	536.484	551.843	688.83
Q60953	Pml	Mus musculus	Protein PML	309.322	321.977	322.223	317.841	194.119	318.246	309.924	274.096	202.654	215.685	121.249	179.863	132.215	215.433	172.793	173.48
Q60932	Vdac1	Mus musculus	Voltage-dependent anion-selective channel protein 1	774.246	744.744	714.971	744.653	717.796	524.381	564.927	602.368	747.561	694.424	588.423	676.803	782.575	601.827	602.436	662.28
Q60931	Vdac3	Mus musculus	Voltage-dependent anion-selective channel protein 3	693.508	683.188	617.755	664.817	532.577	631.288	591.313	585.059	554.984	633.224	386.49	524.899	543.786	482.194	573.518	533.166
Q60930	Vdac2	Mus musculus	Voltage-dependent anion-selective channel protein 2	1817.16	1619.53	1711.21	1715.97	2132.9	1627.81	1805.92	1855.54	1910.07	1835.23	1606.31	1783.87	2265.95	1577.36	1655.74	1833.02
Q60902	Eps15l1	Mus musculus	Epidermal growth factor receptor substrate 15-like 1	608.851	756.927	586.045	650.608	346.718	748.875	887.637	661.077	445.283	617.609	415.669	492.854	205.177	1709.25	697.114	870.515
Q60875	Arhgef2	Mus musculus	Rho guanine nucleotide exchange factor 2	22.9087	23.1534	22.0867	22.7163	27.8554	38.3458	30.5274	32.2429	22.0973	23.5827	33.243	26.3076	32.0177	34.9734	30.4626	32.4846
Q60870	Reep5	Mus musculus	Receptor expression-enhancing protein 5	18.1452	20.2307	13.0971	17.1577	11.3477	30.7528	23.7012	21.9339	7.91854	9.99596	8.84598	8.92016	10.5899	16.7855	12.2473	13.2076
Q60865	Caprin1	Mus musculus	Caprin-1	99.4971	107.297	87.7722	98.1886	126.229	162.466	142.897	143.864	161.738	156.115	307.242	208.365	151.605	262.089	199.482	204.392
Q60864	Stip1	Mus musculus	Stress-induced-phosphoprotein 1	297.821	284.393	271.774	284.663	275.176	304.555	297.607	292.446	358.987	339.28	421.015	373.094	378.236	441.532	353.181	390.983
Q60855	Ripk1	Mus musculus	Receptor-interacting serine/threonine-protein kinase 1	18.6542	23.0551	15.8256	19.1783	25.608	33.5895	29.7216	29.6397	14.2774	29.37	25.1041	22.9172	27.5041	23.1895	39.2198	29.9711
Q60854	Serpinb6	Mus musculus	Serpin B6	125.779	121.266	129.949	125.665	195.6	104.367	107.624	135.864	52.8512	52.7664	32.4552	46.0243	269.252	74.6957	127.927	157.292
Q60823	Akt2	Mus musculus	RAC-beta serine/threonine-protein kinase	45.4894	54.8997	38.8928	46.4273	61.8631	49.3302	52.5427	54.5787	49.1482	53.1621	57.5553	53.2885	32.9309	59.8726	55.698	49.5005
Q60790	Rasa3	Mus musculus	Ras GTPase-activating protein 3	63.9164	64.5463	65.7055	64.7227	51.071	70.3972	70.479	63.9824	60.8221	55.7509	40.4444	52.3391	66.7851	52.2025	50.6156	56.5344
Q60787	Lcp2	Mus musculus	Lymphocyte cytosolic protein 2	156.926	177.537	174.763	169.742	272.282	140.178	228.807	213.756	234.689	275.278	272.792	260.92	407.823	360.732	294.739	354.432
Q60775	Elf1	Mus musculus	ETS-related transcription factor Elf-1	122.496	93.1965	93.313	103.002	120.283	65.3533	49.4081	78.3482	134.991	89.3305	66.619	96.9802	92.7151	56.8448	66.7734	72.1111
Q60766	Irgm1	Mus musculus	Immunity-related GTPase family M protein 1	95.1266	76.7102	78.2918	83.3762	136.161	129.975	106.108	124.081	137.035	126.524	123.798	129.119	101.608	146.61	110.694	119.637
Q60759	Gcdh	Mus musculus	Glutaryl-CoA dehydrogenase, mitochondrial	43.2354	23.7623	32.1097	33.0358	53.8787	25.816	32.5647	37.4198	42.8309	37.3321	32.1742	37.4457	116.422	NaN	43.2825	79.8523
Q60749	Khdrbs1	Mus musculus	KH domain-containing, RNA-binding, signal transduction-associated protein 1	787.234	731.967	789.313	769.505	896.6	621.27	636.318	718.063	990.667	778.23	763.147	844.015	963.229	709.076	637.146	769.817
Q60739	Bag1	Mus musculus	BAG family molecular chaperone regulator 1	49.7384	36.1065	45.521	43.7886	41.5491	52.3263	60.5281	51.4678	46.1689	44.0259	41.8052	44	43.5027	52.0676	39.7255	45.0986
Q60737	Csnk2a1	Mus musculus	Casein kinase II subunit alpha	152.501	123.166	124.772	133.48	105.526	125.386	115.491	115.467	152.193	137.786	174.448	154.809	78.4524	128.959	108.745	105.385
Q60710	Samhd1	Mus musculus	Deoxynucleoside triphosphate triphosphohydrolase SAMHD1	1312.3	1294.32	1291.29	1299.31	1526.95	1292.84	1408.62	1409.47	1288.18	1200.15	1248.73	1245.69	1405.78	1228.35	1223.96	1286.03
Q60692	Psmb6	Mus musculus	Proteasome subunit beta type-6	95.3126	90.4013	107.735	97.8164	80.9301	122.334	104.656	102.64	114.007	108.678	245.552	156.079	141.959	171.486	144.01	152.485
Q60675	Lama2	Mus musculus	Laminin subunit alpha-2	297.296	261.836	331.136	296.756	476.52	218.502	350.736	348.586	329.217	307.991	280.577	305.928	738.008	314.283	617.084	556.458
Q60668	Hnrnpd	Mus musculus	Heterogeneous nuclear ribonucleoprotein D0	679.939	675.599	728.099	694.546	701.985	599.523	529.979	610.496	807.76	775.226	691.653	758.213	762.863	413.296	509.506	561.888
Q60648	Gm2a	Mus musculus	Ganglioside GM2 activator	242.153	230.26	212.008	228.141	311.786	231.209	240.757	261.251	226.216	185.701	149.111	187.01	200.161	132.341	125.843	152.782
Q60634	Flot2	Mus musculus	Flotillin-2	64.1671	51.1391	38.1594	51.1552	54.2383	95.4046	74.9589	74.8673	46.2166	47.3632	39.0511	44.2103	28.131	54.4801	51.5498	44.7203
Q60631	Grb2	Mus musculus	Growth factor receptor-bound protein 2	291.243	303.647	297.819	297.57	208.345	677.325	538.049	474.573	209.882	285.828	300.958	265.556	358.718	361.384	382.016	367.373
Q60611	Satb1	Mus musculus	DNA-binding protein SATB1	122.248	117.042	114.523	117.938	33.169	25.3764	31.1003	29.8819	199.254	204.604	284.736	229.531	61.5127	180.011	123.057	121.527
Q60605	Myl6	Mus musculus	Myosin light polypeptide 6	2750.39	1936.64	2404.16	2363.73	4444.3	2635.41	2461.32	3180.34	3757.84	2762.46	2585.48	3035.26	5086.81	2123.26	2587.72	3265.93
Q60597	Ogdh	Mus musculus	2-oxoglutarate dehydrogenase complex component E1	449.745	431.443	413.543	431.577	520.348	418.741	412.018	450.369	493.407	408.864	373.476	425.249	539.701	419.454	419.459	459.538
Q60596	Xrcc1	Mus musculus	DNA repair protein XRCC1	56.8165	63.9654	45.9646	55.5822	39.1112	46.6097	41.7803	42.5004	44.9448	45.4393	49.8103	46.7315	62.3735	37.246	31.2016	43.607
Q60591	Nfatc2	Mus musculus	Nuclear factor of activated T-cells, cytoplasmic 2	48.0666	40.4735	36.2053	41.5818	75.0909	35.0574	33.2755	47.8079	56.0044	35.4774	43.4066	44.9628	55.4557	39.3622	45.463	46.7603
Q60520	Sin3a	Mus musculus	Paired amphipathic helix protein Sin3a	106.417	94.5213	78.0444	92.9941	99.7166	59.5432	59.6107	72.9568	118.542	94.2975	79.0347	97.2913	92.0299	105.549	80.4745	92.6846
Q5XJY5	Arcn1	Mus musculus	Coatomer subunit delta	132.373	157.33	128.186	139.296	175.081	274.773	229.194	226.349	164.029	166.593	227.825	186.149	217.543	214.875	209.682	214.034
Q5XJE5	Leo1	Mus musculus	RNA polymerase-associated protein LEO1	59.8837	65.6882	69.655	65.0756	61.4654	46.8354	39.9318	49.4108	51.9526	49.6404	44.4997	48.6976	64.461	26.2499	35.961	42.224
Q5XG71	Utp20	Mus musculus	Small subunit processome component 20 homolog	15.339	16.7022	19.5632	17.2015	NaN	9.50756	9.3898	9.44868	14.4813	12.8501	26.1604	17.8306	7.27169	NaN	14.9415	11.1066
Q5U4D9	Thoc6	Mus musculus	THO complex subunit 6 homolog	70.2747	69.2607	73.8411	71.1255	55.4804	49.0438	59.2315	54.5852	71.963	67.794	62.1332	67.2968	45.608	48.5444	56.7182	50.2902
Q5U458	Dnajc11	Mus musculus	DnaJ homolog subfamily C member 11	103.64	93.6585	75.5779	90.9588	85.2087	74.889	77.74	79.2793	102	55.8955	79.0398	78.9783	64.4312	91.5396	79.8653	78.612
Q5SWD9	Tsr1	Mus musculus	Pre-rRNA-processing protein TSR1 homolog	31.8854	33.5134	30.6657	32.0215	27.9975	24.7704	24.6354	25.8011	49.6444	46.54	73.1902	56.4582	39.0405	38.1463	25.0564	34.0811
Q5SW19	Cluh	Mus musculus	Clustered mitochondria protein homolog	NaN	17.1604	29.1528	23.1566	NaN	28.4194	22.8778	25.6486	25.4901	26.7257	64.6691	38.9616	NaN	38.1939	21.2971	29.7455
Q5SVQ0	Kat7	Mus musculus	Histone acetyltransferase KAT7	26.649	24.395	22.5501	24.5314	20.1436	12.0294	12.7779	14.9836	16.2906	14.2141	14.9643	15.1563	15.7839	13.8465	13.4488	14.3598
Q5SUR0	Pfas	Mus musculus	Phosphoribosylformylglycinamidine synthase	193.372	195.419	186.14	191.644	177.036	195.412	177.586	183.344	225.178	215.273	238.069	226.173	199.325	213.385	190.66	201.123
Q5SUF2	Luc7l3	Mus musculus	Luc7-like protein 3	26.5754	57.4295	21.6353	35.2134	11.234	12.3908	39.4886	21.0378	16.5571	27.012	18.5909	20.72	NaN	62.5797	42.5065	52.5431
Q5SUA5	Myo1g	Mus musculus	Unconventional myosin-Ig	303.488	299.326	286.028	296.281	257.833	306.329	327.973	297.378	271.534	269.541	255.644	265.573	288.633	295.564	282.464	288.887
Q5SSI6	Utp18	Mus musculus	U3 small nucleolar RNA-associated protein 18 homolog	188.905	146.446	153.238	162.863	84.7986	87.9847	91.3168	88.0334	141.162	125.722	195.137	154.007	86.958	106.396	109.443	100.933
Q5SS00	Zdbf2	Mus musculus	DBF4-type zinc finger-containing protein 2 homolog	1175.86	4452.66	1458.78	2362.43	1232.18	5185.78	8241.23	4886.4	843.523	1495.44	1264.01	1200.99	710.658	7464.64	5540.07	4571.79
Q5SQX6	Cyfip2	Mus musculus	Cytoplasmic FMR1-interacting protein 2	340.845	381.995	354.662	359.167	366.568	483.117	492.847	447.511	380.618	359.038	431.747	390.468	467.151	371.732	432.281	423.721
Q5RJG1	Nol10	Mus musculus	Nucleolar protein 10	12.044	15.3543	18.731	15.3764	NaN	10.2897	11.5015	10.8956	12.2746	14.3088	22.758	16.4472	NaN	38.349	19.6197	28.9844
Q5NCF2	Trappc1	Mus musculus	Trafficking protein particle complex subunit 1	21.5664	35.0154	20.4686	25.6835	NaN	47.0242	51.9452	49.4847	NaN	31.2538	27.3122	29.283	NaN	48.062	56.3781	52.22
Q5M8N4	Sdr39u1	Mus musculus	Epimerase family protein SDR39U1	54.3598	56.1783	48.6618	53.0666	55.1792	24.9949	29.3527	36.5089	42.1735	55.1464	39.2222	45.5141	32.4544	34.2119	37.8813	34.8492
Q5FWK3	Arhgap1	Mus musculus	Rho GTPase-activating protein 1	240.51	276.118	232.333	249.654	190.482	218.006	259.944	222.811	285.905	294.845	242.268	274.339	239.048	246.984	245.372	243.801
Q5EG47	Prkaa1	Mus musculus	5'-AMP-activated protein kinase catalytic subunit alpha-1	75.7001	65.9025	63.1347	68.2458	85.2644	73.7131	51.0816	70.0197	92.9053	74.3213	79.714	82.3135	107.88	74.0849	43.8636	75.2761
Q5EBH1	Rassf5	Mus musculus	Ras association domain-containing protein 5	24.381	47.3682	50.377	40.7087	25.3466	30.1718	30.837	28.7851	33.4478	49.4004	31.3721	38.0734	41.1953	31.5585	44.9071	39.2203
Q5DU31	Ipcef1	Mus musculus	Interactor protein for cytohesin exchange factors 1	41.5254	41.1519	40.6788	41.1187	43.2233	NaN	26.9049	35.0641	64.7984	48.0582	38.8689	50.5752	34.4997	48.8535	41.2147	41.5226
Q5DTM8	Rnf20	Mus musculus	E3 ubiquitin-protein ligase BRE1A	39.7367	40.9987	30.6097	37.115	39.1612	29.0495	38.003	35.4045	51.7585	41.6722	49.414	47.6149	76.103	38.7315	42.391	52.4085
Q5BLK4	Tut7	Mus musculus	Terminal uridylyltransferase 7	368.644	793.669	NaN	581.157	NaN	676.656	661.61	669.133	253.211	390.236	400.301	347.916	260.036	367.397	513.084	380.173
Q59J78	Ndufaf2	Mus musculus	NADH dehydrogenase [ubiquinone] 1 alpha subcomplex assembly factor 2	43.4874	29.9008	31.7731	35.0538	56.7219	36.1793	32.6587	41.8533	49.526	38.7163	56.3077	48.1833	NaN	30.4591	29.1768	29.8179
Q571I9	Aldh16a1	Mus musculus	Aldehyde dehydrogenase family 16 member A1	32.7443	26.5457	25.7233	28.3378	35.5378	78.3566	54.7924	56.2289	30.6241	36.1583	34.2684	33.6836	37.7414	43.7668	31.6814	37.7299
Q569Z6	Thrap3	Mus musculus	Thyroid hormone receptor-associated protein 3	322.551	386.758	317.396	342.235	297.435	163.312	201.47	220.739	235.278	276.325	266.216	259.273	197.069	295.446	260.289	250.934
Q569Z5	Ddx46	Mus musculus	Probable ATP-dependent RNA helicase DDX46	232.216	236.587	230.335	233.046	237.918	143.466	164.976	182.12	218.026	245.955	209.415	224.465	190.368	203.69	172.514	188.857
Q52KI8	Srrm1	Mus musculus	Serine/arginine repetitive matrix protein 1	97.2888	114.027	107.842	106.386	127.899	24.0039	50.7988	67.5672	100.512	110.387	106.807	105.902	92.791	79.4681	62.4444	78.2345
Q505F5	Lrrc47	Mus musculus	Leucine-rich repeat-containing protein 47	127.427	115.293	125.745	122.822	168.781	131.242	131.052	143.692	158.154	151.804	189.644	166.534	186.699	185.244	162.316	178.086
Q505B7	Zbtb8os	Mus musculus	Protein archease	80.7945	191.968	58.1588	110.307	97.3513	56.8226	42.791	65.655	78.6114	173.884	110.511	121.002	88.1821	30.2255	35.0013	51.1363
Q501J6	Ddx17	Mus musculus	Probable ATP-dependent RNA helicase DDX17	1806.11	1794.41	1773.66	1791.39	1687.87	1359.04	1390.29	1479.07	2227.22	2027.32	2008.39	2087.65	1930.11	1729.59	1576.24	1745.32
Q4VBE8	Wdr18	Mus musculus	WD repeat-containing protein 18	95.5849	100.709	90.73	95.6747	75.3726	65.815	76.7799	72.6559	66.5709	87.2197	66.6753	73.4886	53.4478	74.0792	64.8004	64.1091
Q4VAA2	Cdv3	Mus musculus	Protein CDV3	81.3988	82.7983	77.3693	80.5221	59.5415	128.087	104.772	97.4667	85.607	111.831	133.457	110.298	57.514	104.663	39.3459	67.1744
Q4VA53	Pds5b	Mus musculus	Sister chromatid cohesion protein PDS5 homolog B	120.644	109.1	109.984	113.243	66.663	80.1692	81.0437	75.9586	84.1557	82.3325	78.6377	81.7086	57.6592	77.4408	80.3916	71.8305
Q4QRL3	Ccdc88b	Mus musculus	Coiled-coil domain-containing protein 88B	14.6214	16.3998	11.1383	14.0532	10.3816	16.4663	22.2304	16.3594	9.79959	13.8349	17.9667	13.8671	16.9061	22.6841	12.0843	17.2248
Q4QQM4	Trp53i11	Mus musculus	Tumor protein p53-inducible protein 11	193.241	141.08	120.393	151.571	83.3184	89.2842	79.5035	84.0354	86.2203	63.7923	61.109	70.3739	55.2455	87.5259	57.4514	66.741
Q4KML4	Abracl	Mus musculus	Costars family protein ABRACL	253.854	452.485	335.296	347.212	350.889	318.376	270.794	313.353	264.977	351.267	195.241	270.495	318.953	293.466	243.951	285.457
Q4FZC9	Syne3	Mus musculus	Nesprin-3	42.793	40.5226	41.8807	41.7321	42.0972	27.3665	25.6006	31.6881	29.6834	31.3861	18.4322	26.5006	50.3722	36.297	NaN	43.3346
Q4FK66	Prpf38a	Mus musculus	Pre-mRNA-splicing factor 38A	35.4208	48.0977	37.8556	40.458	49.8677	11.7494	18.1258	26.581	41.552	36.7364	45.6727	41.3204	27.1096	35.3047	33.4489	31.9544
Q497V5	Srbd1	Mus musculus	S1 RNA-binding domain-containing protein 1	73.4704	39.4498	66.3197	59.7466	88.1997	43.0426	28.1167	53.1197	73.5069	51.3183	28.3142	51.0465	23.1169	26.1628	57.5237	35.6011
Q3V3R1	Mthfd1l	Mus musculus	Monofunctional C1-tetrahydrofolate synthase, mitochondrial	294.581	295.872	283.331	291.261	331.387	281.05	296.46	302.966	323.749	324.56	267.071	305.126	297.394	287.462	273.643	286.166
Q3V3E1	Ubash3a	Mus musculus	Ubiquitin-associated and SH3 domain-containing protein A	63.0088	79.7751	74.0468	72.2769	72.7922	34.7553	38.9897	48.8457	50.8642	52.6704	100.11	67.8817	48.7424	NaN	46.1326	47.4375
Q3UZA1	Rcsd1	Mus musculus	CapZ-interacting protein	82.7188	66.7129	73.9617	74.4644	59.2691	108.17	106.325	91.2548	80.6466	72.0343	53.2768	68.6526	62.8564	44.6164	32.6969	46.7232
Q3UZ39	Lrrfip1	Mus musculus	Leucine-rich repeat flightless-interacting protein 1	74.3417	69.192	58.2264	67.2534	101.612	107.589	105.963	105.055	94.5387	83.7059	93.8138	90.6861	119.923	77.6236	69.8663	89.1375
Q3UYV9	Ncbp1	Mus musculus	Nuclear cap-binding protein subunit 1	60.914	76.5992	57.1371	64.8834	59.9286	50.1757	52.4371	54.1805	63.2202	77.1182	63.2888	67.8757	38.9508	73.0172	79.9475	63.9719
Q3UX61	Naa11	Mus musculus	N-alpha-acetyltransferase 11	38.0728	36.7065	48.9459	41.2418	36.9801	67.1216	63.8166	55.9728	63.1327	33.6952	69.0157	55.2812	61.0798	96.9423	69.4164	75.8128
Q3UW53	Niban1	Mus musculus	Protein Niban 1	15.8682	16.4759	12.9598	15.1013	58.2026	38.0216	40.4515	45.5586	14.0067	14.53	21.4827	16.6731	79.315	31.4614	48.6504	53.1423
Q3UVK0	Ermp1	Mus musculus	Endoplasmic reticulum metallopeptidase 1	79.6184	91.5442	79.3096	83.4907	86.6798	76.295	72.9799	78.6516	58.9792	56.7865	35.755	50.5069	68.5293	52.4716	76.4519	65.8176
Q3UV17	Krt76	Mus musculus	Keratin, type II cytoskeletal 2 oral	310.765	460.186	1149.08	640.011	442.928	106.287	52.121	200.445	496.331	398.767	211.389	368.829	1294.55	556.79	1074.53	975.288
Q3UUV5	Skap1	Mus musculus	Src kinase-associated phosphoprotein 1	82.2614	112.832	86.3876	93.8271	71.0032	26.761	57.3608	51.7083	69.3062	100.422	65.6475	78.4584	30.234	79.4026	82.6646	64.1004
Q3UUQ7	Pgap1	Mus musculus	GPI inositol-deacylase	45.252	39.1612	35.3179	39.9104	25.8403	16.8914	18.9752	20.569	27.1514	25.4605	20.7098	24.4406	8.17467	18.8783	33.1698	20.0743
Q3URS9	Ccdc51	Mus musculus	Mitochondrial potassium channel	25.6486	26.589	20.6715	24.303	14.312	21.7359	16.9329	17.6603	22.904	22.9362	20.8403	22.2268	20.3173	14.7113	16.7397	17.2561
Q3URQ0	Tex10	Mus musculus	Testis-expressed protein 10	13.9885	31.6566	12.3927	19.3459	NaN	14.8889	15.8645	15.3767	8.51972	16.7381	11.4515	12.2364	12.0013	14.441	10.9937	12.4787
Q3UQA7	Selenoh	Mus musculus	Selenoprotein H	164.731	143.63	127.986	145.449	107.055	104.554	102.631	104.747	150.648	132.859	97.9969	127.168	128.929	78.4844	61.042	89.4853
Q3UQ84	Tars2	Mus musculus	Threonine--tRNA ligase, mitochondrial	55.5622	48.216	44.3486	49.3756	53.9681	46.6935	51.7831	50.8149	43.4575	44.8089	43.4045	43.8903	40.5004	83.7653	47.6858	57.3172
Q3UQ44	Iqgap2	Mus musculus	Ras GTPase-activating-like protein IQGAP2	164.144	260.086	183.675	202.635	201.009	280.027	281.69	254.242	206.25	209.035	193.16	202.815	210.358	294.378	272.584	259.107
Q3UPL0	Sec31a	Mus musculus	Protein transport protein Sec31A	87.6946	77.8731	85.5915	83.7197	75.2141	106.904	116.712	99.6099	88.6717	98.949	118.126	101.916	124.644	100.166	106.132	110.314
Q3UPH1	Prrc1	Mus musculus	Protein PRRC1	12.9621	13.8142	15.7967	14.191	NaN	27.9803	25.0396	26.5099	NaN	16.0409	11.3375	13.6892	21.4887	12.8061	18.6913	17.6621
Q3UPF5	Zc3hav1	Mus musculus	Zinc finger CCCH-type antiviral protein 1	99.0601	85.2694	103.789	96.0395	111.83	101.535	104.691	106.019	131.996	114.44	119.58	122.005	149.34	106.297	129.197	128.278
Q3UP87	Elane	Mus musculus	Neutrophil elastase	64.98	65.5865	65.6972	65.4212	71.6719	688.199	458.096	405.989	48.4678	37.6012	33.4753	39.8481	26.8045	55.2034	35.1813	39.0631
Q3UND0	Skap2	Mus musculus	Src kinase-associated phosphoprotein 2	16.9278	21.8596	17.9118	18.8997	28.99	89.0467	73.4225	63.8198	16.5933	16.1156	17.4132	16.7074	27.7484	NaN	45.1803	36.4644
Q3UMY5	Eml4	Mus musculus	Echinoderm microtubule-associated protein-like 4	57.6717	61.4067	57.0589	58.7124	88.8408	128.695	136.5	118.012	74.3879	83.7937	97.6054	85.2623	191.796	98.8514	121.235	137.294
Q3UMU9	Hdgfl2	Mus musculus	Hepatoma-derived growth factor-related protein 2	64.2573	75.5101	57.8113	65.8596	35.2287	39.7748	56.358	43.7872	32.8627	48.325	35.5661	38.9179	32.4308	61.003	51.9305	48.4548
Q3UMR5	Mcu	Mus musculus	Calcium uniporter protein, mitochondrial	73.724	67.3118	59.158	66.7313	120.845	101.958	100.28	107.694	59.8874	59.2689	54.1191	57.7585	114.781	44.4237	67.4756	75.56
Q3UM45	Ppp1r7	Mus musculus	Protein phosphatase 1 regulatory subunit 7	79.2422	96.6314	75.3439	83.7392	108.929	114.315	142.302	121.849	91.8875	100.298	99.2266	97.1375	90.5553	114.345	88.4893	97.7964
Q3ULW8	Parp3	Mus musculus	Protein mono-ADP-ribosyltransferase PARP3	99.3902	124.846	105.766	110.001	121.276	109.543	114.569	115.129	125.149	132.6	110.011	122.587	150.712	146.93	124.377	140.673
Q3ULJ0	Gpd1l	Mus musculus	Glycerol-3-phosphate dehydrogenase 1-like protein	206.309	151.772	164.45	174.177	165.42	226.245	198.294	196.653	196.978	157.629	190.532	181.713	165.596	167.695	146.894	160.062
Q3ULD5	Mccc2	Mus musculus	Methylcrotonoyl-CoA carboxylase beta chain, mitochondrial	39.4368	35.1964	33.8944	36.1759	32.2722	22.0808	20.43	24.9277	50.0246	32.3478	23.4906	35.2877	57.424	49.6116	16.3404	41.1253
Q3UL36	Arglu1	Mus musculus	Arginine and glutamate-rich protein 1	186.976	150.389	166.543	167.969	114.178	41.8209	87.4558	81.1517	92.544	103.303	138.005	111.284	82.9295	130.306	104.896	106.044
Q3UKJ7	Smu1	Mus musculus	WD40 repeat-containing protein SMU1	164.052	162.885	151.488	159.475	146.409	126.324	107.306	126.68	129.299	121.741	144.134	131.725	115.38	126.171	125.292	122.281
Q3UJB9	Edc4	Mus musculus	Enhancer of mRNA-decapping protein 4	79.6015	66.9226	54.9232	67.1491	71.1425	72.3222	79.7975	74.4207	91.1238	82.2027	104.384	92.5701	75.1441	103.19	80.2524	86.1956
Q3UIU2	Ndufb6	Mus musculus	NADH dehydrogenase [ubiquinone] 1 beta subcomplex subunit 6	84.2253	70.239	65.6597	73.3746	76.2505	46.9471	25.7708	49.6562	95.8028	67.1564	24.4278	62.4623	93.5458	17.5928	26.4021	45.8469
Q3UIR3	Dtx3l	Mus musculus	E3 ubiquitin-protein ligase DTX3L	20.7131	22.0268	15.1292	19.2897	35.0178	29.87	24.9825	29.9568	28.0809	20.2331	30.9823	26.4321	50.3582	18.1748	19.7595	29.4308
Q3UIA2	Arhgap17	Mus musculus	Rho GTPase-activating protein 17	42.7166	42.3837	39.103	41.4011	36.4642	76.1468	60.9694	57.8601	44.1237	42.7808	55.5296	47.4781	42.5967	51.0647	47.9273	47.1962
Q3UI43	Babam1	Mus musculus	BRISC and BRCA1-A complex member 1	87.7905	69.108	88.9651	81.9545	105.014	73.9938	68.7807	82.5962	100.642	83.0957	58.5212	80.7531	103.439	92.748	75.9772	90.7213
Q3UHX9	Spout1	Mus musculus	Putative methyltransferase C9orf114 homolog	187.955	79.0634	69.3438	112.121	74.1646	46.7526	33.3157	51.411	215.614	68.696	66.2837	116.865	224.761	169.613	NaN	197.187
Q3UHX2	Pdap1	Mus musculus	28 kDa heat- and acid-stable phosphoprotein	62.5316	67.394	49.5167	59.8141	58.9188	91.1895	84.5679	78.2254	66.6795	80.9583	113.191	86.943	60.8172	153.556	95.1143	103.162
Q3UHJ0	Aak1	Mus musculus	AP2-associated protein kinase 1	52.1954	62.0509	54.3265	56.1909	63.6776	29.702	42.1419	45.1738	74.7976	74.7433	71.0769	73.5393	66.0468	45.4711	55.2815	55.5998
Q3UGP8	Alg10b	Mus musculus	Putative Dol-P-Glc:Glc(2)Man(9)GlcNAc(2)-PP-Dol alpha-1,2-glucosyltransferase	62.2568	57.1203	38.7978	52.725	41.1844	25.441	30.3522	32.3259	47.1029	55.468	52.0109	51.5273	30.9758	46.1343	53.8021	43.6374
Q3UGC7	Eif3j1	Mus musculus	Eukaryotic translation initiation factor 3 subunit J-A	101.958	92.5435	111.53	102.01	100.448	124.989	110.446	111.961	159.691	141.723	237.935	179.783	158.17	169.442	118.189	148.6
Q3UFY7	Nt5c3b	Mus musculus	7-methylguanosine phosphate-specific 5'-nucleotidase	47.2318	59.8237	61.4838	56.1798	78.26	44.4654	48.0554	56.9269	78.6106	62.3582	56.1871	65.7186	81.0802	48.1352	55.103	61.4395
Q3UFS4	Gpatch11	Mus musculus	G patch domain-containing protein 11	46.1253	60.2084	56.0762	54.1367	42.1189	27.4004	32.2421	33.9205	52.3772	47.5405	44.4036	48.1071	52.3925	31.7594	32.0858	38.7459
Q3UEB3	Puf60	Mus musculus	Poly(U)-binding-splicing factor PUF60	212.908	201.513	220.284	211.569	228.145	170.545	164.771	187.82	214.927	199.686	220.644	211.752	252.001	177.32	178.434	202.585
Q3UE37	Ube2z	Mus musculus	Ubiquitin-conjugating enzyme E2 Z	70.1922	60.4616	59.2352	63.2963	102.305	91.0081	70.3989	87.9041	90.0732	74.8092	100.591	88.4912	154.787	47.2406	63.5102	88.5128
Q3UDE2	Ttll12	Mus musculus	Tubulin--tyrosine ligase-like protein 12	50.7475	53.5694	46.2062	50.1744	50.6936	34.5127	36.3769	40.5277	47.8209	53.4622	62.8417	54.7083	76.2023	40.1022	62.4138	59.5728
Q3UD01	Atxn7l3b	Mus musculus	Ataxin-7-like protein 3B	NaN	31.2321	25.8625	28.5473	18.8301	34.955	28.3913	27.3921	45.5445	49.2012	72.4974	55.7477	27.0322	NaN	35.8247	31.4285
Q3U9G9	Lbr	Mus musculus	Delta(14)-sterol reductase LBR	2747.2	2531.44	2553.47	2610.7	1834.39	1370.95	1580.18	1595.17	2099.68	1868.01	1446.56	1804.75	1319.71	1439.64	1319.34	1359.56
Q3U821	Wdr75	Mus musculus	WD repeat-containing protein 75	56.7792	47.326	51.2436	51.7829	36.6555	30.5278	31.9585	33.0473	42.4093	43.8456	70.5494	52.2681	29.361	50.0106	31.489	36.9535
Q3U7R1	Esyt1	Mus musculus	Extended synaptotagmin-1	591.866	554.661	560.067	568.865	535.239	489.272	517.385	513.965	543.675	503.574	421.46	489.57	561.269	536.874	519.829	539.324
Q3U5Q7	Cmpk2	Mus musculus	UMP-CMP kinase 2, mitochondrial	78.6116	90.5646	78.9928	82.723	83.9552	148.635	124.839	119.143	115.681	89.1374	69.8685	91.5622	73.227	64.618	39.9922	59.2791
Q3U3I9	Znf865	Mus musculus	Zinc finger protein 865	76.3508	67.654	53.7868	65.9305	50.4996	24.6779	30.5332	35.2369	35.2021	51.6684	44.803	43.8912	18.6965	NaN	24.2387	21.4676
Q3U308	Ctu2	Mus musculus	Cytoplasmic tRNA 2-thiolation protein 2	7.88716	9.50715	6.77403	8.05611	NaN	14.2142	11.618	12.9161	15.4532	9.87043	36.0778	20.4672	NaN	11.5847	18.9798	15.2823
Q3U2S8	Hvcn1	Mus musculus	Voltage-gated hydrogen channel 1	37.2648	39.6017	31.5486	36.1384	27.4447	92.8139	62.2974	60.852	48.7405	38.5797	28.4777	38.5993	32.8707	35.8471	NaN	34.3589
Q3U1J4	Ddb1	Mus musculus	DNA damage-binding protein 1	413.5	397.846	384.672	398.673	297.299	390.04	375.83	354.39	301.868	347.752	328.845	326.155	308.815	340.01	361.892	336.906
Q3U1G5	Isg20l2	Mus musculus	Interferon-stimulated 20 kDa exonuclease-like 2	107.218	109.347	94.42	103.662	69.4333	51.787	63.0857	61.4354	48.7142	58.9444	53.0952	53.5846	38.4098	55.2765	43.0362	45.5742
Q3U0V2	Tradd	Mus musculus	Tumor necrosis factor receptor type 1-associated DEATH domain protein	6.76727	24.0091	14.0397	14.9387	6.48274	16.191	21.4358	14.7032	9.63507	18.1229	19.9855	15.9145	NaN	21.7967	13.3046	17.5507
Q3U0V1	Khsrp	Mus musculus	Far upstream element-binding protein 2	441.281	432.576	431.557	435.138	512.019	533.916	459.55	501.828	610.382	494.767	654.696	586.615	570.071	478.034	460.617	502.907
Q3TZZ7	Esyt2	Mus musculus	Extended synaptotagmin-2	97.644	83.1125	84.6195	88.4587	107.981	55.3196	55.7195	73.0068	110.55	102.9	81.9933	98.4811	112.327	77.8846	73.715	87.9757
Q3TYS2	Cybc1	Mus musculus	Cytochrome b-245 chaperone 1	260.017	236.28	224.487	240.261	126.73	166.733	243.591	179.018	187.367	185.275	101.192	157.945	138.819	173.616	203.142	171.859
Q3TXS7	Psmd1	Mus musculus	26S proteasome non-ATPase regulatory subunit 1	100.571	109.072	108.385	106.009	98.0389	126.847	130.694	118.527	113.716	116.143	165.336	131.732	112.963	168.85	145.378	142.397
Q3TWW8	Srsf6	Mus musculus	Serine/arginine-rich splicing factor 6	149.683	131.592	106.518	129.264	186.134	52.65	54.6231	97.8025	196.305	153.717	160.003	170.008	147.264	141.149	131.421	139.945
Q3TWL2	Pip4p1	Mus musculus	Type 1 phosphatidylinositol 4,5-bisphosphate 4-phosphatase	13.9763	11.8437	13.9961	13.272	NaN	21.3416	13.8614	17.6015	7.22336	17.3245	14.819	13.1223	NaN	19.5107	10.3257	14.9182
Q3TW96	Uap1l1	Mus musculus	UDP-N-acetylhexosamine pyrophosphorylase-like protein 1	60.8332	67.3669	60.9092	63.0365	104.101	122.124	117.08	114.435	59.1872	53.8921	50.5225	54.5339	90.6238	52.5697	67.9253	70.3729
Q3TVP5	Otulinl	Mus musculus	Inactive ubiquitin thioesterase OTULINL	103.045	148.884	164.45	138.793	76.4825	72.7446	NaN	74.6135	95.3881	100.11	94.5772	96.6919	76.0797	83.729	82.1154	80.6414
Q3TRM8	Hk3	Mus musculus	Hexokinase-3	67.3196	54.8549	40.9195	54.3647	86.7013	202.182	179.921	156.268	51.8455	49.407	56.1397	52.4641	154.176	63.7575	170.794	129.576
Q3TQI7		Mus musculus	Splicing factor C9orf78 homolog	33.9311	21.9218	25.3728	27.0752	13.6263	39.1843	47.8439	33.5515	64.3495	40.1271	64.9985	56.4917	8.03924	32.9382	24.3052	21.7609
Q3TQB2	Foxred1	Mus musculus	FAD-dependent oxidoreductase domain-containing protein 1	23.4672	24.0745	23.6056	23.7158	25.8765	13.173	21.907	20.3188	27.1247	NaN	26.904	27.0144	NaN	22.9144	26.6347	24.7746
Q3TNL8	Itprip	Mus musculus	Inositol 1,4,5-trisphosphate receptor-interacting protein	40.1426	21.2104	25.7896	29.0475	29.9549	14.6914	12.2614	18.9692	32.804	19.0594	12.224	21.3625	21.9814	NaN	7.76108	14.8713
Q3TLH4	Prrc2c	Mus musculus	Protein PRRC2C	28.6059	31.5997	25.2698	28.4918	35.2532	31.0114	41.5664	35.9437	54.0154	43.2741	64.5101	53.9332	30.6475	45.3654	43.8799	39.9643
Q3TL44	Nlrx1	Mus musculus	NLR family member X1	24.5695	15.1995	22.3672	20.7121	28.6602	27.0997	27.6088	27.7896	21.3478	13.4291	17.7946	17.5238	30.2636	NaN	17.3034	23.7835
Q3TKT4	Smarca4	Mus musculus	Transcription activator BRG1	172.049	164.741	158.576	165.122	129.58	113.645	116.532	119.919	136.231	131.317	127.382	131.643	118.894	97.1552	96.7239	104.258
Q3TIX9	Usp39	Mus musculus	U4/U6.U5 tri-snRNP-associated protein 2	215.213	243.256	229.493	229.321	114.354	142.164	189.977	148.831	95.8314	151.097	120.979	122.636	99.5641	175.482	168.863	147.969
Q3TIV5	Zc3h15	Mus musculus	Zinc finger CCCH domain-containing protein 15	25.8818	24.7468	22.4785	24.3691	30.4845	33.7834	40.881	35.0496	33.4986	33.5532	47.5642	38.2053	23.7696	80.1087	48.8755	50.9179
Q3TIU4	Pde12	Mus musculus	2',5'-phosphodiesterase 12	34.6668	36.1095	29.7761	33.5175	29.8826	32.1977	21.2101	27.7635	44.7676	38.6964	47.7856	43.7499	42.6444	58.2788	23.9424	41.6219
Q3TIR3	Ric8a	Mus musculus	Synembryn-A	14.5481	16.8712	14.658	15.3591	14.6479	29.956	15.4573	20.0204	24.0907	18.2694	25.3775	22.5792	24.5104	30.3729	34.7574	29.8802
Q3THS6	Mat2a	Mus musculus	S-adenosylmethionine synthase isoform type-2	133.162	133.355	139.5	135.339	164.481	154.826	146.446	155.251	276.258	240.709	297.62	271.529	240.126	277.626	211.124	242.959
Q3THK7	Gmps	Mus musculus	GMP synthase [glutamine-hydrolyzing]	31.3097	39.415	34.0803	34.935	43.4639	57.945	53.3779	51.5956	51.0785	43.6673	68.315	54.3536	78.6304	64.2093	53.5994	65.4797
Q3THK3	Gtf2f1	Mus musculus	General transcription factor IIF subunit 1	80.2892	85.1744	78.1344	81.1993	74.3107	71.3895	76.1461	73.9488	87.9972	89.6965	94.0263	90.5733	89.5731	87.6673	69.122	82.1208
Q3THJ3	Eif1ad	Mus musculus	Probable RNA-binding protein EIF1AD	NaN	20.3218	44.7028	32.5123	22.8296	61.804	63.2393	49.291	76.3097	53.4886	65.2567	65.0183	82.1066	60.0074	56.2446	66.1195
Q3THG9	Aarsd1	Mus musculus	Alanyl-tRNA editing protein Aarsd1	75.3555	58.3836	60.8436	64.8609	NaN	61.7771	70.0056	65.8913	39.4436	52.8038	55.6488	49.2987	NaN	95.7499	114.302	105.026
Q3THE2	Myl12b	Mus musculus	Myosin regulatory light chain 12B	737.296	824.485	749.139	770.307	584.682	849.686	1127.31	853.893	518.471	698.026	482.195	566.231	448.336	811.143	688.22	649.233
Q3TGF2	Fam107b	Mus musculus	Protein FAM107B	68.3299	99.7817	81.9572	83.3563	104.046	134.344	141.682	126.69	95.1529	111.705	88.059	98.3055	103.994	79.4065	69.8249	84.4084
Q3TEA8	Hp1bp3	Mus musculus	Heterochromatin protein 1-binding protein 3	1177.02	1248.53	1194.72	1206.76	807.184	471.484	656.191	644.953	725.313	717.035	489.43	643.926	456.607	457.651	458.378	457.545
Q3TDQ1	Stt3b	Mus musculus	Dolichyl-diphosphooligosaccharide--protein glycosyltransferase subunit STT3B	33.0097	36.3741	33.7956	34.3931	35.6945	45.2477	32.1098	37.684	32.4662	32.5201	28.5643	31.1835	27.3546	27.0713	18.0351	24.1537
Q3TDN2	Faf2	Mus musculus	FAS-associated factor 2	43.1069	43.0132	43.1601	43.0934	43.1316	37.1553	42.0153	40.7674	42.322	37.3938	54.6235	44.7798	24.2422	34.2844	55.4079	37.9782
Q3TCN2	Plbd2	Mus musculus	Putative phospholipase B-like 2	108.03	54.6836	46.3643	69.6927	35.7453	30.0554	33.4554	33.0854	36.9713	30.9874	22.4797	30.1461	NaN	45.0247	23.2694	34.1471
Q3TCJ1	Abraxas2	Mus musculus	BRISC complex subunit Abraxas 2	26.4871	21.5689	18.1482	22.0681	35.854	34.3615	30.4478	33.5544	37.9934	26.0042	28.4018	30.7998	16.984	41.2624	27.0501	28.4322
Q3TC33	Ccdc127	Mus musculus	Coiled-coil domain-containing protein 127	14.8807	14.9991	10.9128	13.5975	17.7026	10.3393	13.5944	13.8787	16.069	21.3521	18.6354	18.6855	9.1132	15.2997	11.5987	12.0039
Q3TBW2	Mrpl10	Mus musculus	Large ribosomal subunit protein uL10m	12.3073	36.4701	8.43869	19.072	3.464	13.3696	24.692	13.8419	4.85674	12.5758	12.2516	9.89474	NaN	17.8358	21.0755	19.4556
Q3TBT3	Sting1	Mus musculus	Stimulator of interferon genes protein	257.552	206.961	253.453	239.322	293.925	122.428	125.823	180.725	234.262	218.651	178.293	210.402	258.802	119.97	147.517	175.43
Q3TBD2	Arhgap45	Mus musculus	Rho GTPase-activating protein 45	186.264	211.244	178.952	192.153	157.789	136.59	150.795	148.391	197.557	205.692	181.334	194.861	160.508	163.975	159.221	161.235
Q3T9E4	Tgtp2	Mus musculus	T-cell-specific guanine nucleotide triphosphate-binding protein 2;T-cell-specific guanine nucleotide triphosphate-binding protein 1	206.367	225.173	229.045	220.195	215.019	175.218	169.392	186.543	413.53	409.049	444.609	422.396	236.08	349.617	298.673	294.79
Q3SXD3	Hddc2	Mus musculus	5'-deoxynucleotidase HDDC2	33.5954	55.5145	43.6241	44.2447	49.806	39.8665	35.7205	41.7977	44.9297	41.8787	26.7935	37.8673	57.4405	31.1887	22.24	36.9564
Q2TPA8	Hsdl2	Mus musculus	Hydroxysteroid dehydrogenase-like protein 2	65.9945	62.3345	60.0707	62.7999	61.3621	58.2225	46.5049	55.3632	64.245	63.5978	45.5156	57.7861	39.1448	54.6271	39.8526	44.5415
Q2L4X1	Bzw2	Mus musculus molossinus;Mus musculus	eIF5-mimic protein 1	141.038	120.16	105.919	122.372	70.2066	53.3902	59.7569	61.1179	151.693	115.558	135.531	134.261	74.2021	75.4966	69.0526	72.9171
Q1HFZ0	Nsun2	Mus musculus	RNA cytosine C(5)-methyltransferase NSUN2	163.683	155.918	155.237	158.279	169.601	150.862	133.495	151.319	267.588	215.974	409.299	297.62	241.674	205.75	155.803	201.076
Q14C51	Ptcd3	Mus musculus	Small ribosomal subunit protein mS39	53.8039	50.4234	48.411	50.8794	47.4872	30.2809	32.7678	36.8453	47.1086	49.0408	55.7793	50.6429	67.0163	65.4421	73.2209	68.5598
Q11136	Pepd	Mus musculus	Xaa-Pro dipeptidase	38.579	40.3082	37.7429	38.8767	29.9637	51.7951	51.816	44.5249	38.7856	44.5574	67.4748	50.2726	44.0516	56.8161	66.2077	55.6918
Q11011	Npepps	Mus musculus	Puromycin-sensitive aminopeptidase	76.603	90.684	85.4522	84.2464	74.5803	131.637	130.105	112.107	73.0226	86.3295	85.4524	81.6015	76.0432	86.0952	92.9497	85.0294
Q0P678	Zc3h18	Mus musculus	Zinc finger CCCH domain-containing protein 18	85.5335	55.5556	66.6478	69.2457	57.8037	40.232	44.4202	47.4853	59.0155	59.5703	54.7221	57.7693	73.4483	44.8668	47.5831	55.2994
Q0GUM3	Gm12250	Mus musculus	Interferon-gamma-inducible GTPase 10	30.4803	34.3462	21.2032	28.6766	47.2819	48.9676	52.3673	49.539	49.8618	29.4977	56.7326	45.3641	59.6823	64.0878	60.622	61.464
Q09200	B4galnt1	Mus musculus	Beta-1,4 N-acetylgalactosaminyltransferase 1	80.5404	108.094	95.1754	94.6031	131.763	88.7817	113.592	111.379	106.115	101.146	147.26	118.173	106.456	120.092	110.313	112.287
Q09143	Slc7a1	Mus musculus	High affinity cationic amino acid transporter 1	18.0991	19.9402	13.7188	17.2527	11.4621	39.0133	27.2329	25.9028	62.6595	68.7131	78.3065	69.893	35.38	68.7438	43.1262	49.0833
Q09014	Ncf1	Mus musculus	Neutrophil cytosol factor 1	30.1315	17.9306	16.9089	21.657	16.3859	154.261	117.524	96.0569	20.9659	15.5507	19.956	18.8242	30.4847	35.5499	27.1604	31.065
Q08943	Ssrp1	Mus musculus	FACT complex subunit SSRP1	387.761	368.962	362.708	373.144	317.268	218.416	248.532	261.405	340.493	286.878	318.639	315.337	332.994	302.396	293.918	309.77
Q08857	Cd36	Mus musculus	Platelet glycoprotein 4	67.2628	59.8583	56.746	61.289	NaN	113.677	94.1334	103.905	52.3789	42.1664	23.8992	39.4815	38.2829	119.72	69.9609	75.9881
Q08642	Padi2	Mus musculus	Protein-arginine deiminase type-2	27.4563	40.9894	27.8383	32.0947	26.5331	31.9376	32.6484	30.3731	27.6442	29.9883	30.3141	29.3156	28.7665	22.2854	24.6477	25.2332
Q08122	Tle3	Mus musculus	Transducin-like enhancer protein 3	51.607	41.6823	46.368	46.5524	87.4896	49.8242	45.2959	60.8699	68.8675	63.614	39.3868	57.2894	96.3007	NaN	72.3883	84.3445
Q08093	Cnn2	Mus musculus	Calponin-2	612.473	688.622	603.877	634.99	687.64	579.169	665.605	644.138	589.138	621.397	370.633	527.056	582.178	564.748	511.841	552.922
Q08024	Cbfb	Mus musculus	Core-binding factor subunit beta	77.4643	84.6405	78.252	80.119	78.68	68.1061	74.8892	73.8918	73.0597	77.0182	79.4363	76.5048	61.7104	85.1131	84.2803	77.0346
Q07813	Bax	Mus musculus	Apoptosis regulator BAX	80.3602	70.8922	68.7153	73.3226	105.29	93.6309	99.0387	99.32	104.351	106.328	149.392	120.024	160.972	116.727	96.6348	124.778
Q07797	Lgals3bp	Mus musculus	Galectin-3-binding protein	36.0736	35.8733	30.1914	34.0461	48.5889	38.2148	35.1623	40.6553	27.3215	27.5182	24.7119	26.5172	45.7625	22.0292	30.3404	32.7107
Q07417	Acads	Mus musculus	Short-chain specific acyl-CoA dehydrogenase, mitochondrial	274.357	231.156	267.59	257.701	323.961	181.229	215.287	240.159	299.682	233.341	192.191	241.738	299.76	212.911	224.683	245.785
Q07133	H1-6	Mus musculus	Histone H1t	85.1447	82.9947	47.3987	71.8461	50.5466	33.0366	10.8164	31.4666	36.1252	54.1356	42.0828	44.1145	NaN	52.6204	76.7806	64.7005
Q07076	Anxa7	Mus musculus	Annexin A7	99.8753	95.4228	97.7989	97.699	165.881	174.292	162.08	167.418	106.362	108.333	113.529	109.408	216.777	165.652	186.166	189.532
Q06185	Atp5me	Mus musculus	ATP synthase subunit e, mitochondrial	506.843	496.22	510.252	504.438	470.631	364.283	374.323	403.079	461.164	487.398	359.035	435.866	421.265	454.701	330.914	402.293
Q06180	Ptpn2	Mus musculus	Tyrosine-protein phosphatase non-receptor type 2	57.1466	53.3821	58.113	56.2139	49.2844	38.3108	20.1838	35.9264	70.0489	69.1298	76.1032	71.7606	57.1967	56.8763	51.6045	55.2258
Q06138	Cab39	Mus musculus	Calcium-binding protein 39	22.5697	63.0754	32.074	39.2397	NaN	53.8179	82.9177	68.3678	22.8858	43.6683	25.3879	30.6474	NaN	75.3173	56.5483	65.9328
Q05D44	Eif5b	Mus musculus	Eukaryotic translation initiation factor 5B	78.9839	88.455	67.1384	78.1924	54.1072	96.1678	85.6675	78.6475	103.404	104.705	156.809	121.639	102.883	141.809	92.6767	112.456
Q05CL8	Larp7	Mus musculus	La-related protein 7	63.1336	70.325	56.4118	63.2901	66.8917	66.2267	66.1986	66.439	72.3379	67.4215	83.2218	74.3271	60.3704	77.7104	63.8567	67.3125
Q05816	Fabp5	Mus musculus	Fatty acid-binding protein 5	15.6857	32.6641	14.8837	21.0778	14.1853	70.161	59.7607	48.0357	7.93716	23.4112	22.1674	17.8386	12.1946	21.8608	24.7005	19.5853
Q05793	Hspg2	Mus musculus	Basement membrane-specific heparan sulfate proteoglycan core protein	62.9238	60.8521	52.5633	58.7797	28.866	90.8477	75.5246	65.0794	55.8056	53.0056	27.1954	45.3355	48.3816	281.446	182.868	170.899
Q05512	Mark2	Mus musculus	Serine/threonine-protein kinase MARK2	50.8866	41.3227	36.5962	42.9351	28.0909	33.1093	37.5295	32.9099	39.5554	41.8982	34.5402	38.6646	84.1543	24.9187	31.3143	46.7957
Q05144	Rac2	Mus musculus	Ras-related C3 botulinum toxin substrate 2	1328.57	1153.15	1337.11	1272.94	1589.17	1458.51	1288.35	1445.35	1674.83	1318.61	1102.54	1365.33	1996.59	895.121	725.784	1205.83
Q05117	Acp5	Mus musculus	Tartrate-resistant acid phosphatase type 5	133.574	112.673	148.726	131.658	166.317	50.426	64.2824	93.675	63.0591	50.4548	22.7231	45.4124	39.0634	20.3157	26.6038	28.661
Q04857	Col6a1	Mus musculus	Collagen alpha-1(VI) chain	30.4686	34.5101	28.8003	31.2597	NaN	76.6967	54.0533	65.375	39.6644	41.4127	20.2459	33.7743	44.0471	708.634	443.542	398.741
Q04750	Top1	Mus musculus	DNA topoisomerase 1	643.94	645.527	587.284	625.584	514.741	479.18	562.586	518.836	333.511	368.296	408.037	369.948	340.855	405.473	370.673	372.334
Q04447	Ckb	Mus musculus	Creatine kinase B-type	134.381	133.271	106.287	124.647	108.258	79.5851	58.891	82.2448	121.352	92.6583	91.5884	101.866	42.764	35.4613	34.1371	37.4542
Q04207	Rela	Mus musculus	Transcription factor p65	33.4018	38.6378	38.24	36.7599	49.0162	49.0796	44.2317	47.4425	57.1661	50.1379	48.4987	51.9342	59.1697	57.8933	44.1531	53.7387
Q03958	Pfdn6	Mus musculus	Prefoldin subunit 6	6.70322	11.6322	7.78178	8.70573	20.3811	10.2076	8.70144	13.0967	16.7408	12.5747	16.6411	15.3189	18.9656	23.8408	14.4184	19.075
Q03347	Runx1	Mus musculus	Runt-related transcription factor 1	62.179	68.6933	68.9402	66.6041	54.8761	35.0276	34.4991	41.4676	69.1455	69.7939	49.1127	62.684	37.9683	NaN	19.0827	28.5255
Q03267	Ikzf1	Mus musculus	DNA-binding protein Ikaros	263.797	255.948	242.389	254.045	157.391	152.087	157.229	155.569	247.981	246.339	171.5	221.94	118.774	171.184	155.627	148.528
Q03265	Atp5f1a	Mus musculus	ATP synthase subunit alpha, mitochondrial	7110.49	6712.34	6231.08	6684.64	6885.38	5649.76	5438.53	5991.22	7149.36	6615.62	5971.47	6578.82	6754.99	6737.94	6792.56	6761.83
Q03249	Galt	Mus musculus	Galactose-1-phosphate uridylyltransferase	164.496	121.785	167.763	151.348	180.125	106.314	92.6048	126.348	98.6841	127.95	156.261	127.632	93.4121	222.898	127.926	148.079
Q02819	Nucb1	Mus musculus	Nucleobindin-1	173.086	166.523	155.215	164.942	244.568	201.735	198.977	215.093	131.411	134.867	193.977	153.419	215.997	158.082	166.353	180.144
Q02788	Col6a2	Mus musculus	Collagen alpha-2(VI) chain	60.6124	64.6415	53.1303	59.4614	NaN	152.282	107.013	129.647	52.0083	69.4387	39.8472	53.7647	62.0819	1397.08	814.645	757.934
Q02614	Sap30bp	Mus musculus	SAP30-binding protein	30.1264	54.6921	34.563	39.7938	42.1302	60.5346	57.1675	53.2775	48.717	43.6776	39.8277	44.0741	42.0281	48.2194	50.0601	46.7692
Q02357	Ank1	Mus musculus	Ankyrin-1	5.34925	NaN	9.40916	7.3792	NaN	27.0064	17.591	22.2987	NaN	8.91294	11.2337	10.0733	NaN	125.979	44.9457	85.4622
Q02111	Prkcq	Mus musculus	Protein kinase C theta type	55.3596	52.9002	51.2684	53.176	49.3965	20.359	29.9118	33.2224	47.4776	51.6492	43.1104	47.4124	57.2099	32.5863	89.9983	59.9315
Q02053	Uba1	Mus musculus	Ubiquitin-like modifier-activating enzyme 1	529.942	519.481	544.47	531.298	618.594	555.436	582.874	585.635	618.583	613.611	738.928	657.041	796.302	669.032	632.373	699.235
Q02013	Aqp1	Mus musculus	Aquaporin-1	241.947	220.995	220.423	227.789	279.22	351.674	422.655	351.183	170.506	164.947	83.7487	139.734	475.548	270.7	398.326	381.525
Q01965	Ly9	Mus musculus	T-lymphocyte surface antigen Ly-9	24.166	28.0534	29.7629	27.3274	58.3765	29.2804	28.3216	38.6595	54.2707	32.4289	60.0365	48.9121	69.6261	46.9195	42.707	53.0842
Q01853	Vcp	Mus musculus	Transitional endoplasmic reticulum ATPase	475.751	504.275	453.677	477.901	537.585	754.839	753.999	682.141	485.243	482.377	732.303	566.641	579.716	730.04	684.843	664.866
Q01768	Nme2	Mus musculus	Nucleoside diphosphate kinase B	1154.97	1299.42	1199.55	1217.98	1079.64	1807.69	1560.58	1482.64	1485.74	1494.26	2674.93	1884.98	1443.12	2062.83	1693.92	1733.29
Q01730	Rsu1	Mus musculus	Ras suppressor protein 1	74.7233	80.8727	69.0779	74.8913	93.919	167.953	123.719	128.53	64.8257	71.5798	59.591	65.3321	87.9526	49.5593	58.8697	65.4605
Q01405	Sec23a	Mus musculus	Protein transport protein Sec23A	51.4981	35.0709	30.3538	38.9743	91.2726	38.5702	39.4332	56.4253	38.6286	24.5888	48.8033	37.3402	49.1658	62.2647	25.3109	45.5805
Q01320	Top2a	Mus musculus	DNA topoisomerase 2-alpha	135.869	104.511	127.989	122.789	130.223	144.803	114.535	129.854	44.1238	39.6444	34.1094	39.2925	58.016	22.5618	46.8414	42.4731
Q01147	Creb1	Mus musculus	Cyclic AMP-responsive element-binding protein 1	322.209	379.473	356.007	352.563	385.181	231.293	304.518	306.997	363.098	334.505	298.051	331.884	321.785	252.707	257.848	277.447
Q00PI9	Hnrnpul2	Mus musculus	Heterogeneous nuclear ribonucleoprotein U-like protein 2	719.989	656.778	683.261	686.676	813.641	534.24	562.102	636.661	850.178	677.723	566.395	698.099	836.535	623.597	626.48	695.537
Q00899	Yy1	Mus musculus	Transcriptional repressor protein YY1	124.907	118.064	114.914	119.295	122.431	93.1465	76.9956	97.5243	129.765	101.368	106.098	112.41	86.4443	93.0906	81.4313	86.9887
Q00897	Serpina1d	Mus musculus	Alpha-1-antitrypsin 1-4	157.488	136.866	116.197	136.85	264.156	208.727	180.481	217.788	126.142	98.0942	102.33	108.855	507.279	144.273	222.084	291.212
Q00612	G6pdx	Mus musculus	Glucose-6-phosphate 1-dehydrogenase X	170.64	217.507	183.813	190.653	178.473	823.138	681.173	560.928	171.225	197.106	215.984	194.772	297.042	358.433	340.58	332.018
Q00519	Xdh	Mus musculus	Xanthine dehydrogenase/oxidase	22.5829	20.3974	22.1759	21.7187	32.1505	99.8332	86.3524	72.7787	19.4226	20.3277	23.5397	21.0966	27.6703	NaN	32.1106	29.8904
Q00422	Gabpa	Mus musculus	GA-binding protein alpha chain	129.48	143.334	119.576	130.797	118.215	104.86	120.091	114.389	146.382	157.524	136.318	146.741	120.495	106.948	126.364	117.935
Q00417	Tcf7	Mus musculus	Transcription factor 7	259.522	219.953	208.923	229.466	66.3012	34.4418	53.6921	51.4783	146.178	151.327	99.9353	132.48	94.8983	94.6449	52.8501	80.7977
P99029	Prdx5	Mus musculus	Peroxiredoxin-5, mitochondrial	417.65	360.503	389.138	389.097	470.363	1028.59	811.877	770.275	435.714	339.506	278.323	351.181	401.159	278.921	238.407	306.162
P99028	Uqcrh	Mus musculus	Cytochrome b-c1 complex subunit 6, mitochondrial	69.4101	52.0336	63.3523	61.5987	51.4458	54.4473	47.0334	50.9755	70.0708	57.566	50.0843	59.2404	48.5454	53.5837	33.7603	45.2965
P99027	Rplp2	Mus musculus	Large ribosomal subunit protein P2	444.583	873.525	454.691	590.933	227.264	626.8	760.569	538.211	251.868	503.331	331.075	362.091	170.38	997.839	631.729	599.983
P99026	Psmb4	Mus musculus	Proteasome subunit beta type-4	271.912	285.348	246.421	267.894	258.923	318.434	268.579	281.979	254.953	299.08	315.678	289.904	276.436	254.765	223.27	251.49
P99024	Tubb5	Mus musculus	Tubulin beta-5 chain	1182.34	1195.96	1082.23	1153.51	2124.91	1804.12	1692.87	1873.97	1213.02	930.245	1719.58	1287.62	2736.77	1260.05	1625.12	1873.98
P97930	Dtymk	Mus musculus	Thymidylate kinase	44.4262	62.313	40.8293	49.1895	60.7763	81.5624	58.5129	66.9505	72.3779	56.1904	49.6795	59.4159	54.6704	49.5572	58.7915	54.3397
P97855	G3bp1	Mus musculus	Ras GTPase-activating protein-binding protein 1	163.596	166.367	150.905	160.289	189.432	266.885	239.351	231.889	261.652	273.871	492.116	342.546	286.221	342.835	298.706	309.254
P97825	Jpt1	Mus musculus	Jupiter microtubule associated homolog 1	54.9314	58.2054	61.5367	58.2245	83.7948	58.6658	56.0991	66.1866	76.1695	70.7409	68.1065	71.6723	92.6788	32.4741	41.983	55.712
P97823	Lypla1	Mus musculus	Acyl-protein thioesterase 1	263.333	240.474	187.336	230.381	301.478	276.205	276.422	284.702	230.157	234.177	231.27	231.868	348.13	334.794	311.299	331.408
P97822	Anp32e	Mus musculus	Acidic leucine-rich nuclear phosphoprotein 32 family member E	386.554	361.677	298.723	348.985	462.226	400.672	369.713	410.87	419.368	377.372	333.889	376.876	464.32	359.369	429.798	417.829
P97821	Ctsc	Mus musculus	Dipeptidyl peptidase 1	183.681	216.007	200.033	199.907	174.727	177.493	210.912	187.711	108.459	124.705	93.1698	108.778	45.4205	117.157	92.2568	84.9446
P97807	Fh	Mus musculus	Fumarate hydratase, mitochondrial	533.134	486.467	523.169	514.257	483.038	532.878	538.485	518.134	469.191	457.001	391.749	439.314	394.721	437.192	411.8	414.571
P97770	Thumpd3	Mus musculus	tRNA (guanine(6)-N2)-methyltransferase THUMP3	34.0812	43.2402	35.3308	37.5507	93.6226	57.1733	58.8303	69.8754	61.281	50.4912	86.3888	66.0537	104.758	94.4325	71.71	90.3002
P97765	Wbp2	Mus musculus	WW domain-binding protein 2	78.5416	103.256	80.7638	87.5205	72.8179	107.918	129.706	103.481	80.8569	103.574	96.3529	93.5947	58.985	156.226	92.1907	102.467
P97762	rp9	Mus musculus	Retinitis pigmentosa 9 protein homolog	49.1571	61.7666	68.5517	59.8251	44.9472	24.7217	NaN	34.8345	55.7956	63.2967	56.577	58.5564	44.0153	38.1953	NaN	41.1053
P97760	Polr2c	Mus musculus	DNA-directed RNA polymerase II subunit RPB3	227.325	178.691	212.714	206.243	193.705	106.518	133.052	144.425	209.894	164.102	162.299	178.765	187.647	90.8456	80.2252	119.573
P97742	Cpt1a	Mus musculus	Carnitine O-palmitoyltransferase 1, liver isoform	107.788	126.876	98.4268	111.03	61.7107	116.562	141.997	106.756	72.9451	76.7391	43.0646	64.2496	52.595	87.2275	91.1781	77.0002
P97496	Smarcc1	Mus musculus	SWI/SNF complex subunit SMARCC1	319.831	294.804	325.293	313.309	251.96	240.858	241.898	244.905	231.893	225.664	245.964	234.507	163.521	166.244	201.392	177.053
P97494	Gclc	Mus musculus	Glutamate--cysteine ligase catalytic subunit	41.4163	29.0404	29.6828	33.3798	61.5362	39.6173	31.9451	44.3662	58.2437	39.4453	60.6751	52.7881	95.467	36.7741	65.3529	65.8647
P97493	Txn2	Mus musculus	Thioredoxin, mitochondrial	152.367	104.74	116.566	124.558	117.139	106.597	74.1445	99.2934	135.724	111.484	99.6386	115.616	130.905	45.0651	50.1825	75.3843
P97492	Rgs14	Mus musculus	Regulator of G-protein signaling 14	33.0752	34.8922	29.9967	32.6547	29.48	35.1734	29.8928	31.5154	38.7139	32.305	27.476	32.8316	20.2254	72.6193	32.8808	41.9085
P97470	Ppp4c	Mus musculus	Serine/threonine-protein phosphatase 4 catalytic subunit	NaN	70.4078	62.2806	66.3442	61.3422	56.4577	49.0714	55.6238	49.3405	60.1257	44.2012	51.2225	75.7104	47.9118	79.0416	67.5546
P97461	Rps5	Mus musculus	Small ribosomal subunit protein uS7	887.256	886.075	907.113	893.481	647.902	806.886	753.978	736.255	828.494	802.159	1269.22	966.625	798.699	1096.52	898.887	931.369
P97452	Bop1	Mus musculus	Ribosome biogenesis protein BOP1	38.9253	42.894	37.236	39.6851	33.2374	26.0377	23.3562	27.5438	32.6365	29.5832	52.0717	38.0971	29.1822	34.2395	27.7208	30.3808
P97450	Atp5pf	Mus musculus	ATP synthase-coupling factor 6, mitochondrial	398.387	423.038	371.432	397.619	296.862	324.159	366.464	329.161	300.275	388.303	246.9	311.826	247.433	416.557	424.284	362.758
P97429	Anxa4	Mus musculus	Annexin A4	42.5885	73.6978	38.8001	51.6955	106.358	165.678	137.034	136.356	63.5141	44.7252	59.8248	56.0214	117.318	135.127	157.482	136.643
P97384	Anxa11	Mus musculus	Annexin A11	227.61	258.956	228.641	238.403	330.842	381.514	364.755	359.037	257.734	266.343	205.15	243.076	322.089	340.454	310.821	324.455
P97379	G3bp2	Mus musculus	Ras GTPase-activating protein-binding protein 2	53.1126	29.8742	28.3369	37.1079	69.3505	51.9288	84.5858	68.6217	103.053	64.3938	136.085	101.177	103.324	34.3686	35.2886	57.6604
P97377	Cdk2	Mus musculus	Cyclin-dependent kinase 2	6.99356	15.4846	8.33639	10.2715	16.2999	30.0837	23.2845	23.2227	10.0982	8.92254	18.1109	12.3772	8.43308	17.8833	24.2323	16.8495
P97376	Frg1	Mus musculus	Protein FRG1	195.777	152.383	157.566	168.575	157.538	141.285	135.905	144.909	192.416	165.723	127.302	161.814	151.729	162.408	118.845	144.327
P97372	Psme2	Mus musculus	Proteasome activator complex subunit 2	270.431	425.013	309.886	335.11	248.984	379.984	506.951	378.64	196.619	360.781	297.509	284.97	209.401	660.084	545.513	471.666
P97371	Psme1	Mus musculus	Proteasome activator complex subunit 1	2115.57	2658.05	2161.99	2311.87	2130.16	2419.83	2604.44	2384.81	1933.32	2321.1	2306.34	2186.92	2563.87	2909.2	2549.07	2674.05
P97370	Atp1b3	Mus musculus	Sodium/potassium-transporting ATPase subunit beta-3	99.8209	122.856	108.667	110.448	106.372	108.579	114.645	109.865	106.483	121.033	135.084	120.867	163.719	155.634	145.669	155.008
P97369	Ncf4	Mus musculus	Neutrophil cytosol factor 4	19.1167	18.0194	16.984	18.04	NaN	241.264	121.512	181.388	14.4283	17.194	18.4677	16.6967	NaN	34.4928	39.2358	36.8643
P97364	Sephs2	Mus musculus	Selenide, water dikinase 2	67.4266	59.427	62.9265	63.26	50.2486	78.5623	72.2097	67.0068	99.8496	69.209	52.6777	73.9121	89.7626	NaN	35.3856	62.5741
P97360	Etv6	Mus musculus	Transcription factor ETV6	NaN	48.8284	66.0332	57.4308	127.575	58.0357	54.4036	80.0048	48.9527	45.2608	66.0122	53.4086	126.579	36.8285	51.1172	71.5083
P97355	Sms	Mus musculus	Spermine synthase	69.2015	36.3858	66.0203	57.2025	55.2433	54.2619	NaN	54.7526	66.3892	43.9585	43.4672	51.2716	80.8692	67.5961	67.3678	71.9444
P97352	S100a13	Mus musculus	Protein S100-A13	186.711	176.575	178.295	180.527	407.099	227.859	278.239	304.399	225.558	209.62	175.522	203.567	362.013	252.252	284.146	299.47
P97351	Rps3a	Mus musculus	Small ribosomal subunit protein eS1	2096.76	1652.04	1805.07	1851.29	1793.1	1668.38	1406.33	1622.6	1903.35	1732.64	2631.16	2089.05	1810.77	1955.39	1618.25	1794.8
P97315	Csrp1	Mus musculus	Cysteine and glycine-rich protein 1	66.0815	102.676	75.9846	81.5809	65.811	69.5386	79.675	71.6749	80.8578	78.3816	43.327	67.5221	92.5494	68.8433	65.2121	75.5349
P97311	Mcm6	Mus musculus	DNA replication licensing factor MCM6	73.0488	86.0338	74.8333	77.972	141.032	156.357	153.615	150.335	87.5391	85.1684	129.599	100.769	170.887	127.892	149.484	149.421
P97310	Mcm2	Mus musculus	DNA replication licensing factor MCM2	132.633	142.192	114.823	129.883	185.172	257.259	234.331	225.587	121.699	141.701	203.112	155.504	238.727	196.358	206.95	214.012
P97287	Mcl1	Mus musculus	Induced myeloid leukemia cell differentiation protein Mcl-1 homolog	12.2113	16.5782	NaN	14.3948	NaN	19.8758	21.5163	20.6961	30.8851	36.5628	55.3459	40.9313	20.6852	35.403	33.3088	29.799
P85094	Isoc2a	Mus musculus	Isochorismatase domain-containing protein 2A	157.545	83.3718	136.337	125.751	96.0618	90.5426	89.5358	92.0467	151.787	74.4174	58.2657	94.8233	80.7422	67.7959	66.3307	71.623
P84104	Srsf3	Mus musculus	Serine/arginine-rich splicing factor 3	1740.35	1247.91	1612.33	1533.53	1474.59	457.163	1235.57	1055.77	1902.73	1546.65	1706.83	1718.74	1878.54	1684.89	1316.02	1626.48
P84099	Rpl19	Mus musculus	Large ribosomal subunit protein eL19	582.996	571.232	635.55	596.593	516.77	515.238	538.712	523.573	522.025	543.845	804.685	623.519	358.809	440.351	378.792	392.651
P84096	Rhog	Mus musculus	Rho-related GTP-binding protein RhoG	562.788	563.082	547.73	557.867	641.29	713.463	658.02	670.925	659.276	527.766	588.765	591.936	730.982	566.714	543.918	613.871
P84091	Ap2m1	Mus musculus	AP-2 complex subunit mu	182.936	168.357	165.197	172.163	158.825	208.67	220.632	196.042	166.678	142.187	189.456	166.107	226.165	204.646	175.975	202.262
P84089	Erh	Mus musculus	Enhancer of rudimentary homolog	827.109	775.561	663.478	755.383	544.434	490.948	720.871	585.418	439.289	429.323	409.098	425.903	393.772	657.304	534.466	528.514
P84084	Arf5	Mus musculus	ADP-ribosylation factor 5	152.238	115.527	122.522	130.095	111.703	105.59	95.3224	104.205	97.5715	123.414	100.696	107.227	109.628	95.7476	91.1946	98.8568
P83940	Eloc	Mus musculus	Elongin-C	30.8529	33.2321	29.0086	31.0312	36.2095	42.0035	45.7504	41.3211	37.2113	29.3682	58.7607	41.78	39.5578	27.3342	31.5452	32.8124
P83917	Cbx1	Mus musculus	Chromobox protein homolog 1	307.936	286.293	309.289	301.173	179.945	208.187	202.349	196.827	184.932	233.21	164.539	194.227	80.8724	175.629	184.144	146.882
P83887	Tubg1	Mus musculus	Tubulin gamma-1 chain;Tubulin gamma-2 chain	80.0009	79.7344	72.3465	77.3606	92.7669	94.4885	72.8139	86.6898	84.9567	73.863	76.8475	78.5558	104.113	53.8201	71.5364	76.4899
P83882	Rpl36a	Mus musculus	Large ribosomal subunit protein eL42	302.708	263.294	288.703	284.902	305.354	238.47	231.499	258.441	322.435	259.432	339.757	307.208	320.845	291.361	268.012	293.406
P83870	Phf5a	Mus musculus	PHD finger-like domain-containing protein 5A	245.628	314.069	272.319	277.339	233.715	211.066	221.786	222.189	213.688	294.416	216.61	241.572	223.481	226.003	131.725	193.737
P83741	Wnk1	Mus musculus	Serine/threonine-protein kinase WNK1	14.1691	14.2997	21.2493	16.5727	27.5843	28.5033	32.7499	29.6125	34.5328	34.1288	34.2579	34.3065	14.9166	17.8113	25.5827	19.4369
P81117	Nucb2	Mus musculus	Nucleobindin-2	94.2847	75.1113	62.4362	77.2774	71.7847	77.6073	67.4411	72.2777	36.0189	38.6751	18.6244	31.1061	42.5365	NaN	41.6289	42.0827
P80318	Cct3	Mus musculus	T-complex protein 1 subunit gamma	397.939	418.898	408.745	408.527	431.408	533.024	467.097	477.176	577.622	544.204	838.557	653.461	585.065	714.577	611.345	636.996
P80317	Cct6a	Mus musculus	T-complex protein 1 subunit zeta	559.299	617.305	525.152	567.252	687.956	670.171	631.557	663.228	890.922	766.529	1299.47	985.641	1021.47	1011.69	883.848	972.334
P80316	Cct5	Mus musculus	T-complex protein 1 subunit epsilon	278.615	281.246	268.956	276.272	338.622	367.615	289.838	332.025	442.652	384.137	651.972	492.92	525.934	401.819	365.944	431.232
P80315	Cct4	Mus musculus	T-complex protein 1 subunit delta	493.779	499.61	455.313	482.901	609.007	658.032	577.553	614.864	720.586	655.836	1095.9	824.107	880.962	837.115	736.105	818.061
P80314	Cct2	Mus musculus	T-complex protein 1 subunit beta	581.683	648.037	558.767	596.162	627.257	732.768	656.188	672.071	841.273	763.106	1166.98	923.788	1036.62	1098.03	1050.75	1061.8
P80313	Cct7	Mus musculus	T-complex protein 1 subunit eta	421.661	497.52	418.494	445.892	439.794	587.099	556.887	527.927	600.042	619.122	976.113	731.759	680.398	931.514	783.324	798.412
P70704	Atp8a1	Mus musculus	Phospholipid-transporting ATPase IA	21.364	20.8036	29.8016	23.9897	42.3789	45.9087	32.5818	40.2898	21.1379	14.4496	16.3441	17.3106	33.8068	NaN	19.2498	26.5283
P70700	Polr1b	Mus musculus	DNA-directed RNA polymerase I subunit RPA2	17.7625	17.0152	18.9137	17.8971	23.1939	28.1663	NaN	25.6801	31.4388	24.2408	47.662	34.4472	54.4671	48.5094	28.8394	43.9387
P70698	Ctps1	Mus musculus	CTP synthase 1	14.7243	23.8119	12.991	17.1757	15.9072	34.018	20.8155	23.5802	54.7856	44.85	66.8722	55.5026	39.8922	45.177	54.4414	46.5035
P70697	Urod	Mus musculus	Uroporphyrinogen decarboxylase	77.8834	74.769	76.0458	76.2327	74.2807	117.834	109.623	100.579	66.3965	70.9419	70.5961	69.3115	NaN	55.1408	85.5512	70.346
P70677	Casp3	Mus musculus	Caspase-3	50.9547	55.7843	47.2838	51.341	175.524	211.968	192.902	193.465	41.0632	48.2432	70.6936	53.3333	178.893	113.635	187.99	160.173
P70671	Irf3	Mus musculus	Interferon regulatory factor 3	NaN	36.5771	24.735	30.6561	11.5262	34.6097	40.4286	28.8548	17.4694	28.0897	20.8276	22.1289	26.8205	20.8364	17.6224	21.7598
P70670	Naca	Mus musculus	Nascent polypeptide-associated complex subunit alpha, muscle-specific form;Nascent polypeptide-associated complex subunit alpha	126.572	181.312	113.098	140.327	73.6362	179.672	211.742	155.017	159.921	184.774	246.185	196.96	125.588	394.69	293.02	271.099
P70460	Vasp	Mus musculus	Vasodilator-stimulated phosphoprotein	176.988	168.166	174.258	173.137	226.043	229.392	226.974	227.47	216.457	191.438	201.178	203.024	240.554	178.227	165.815	194.865
P70452	Stx4	Mus musculus	Syntaxin-4	17.4004	23.9323	20.1925	20.5084	10.9902	24.3237	27.4046	20.9062	27.4531	20.9512	18.6933	22.3659	25.8854	NaN	19.144	22.5147
P70441	Nherf1	Mus musculus	Na(+)/H(+) exchange regulatory cofactor NHE-RF1	416.097	421.378	408.528	415.334	415.691	292.706	323.187	343.861	360.796	407.95	314.972	361.239	467.056	306.71	374.425	382.73
P70429	Evl	Mus musculus	Ena/VASP-like protein	148.779	196.199	147.301	164.093	67.9182	83.7281	79.3962	77.0142	147.87	184.998	150.825	161.231	54.0303	87.1631	58.8298	66.6744
P70404	Idh3g	Mus musculus	Isocitrate dehydrogenase [NAD] subunit gamma 1, mitochondrial	64.5956	63.7189	54.3158	60.8768	67.4329	61.7249	63.1726	64.1101	56.5358	58.9041	52.8509	56.0969	68.0509	66.4316	58.6447	64.3757
P70399	Tp53bp1	Mus musculus	TP53-binding protein 1	51.8953	65.6966	40.5696	52.7205	35.6462	34.7692	36.3376	35.5843	26.8386	42.1138	41.2775	36.7433	24.6065	44.3349	33.1585	34.0333
P70398	Usp9x	Mus musculus	Probable ubiquitin carboxyl-terminal hydrolase FAF-X	27.9296	32.3976	28.6246	29.6506	25.4022	46.3414	39.5008	37.0815	33.3653	36.9161	41.0582	37.1132	45.1084	42.6051	29.4736	39.0624
P70388	Rad50	Mus musculus	DNA repair protein RAD50	27.324	23.7736	24.4102	25.1693	19.2224	26.6068	19.3201	21.7164	31.9606	28.6216	27.0756	29.2193	36.4623	15.7863	16.5629	22.9372
P70372	Elavl1	Mus musculus	ELAV-like protein 1	316.099	327.374	310.532	318.002	299.434	351.859	337.274	329.523	341.449	390.59	488.071	406.703	390.213	369.445	400.438	386.699
P70362	Ufd1	Mus musculus	Ubiquitin recognition factor in ER-associated degradation protein 1	64.023	53.9898	41.1274	53.0467	79.7713	71.998	60.7479	70.8391	71.2812	62.6638	88.1492	74.0314	71.5788	55.7739	34.439	53.9306
P70353	Nfyc	Mus musculus	Nuclear transcription factor Y subunit gamma	7020.67	4094.5	3925.34	5013.5	6251.53	2303.37	1717.44	3424.11	5828.26	2256.95	2792.92	3626.04	4343.4	1006.57	899.123	2083.03
P70349	Hint1	Mus musculus	Adenosine 5'-monophosphoramidase HINT1	446.529	437.132	297.742	393.801	688.79	597.344	291.367	525.834	507.037	456.746	682.666	548.816	499.248	381.773	430.818	437.28
P70335	Rock1	Mus musculus	Rho-associated protein kinase 1	40.3339	44.7271	38.0008	41.0206	60.8921	51.1827	55.9033	55.9927	58.9416	46.2033	52.29	52.4783	49.0333	55.258	49.3825	51.2246
P70333	Hnrnph2	Mus musculus	Heterogeneous nuclear ribonucleoprotein H2	135.139	167.872	129.566	144.192	148.905	158.1	159.479	155.495	203.174	177.286	175.914	185.458	223.087	206.411	160.188	196.562
P70318	Tial1	Mus musculus	Nucleolysin TIAR	91.0336	85.5919	72.4478	83.0244	61.0688	100.115	116.028	92.404	70.4251	74.2761	77.8342	74.1785	75.6779	116.926	95.3747	95.9928
P70315	Was	Mus musculus	Actin nucleation-promoting factor WAS	145.172	184.094	156.99	162.085	187.741	207.477	206.579	200.599	187.336	171.563	181.936	180.278	188.896	155.641	171.67	172.069
P70303	Ctps2	Mus musculus	CTP synthase 2	47.9293	51.4321	40.9248	46.7621	52.5628	42.4966	43.3861	46.1485	48.9076	50.5511	44.0786	47.8458	30.4923	45.4957	38.262	38.0833
P70302	Stim1	Mus musculus	Stromal interaction molecule 1	149.67	142.564	152.032	148.089	186.178	90.5108	116.01	130.9	158.193	141.768	97.77	132.577	155.916	113.675	131.509	133.7
P70296	Pebp1	Mus musculus	Phosphatidylethanolamine-binding protein 1	424.282	595.789	447.066	489.046	307.92	416.247	498.782	407.65	343.027	525.653	414.585	427.755	299.636	473.797	510.831	428.088
P70295	Aup1	Mus musculus	Lipid droplet-regulating VLDL assembly factor AUP1	79.6827	73.7576	67.3515	73.5973	80.103	59.4332	67.8001	69.1121	63.5841	67.4308	62.6285	64.5478	51.9684	85.9099	82.4737	73.4507
P70290	Mpp1	Mus musculus	55 kDa erythrocyte membrane protein	49.9234	34.5373	27.9047	37.4551	30.704	55.1166	37.8679	41.2295	40.1689	31.103	32.93	34.734	33.5146	NaN	22.6984	28.1065
P70288	Hdac2	Mus musculus	Histone deacetylase 2	35.6594	38.6921	34.7768	36.3761	28.2874	23.3496	26.6038	26.0803	47.0662	37.9082	44.7229	43.2325	27.6352	27.1517	18.451	24.4126
P70279	Surf6	Mus musculus	Surfeit locus protein 6	92.5797	106.484	94.0995	97.7212	53.8597	62.1353	69.5908	61.8619	65.9777	73.4592	73.8538	71.0969	26.7191	74.3634	68.5218	56.5348
P70269	Ctse	Mus musculus	Cathepsin E	409.683	440.601	302.562	384.282	55.7265	71.2224	82.5371	69.8287	262.392	207.35	163.988	211.243	22.929	NaN	20.7135	21.8212
P70268	Pkn1	Mus musculus	Serine/threonine-protein kinase N1	37.2242	42.7454	33.5067	37.8254	48.3839	44.1216	51.9673	48.1576	43.8106	42.1477	37.1384	41.0322	57.678	35.4015	36.1339	43.0711
P70248	Myo1f	Mus musculus	Unconventional myosin-If	28.4128	32.9473	41.0038	34.1213	65.7449	166.221	151.103	127.69	18.2325	25.85	37.5435	27.2087	60.6333	61.5856	46.4723	56.2304
P70245	Ebp	Mus musculus	3-beta-hydroxysteroid-Delta(8),Delta(7)-isomerase	574.338	476.209	463.727	504.758	454.277	264.232	358.176	358.895	381.933	424.76	237.759	348.151	507.67	444.62	374.241	442.177
P70227	Itpr3	Mus musculus	Inositol 1,4,5-trisphosphate receptor type 3	47.2946	44.2542	49.2673	46.9387	32.9696	30.8671	31.3337	31.7235	45.0819	41.4662	29.5988	38.7156	40.3983	30.9981	24.566	31.9875
P70224	Gimap1	Mus musculus	GTPase IMAP family member 1	241.416	219.218	215.451	225.362	271.438	131.272	149.23	183.98	264.846	206.173	169.885	213.635	252.992	137.223	189.612	193.276
P70195	Psmb7	Mus musculus	Proteasome subunit beta type-7	209.501	171.703	187.767	189.657	192.005	206.61	181.002	193.206	209.386	179.281	263.104	217.257	254.26	261.826	231.598	249.228
P70168	Kpnb1	Mus musculus	Importin subunit beta-1	452.884	413.554	418.141	428.193	361.703	395.279	412.57	389.851	386.783	361.531	484.233	410.849	454.634	442.506	399.887	432.342
P70122	Sbds	Mus musculus	Ribosome maturation protein SBDS	105.566	84.3892	98.7366	96.2307	123.629	98.3029	92.2413	104.725	135.777	103.973	116.165	118.638	216.355	140.341	121.509	159.401
P68510	Ywhah	Mus musculus	14-3-3 protein eta	379.778	380.595	361.539	373.97	475.457	582.653	548.976	535.695	373.154	395.693	411.265	393.371	570.191	525.689	559.286	551.722
P68433	H3c1	Mus musculus	Histone H3.1;Histone H3.2	63620.9	25250	44175.4	44348.8	123185	11164.3	18959.8	51103	73159.7	20635.7	30388.5	41394.6	60667.4	14055.7	18114.3	30945.8
P68404	Prkcb	Mus musculus	Protein kinase C beta type	116.975	122.69	104.41	114.692	106.716	164.307	157.007	142.677	132.838	121.361	105.554	119.918	91.9998	122.247	110.475	108.241
P68373	Tuba1c	Mus musculus	Tubulin alpha-1C chain	74.7012	72.667	60.7088	69.359	177.618	98.7322	100.397	125.582	117.114	74.3794	97.1732	96.2222	193.221	115.738	126.214	145.058
P68372	Tubb4b	Mus musculus	Tubulin beta-4B chain	949.458	840.219	925.369	905.015	1617.47	1473.65	1398.21	1496.45	991.379	812.744	1313.97	1039.37	2079.2	1143.61	1240.24	1487.68
P68368	Tuba4a	Mus musculus	Tubulin alpha-4A chain	291.731	332.177	269.045	297.651	236.27	498.266	586.512	440.349	254.635	258.187	314.632	275.818	264.948	550.91	478.424	431.427
P68254	Ywhaq	Mus musculus	14-3-3 protein theta	160.803	200.949	153.341	171.698	164.908	249.439	283.533	232.627	114.245	173.22	167.532	151.666	157.347	322.138	252.839	244.108
P68181	Prkacb	Mus musculus	cAMP-dependent protein kinase catalytic subunit beta	55.9584	64.3478	59.3888	59.8984	52.9115	57.3618	56.4553	55.5762	56.5811	72.2012	49.6797	59.4873	60.0543	61.2018	65.9949	62.417
P68134	Acta1	Mus musculus	Actin, alpha skeletal muscle	1843.26	1398.22	1333.7	1525.06	2268.48	2227.66	1299.07	1931.74	2015.6	1102.28	1499.52	1539.13	3127.05	1650.41	2233.46	2336.97
P68040	Rack1	Mus musculus	Small ribosomal subunit protein RACK1	660.86	794.791	689.602	715.084	491.832	905.27	812.438	736.514	758.697	965.268	1233.35	985.771	726.825	1291.93	1115.55	1044.77
P68037	Ube2l3	Mus musculus	Ubiquitin-conjugating enzyme E2 L3	91.341	78.891	95.7454	88.6591	118.247	116.926	101.45	112.208	102.969	94.8229	109.093	102.295	115.789	99.1195	114.347	109.752
P68033	Actc1	Mus musculus	Actin, alpha cardiac muscle 1	26304.7	24505.6	25868.3	25559.5	35135	31070	30400.4	32201.8	29666.9	25786.1	31132	28861.7	39227.5	32236.1	30809.7	34091.1
P67984	Rpl22	Mus musculus	Large ribosomal subunit protein eL22	857.874	851.929	845.152	851.652	787.175	961.564	806.689	851.809	1122.74	1037.14	1287.1	1148.99	922.588	1144.49	1119.48	1062.19
P67871	Csnk2b	Mus musculus	Casein kinase II subunit beta	208.483	164.31	182.678	185.157	262.154	227.072	165.083	218.103	264.098	189.201	278.13	243.81	281.453	106.886	120.228	169.522
P67778	Phb1	Mus musculus	Prohibitin 1	1367.04	1206.41	1238.82	1270.76	1251.01	955.974	1057.82	1088.27	1496.99	1296.96	1457.9	1417.29	1392.71	1291.87	1068.28	1250.95
P63330	Ppp2ca	Mus musculus	Serine/threonine-protein phosphatase 2A catalytic subunit alpha isoform	193.68	214.882	244.48	217.681	300.179	238.153	254.218	264.183	260.739	265.423	290.101	272.088	376.64	334.445	275.284	328.789
P63328	Ppp3ca	Mus musculus	Protein phosphatase 3 catalytic subunit alpha	40.7207	35.625	24.9791	33.7749	80.416	100.436	76.5387	85.797	38.8602	43.3584	32.4032	38.2073	36.1278	24.4294	26.1709	28.9094
P63325	Rps10	Mus musculus	Small ribosomal subunit protein eS10	673.845	576.388	606.242	618.825	588.974	505.552	493.516	529.347	607.822	536.851	855.417	666.697	603.036	784.171	660.528	682.578
P63323	Rps12	Mus musculus	Small ribosomal subunit protein eS12	544.914	500.268	471.456	505.546	513.976	571.929	483.096	523	746.77	695.794	1079.47	840.679	735.443	942.748	673.982	784.058
P63321	Rala	Mus musculus	Ras-related protein Ral-A;Ras-related protein Ral-B	89.926	73.8568	91.0409	84.9413	84.9477	196.226	158.805	146.66	116.263	77.1897	78.3683	90.6069	125.688	84.0872	100.993	103.59
P63280	Ube2i	Mus musculus	SUMO-conjugating enzyme UBC9	826.994	817.514	894.39	846.3	814.828	707.602	808.16	776.863	883.704	782.874	763.179	809.919	811.356	869.442	715.545	798.781
P63276	Rps17	Mus musculus	Small ribosomal subunit protein eS17	164.734	163.764	159.763	162.754	162.116	217.18	185.901	188.399	212.649	192.224	328.597	244.49	176.73	199.885	197.923	191.513
P63260	Actg1	Mus musculus	Actin, cytoplasmic 2	702.996	852.699	874.994	810.23	1895.94	1210.76	1233.51	1446.74	1156.28	829.327	915.161	966.923	1811.5	864.942	989.673	1222.04
P63254	Crip1	Mus musculus	Cysteine-rich protein 1	1169.01	1445.53	1158.43	1257.66	1847.08	1229.23	1256.52	1444.28	1643.94	1381.84	731.429	1252.41	2199.11	1709.65	1406.45	1771.74
P63242	Eif5a	Mus musculus	Eukaryotic translation initiation factor 5A-1	650.869	594.671	564.98	603.507	871.814	1040.9	893.727	935.48	956.072	786.805	1491.28	1078.05	1103.11	966.711	916.364	995.394
[truncated: 897 more rows]
